# Supplementary material for: Dysbiosis of the enteric DNA virome correlates with the development of cachexia in a murine Lewis lung carcinoma (LLC) model
Source: Arch Virol. 2026 Feb 22;171(3):90. doi: 10.1007/s00705-026-06522-7 (PMC12926250; doi:10.1007/s00705-026-06522-7)
Supplement: Supplementary file 2 — Supplementary Material 2 [file 705_2026_6522_MOESM2_ESM.txt]

seqkit stats * -j 10
processed files:  14 / 14 [======================================] ETA: 0s. done

file        format  type   num_seqs      sum_len  min_len  avg_len  max_len
CC1.fq.gz  FASTQ   DNA   4,599,078  423,348,425       35     92.1      151
CC2.fq.gz  FASTQ   DNA   4,338,580  410,809,484       35     94.7      151
CC3.fq.gz  FASTQ   DNA   4,277,303  375,819,838       35     87.9      151
CC4.fq.gz  FASTQ   DNA   6,965,783  617,952,305       35     88.7      151
CC5.fq.gz  FASTQ   DNA   4,053,673  374,216,056       35     92.3      151
CC6.fq.gz  FASTQ   DNA   6,111,357  546,026,965       35     89.3      151
CC7.fq.gz  FASTQ   DNA   3,539,466  319,534,290       35     90.3      151
SC1.fq.gz  FASTQ   DNA   5,551,673  563,522,175       35    101.5      151
SC2.fq.gz  FASTQ   DNA   6,314,133  682,360,578       35    108.1      151
SC3.fq.gz  FASTQ   DNA   5,202,450  454,922,383       35     87.4      151
SC4.fq.gz  FASTQ   DNA   2,798,887  237,271,092       35     84.8      151
SC5.fq.gz  FASTQ   DNA   5,806,990  521,530,613       35     89.8      151
SC6.fq.gz  FASTQ   DNA   6,276,827  570,187,338       35     90.8      151
SC7.fq.gz  FASTQ   DNA   1,760,681  171,923,097       35     97.6      151
