# Supplementary material for: Dysbiosis of the enteric DNA virome correlates with the development of cachexia in a murine Lewis lung carcinoma (LLC) model
Source: Arch Virol. 2026 Feb 22;171(3):90. doi: 10.1007/s00705-026-06522-7 (PMC12926250; doi:10.1007/s00705-026-06522-7)
Supplement: Supplementary file 3 — Supplementary Material 3 [file 705_2026_6522_MOESM3_ESM.r]

#>>>>>>>>>>>>>>>>>>>>>>>>>>>>>>>>>>>>>>

# Normalizations based on the scripts from
# Roux S, Emerson JB, Eloe-Fadrosh EA, Sullivan MB. Benchmarking viromics: an in
# 555 silico evaluation of metagenome-enabled estimates of viral community
# 556 composition and diversity. PeerJ 2017;5:e3817.
# 557 https://doi.org/10.7717/peerj.3817.

#>>>>>>>>>>>>>>>>>>>>>>>>>>>>>>>>>>>>>>

#### Setup and load inputs ####
#data path:
in_dir<-"./" #
in_dir

#Load counts matrix:
#Just to put headers/rownames back when saving the table to a file:
Counts_with_headers<-as.data.frame(read.delim(paste(in_dir,"consensus-raw-counts.txt",sep=""), row.names = 1, header = T))

#Now without the headers for EdgeR
Read_counts<-as.matrix(read.delim(paste(in_dir,"consensus-raw-counts.txt",sep=""), row.names = 1, header = T))
#remove headers/rownames for EdgeR
dimnames(Read_counts) <- NULL

#Load contig lengths
Contig_length<-as.matrix(read.delim(paste(in_dir,"consensus-lenghts.txt",sep=""), row.names = 1, header = T))
dimnames(Contig_length) <- NULL

# # # # # # # # # # # # # # # # # # # 

#### 1 -  EdgeR####
library(edgeR)
#create EdgeR obj
CP_reads<-DGEList(counts=Read_counts,group=rep(1:1,each=14))

#Calculate normalization factors:
CP_reads<-calcNormFactors(CP_reads)        
# Estimate some dispersions:
CP_reads<-estimateCommonDisp(CP_reads)  
CP_reads<-estimateTrendedDisp(CP_reads)
CP_reads<-estimateTagwiseDisp(CP_reads)

#Finally calculate RPKM and save to a normalized counts table:
RPKM_CP_reads<-rpkm(CP_reads, gene.length=Contig_length[,1], normalized.lib.sizes=T, log=F)
write.table(RPKM_CP_reads, paste(in_dir,"RPKM_norm.txt",sep=""),quote=F,sep="\t", row.names = rownames(Counts_with_headers), col.names = colnames(Counts_with_headers))


# # # # # # # # # # # # # # # # # # # # # # # # # # # # 
