# Supplementary material for: Dysbiosis of the enteric DNA virome correlates with the development of cachexia in a murine Lewis lung carcinoma (LLC) model
Source: Arch Virol. 2026 Feb 22;171(3):90. doi: 10.1007/s00705-026-06522-7 (PMC12926250; doi:10.1007/s00705-026-06522-7)
Supplement: Supplementary file 5 — Supplementary Material 5 [file 705_2026_6522_MOESM5_ESM.txt]

#NAME	SC7CC7
SC56	SC
SC55	SC
SC54	SC
SC53	SC
SC52	SC
SC46	SC
SC41	SC
CC39	CC
CC28	CC
CC25	CC
CC15	CC
CC14	CC
CC09	CC
CC07	CC
