# Supplementary material for: Dysbiosis of the enteric DNA virome correlates with the development of cachexia in a murine Lewis lung carcinoma (LLC) model
Source: Arch Virol. 2026 Feb 22;171(3):90. doi: 10.1007/s00705-026-06522-7 (PMC12926250; doi:10.1007/s00705-026-06522-7)
Supplement: Supplementary file 6 — Supplementary Material 6 [file 705_2026_6522_MOESM6_ESM.biom]

{"id": "No Table ID","format": "Biological Observation Matrix 1.0.0","format_url": "http://biom-format.org","matrix_type": "sparse","generated_by": "BIOM-Format 2.1.4","date": "2021-11-29T05:57:46.569987","type": "OTU table","matrix_element_type": "float","shape": [5699, 14],"data": [[0,1,0.984733109],[0,2,1.511311055],[0,3,4.24814851],[0,4,265.14166990000001],[0,6,9.6357783010000002],[0,8,2.4499677219999998],[0,9,1.6892258790000001],[0,10,2.7419614210000001],[0,11,4.6831050730000001],[0,13,4.5431864659999999],[1,0,13.45037179],[1,1,12.12420678],[1,2,12.731465719999999],[1,3,16.517036730000001],[1,4,4.042688236],[1,5,8.487654719],[1,6,193.5662724],[2,1,51.30728731],[2,2,63.979043330000003],[2,3,50.394409609999997],[2,4,169.29664109999999],[2,6,79.566022290000006],[3,0,8.0935744159999992],[3,1,10.239400760000001],[3,2,12.571869],[3,3,13.251863269999999],[3,4,15.13637376],[3,5,32.191645309999998],[3,7,38.72764609],[3,8,39.061861909999998],[3,9,8.7824104730000006],[3,10,12.354905799999999],[3,11,22.72462282],[3,12,135.47136649999999],[3,13,7.0861088910000003],[4,5,18.60902574],[4,7,3.6153390769999998],[4,8,1.8232695510000001],[4,12,65.610431770000005],[4,13,1.267892247],[5,0,3.1826180119999998],[5,1,3.0198123479999999],[5,2,0.92692644099999999],[5,3,3.9082502259999998],[5,4,10.20350077],[5,5,70.839742110000003],[5,6,16.252153109999998],[5,7,125.14088479999999],[5,8,41.071860119999997],[5,9,4.1441849529999999],[5,10,7.8480097310000003],[5,11,8.6168110260000006],[5,12,1.201603757],[5,13,1.3932273079999999],[6,1,12.97952209],[6,2,45.152487239999999],[6,3,14.931676919999999],[6,4,51.165207090000003],[6,5,7.3242096600000002],[6,6,237.07935280000001],[6,7,46.956974440000003],[6,8,55.973519209999999],[6,9,8.9061063950000001],[6,10,0.80313580500000004],[6,13,5.9882610339999998],[7,0,38.690130089999997],[7,1,52.88585063],[7,2,84.216209090000007],[7,3,86.449355620000006],[7,4,133.13411360000001],[7,5,50.198080490000002],[7,6,5.9420312170000003],[7,7,43.75621495],[7,8,3.8456861550000001],[7,9,7.0076901459999998],[7,10,1.844582274],[7,12,97.530011630000004],[7,13,4.711809626],[8,0,1.7179757010000001],[8,5,18.9225201],[8,6,39.876838999999997],[8,7,55.756373170000003],[8,8,127.6159681],[8,9,63.755328859999999],[8,10,25.418111710000002],[8,11,76.488875340000007],[8,12,11.026627400000001],[8,13,27.82634741],[9,5,14.78187795],[9,6,6.9011345869999996],[9,7,1.5463567650000001],[9,8,4.6791050199999997],[9,12,72.02827757],[10,0,6.5586646929999999],[10,5,25.584979350000001],[10,6,111.13273340000001],[10,12,15.47648057],[11,0,47.687181500000001],[11,9,3.104747401],[11,10,27.718043720000001],[11,11,21.518522900000001],[11,12,46.81141444],[11,13,12.52536432],[12,1,47.938554089999997],[12,2,55.179976719999999],[12,3,25.85092539],[12,4,32.211396379999996],[12,5,11.85686974],[12,6,10.661063090000001],[12,7,8.9582047080000002],[12,8,43.37046308],[12,9,35.510357220000003],[12,10,45.505753820000002],[12,11,94.992441639999996],[12,13,51.522643950000003],[13,0,36.281540479999997],[13,1,22.244215440000001],[13,2,8.1283635749999998],[13,3,11.42402006],[13,4,20.13212274],[13,5,28.178363269999998],[13,6,67.371995889999994],[13,7,29.61184334],[13,8,121.226468],[13,9,10.90230266],[13,10,1.9662980050000001],[13,12,72.705659490000002],[13,13,7.3304574730000001],[14,0,13.3578764],[14,1,15.843198879999999],[14,2,15.56174042],[14,3,27.339087540000001],[14,4,33.457395959999999],[14,5,3.448344638],[14,6,2.3254252929999999],[14,7,0.52106462899999995],[14,8,0.52556136600000003],[14,10,0.58819917399999999],[14,11,2.0092175729999999],[14,12,17.651524760000001],[14,13,2.1928359890000002],[15,5,2.410439695],[15,7,0.81952030499999995],[15,8,78.526305070000006],[15,10,4.1629869429999999],[15,11,1.580029141],[15,13,2.2992331689999999],[16,5,207.4784654],[16,6,61.929658340000003],[16,7,1.9823934110000001],[16,8,7.331504668],[16,9,3.4465855049999998],[16,13,0.46348095900000003],[17,1,23.180690250000001],[17,2,7.847729567],[17,3,8.8236820770000008],[17,4,24.476292260000001],[17,5,1.648818028],[17,6,4.1696127589999996],[17,9,15.788846449999999],[17,10,12.97247531],[17,11,60.524272869999997],[17,12,1.3564343270000001],[17,13,19.266177689999999],[18,5,701.17834730000004],[18,6,261.0323889],[18,7,1.7724323150000001],[18,8,3.5754564680000001],[18,9,16.640356690000001],[18,10,1.0003972299999999],[18,13,2.4863539970000001],[19,0,64.125156309999994],[19,7,5.0027938260000004],[19,9,2.6093544180000001],[19,10,9.8828788299999992],[19,11,26.524712040000001],[19,12,57.500128050000001],[19,13,14.03575901],[20,1,197.7624409],[20,2,5.5747521280000001],[20,3,6.093922525],[20,4,466.2129387],[20,6,41.46725541],[20,9,6.2310240730000004],[20,11,0.639796472],[20,13,1.8620432119999999],[21,0,109.95044489999999],[21,1,314.64712539999999],[21,2,110.15803699999999],[21,3,86.412149909999997],[21,4,144.52585020000001],[21,5,101.9293083],[21,6,75.54268381],[21,9,100.2189029],[21,10,16.267591490000001],[21,12,127.02674759999999],[21,13,116.47958610000001],[22,7,3.8385552629999999],[22,8,59.043144720000001],[22,9,6.00633455],[22,10,12.457717069999999],[22,11,3.7003532080000001],[22,13,9.4232160450000002],[23,0,2.1471531239999999],[23,1,70.898606860000001],[23,2,76.292808530000002],[23,3,33.39821104],[23,4,70.558862009999999],[23,5,1.970805336],[23,7,30.822297549999998],[23,8,18.923307550000001],[23,9,6.9896855640000002],[23,10,67.317813340000001],[23,11,60.717015189999998],[23,12,2.4319857909999998],[23,13,45.117156090000002],[24,0,30.75868972],[24,1,30.777162350000001],[24,2,52.121376259999998],[24,3,73.254061829999998],[24,4,100.8538203],[24,5,8.9830517709999995],[24,6,25.96204182],[24,7,10.471298790000001],[24,8,24.643885170000001],[24,9,10.923228379999999],[24,10,10.835396490000001],[24,11,23.55335187],[24,12,44.340562429999999],[24,13,15.91314281],[25,1,74.709434939999994],[25,2,45.386128040000003],[25,3,20.143578229999999],[25,4,24.651578860000001],[25,7,5.1189741189999998],[25,9,36.044347559999999],[25,10,54.895830009999997],[25,11,8.6356765129999999],[25,13,42.187530760000001],[26,1,14.41636435],[26,2,55.313492050000001],[26,3,34.98319146],[26,4,41.860817949999998],[26,5,986.36933699999997],[26,6,276.2553039],[26,7,34.572539079999999],[26,8,300.88602320000001],[26,9,25.760465270000001],[26,10,33.451631450000001],[26,11,19.996680600000001],[26,13,40.184126460000002],[27,5,290.16179849999997],[27,8,5.9941476079999996],[27,13,0.833659869],[28,0,31.878411270000001],[28,1,83.241622960000001],[28,2,120.3268162],[28,3,155.54265770000001],[28,4,212.58111919999999],[28,5,25.163777280000001],[28,6,22.494376540000001],[28,7,2.3875477759999999],[28,8,3.2108694409999998],[28,9,6.6415778110000003],[28,10,7.636292557],[28,11,13.04232807],[28,12,138.65192690000001],[28,13,12.28052132],[29,0,32.967361310000001],[29,1,20.853951970000001],[29,2,30.176549770000001],[29,3,48.837685749999999],[29,4,5.0330306849999999],[29,5,36.023475769999997],[29,6,431.43989670000002],[29,10,0.55302131399999999],[29,12,0.59270918100000003],[30,1,0.64406248200000005],[30,2,14.8270441],[30,3,11.113968030000001],[30,4,817.43218920000004],[30,6,15.755647980000001],[30,8,10.6826393],[30,10,8.3690773549999999],[30,11,5.1049572860000003],[30,12,4.4848443070000004],[30,13,8.1715175329999994],[31,0,89.272020280000007],[31,1,64.880687980000005],[31,2,104.0006633],[31,3,124.398195],[31,4,10.65663863],[31,5,102.8608785],[31,6,1267.97326],[32,5,328.83641130000001],[32,6,165.15251749999999],[32,7,3.127283845],[32,9,9.7867618000000007],[33,0,5.4124212810000003],[33,1,200.62885299999999],[33,2,168.14388249999999],[33,3,87.14228353],[33,4,164.84655799999999],[33,5,7.4518407350000002],[33,6,20.100889840000001],[33,7,110.34955069999999],[33,8,27.257597539999999],[33,9,39.936856050000003],[33,10,268.83615930000002],[33,11,299.59113539999998],[33,12,12.26082248],[33,13,171.38291839999999],[34,1,25.857878759999998],[34,2,1.3228389039999999],[34,3,1.8591858050000001],[34,4,34.583942729999997],[34,5,18.760284939999998],[34,6,6.3255917960000003],[34,7,22.678292200000001],[34,8,2.8592504569999999],[34,9,8.8713982639999998],[34,10,32.800241540000002],[34,11,30.059962049999999],[34,12,1.7148374740000001],[34,13,18.888926269999999],[35,0,83.436396389999999],[35,1,2.0833746830000002],[35,2,0.63948843799999999],[35,4,0.87992699200000002],[35,5,25.192001139999999],[35,7,47.278663659999999],[35,8,34.555560810000003],[35,10,1.546959395],[35,11,10.568454150000001],[35,12,8.7043832040000009],[35,13,9.6119035440000005],[36,0,36.975720680000002],[36,1,59.877104930000002],[36,2,83.280655019999998],[36,3,129.15521559999999],[36,4,17.781671859999999],[36,5,131.23029170000001],[36,6,1213.0116089999999],[36,11,2.9662306799999998],[37,0,46.793685060000001],[37,1,18.943987700000001],[37,2,29.074129580000001],[37,3,39.585330319999997],[37,4,10.00139716],[37,5,46.529680059999997],[37,6,308.4674162],[37,12,0.58890162700000004],[38,6,19.760736000000001],[38,9,20.78525196],[38,10,106.4644801],[38,11,58.904271199999997],[38,13,51.243592419999999],[39,0,13.652887379999999],[39,1,12.19245074],[39,2,15.43761752],[39,3,7.8897532139999997],[39,4,18.667161220000001],[39,5,469.56501379999997],[39,6,221.4602241],[39,7,31.578412350000001],[39,8,23.761805649999999],[39,9,348.23661550000003],[39,10,22.915935019999999],[39,11,17.878325879999998],[39,12,16.373672800000001],[39,13,74.884623719999993],[40,0,9543.4862859999994],[40,1,19.49870774],[40,2,19.950321079999998],[40,3,8.0112019760000006],[40,4,23.529735389999999],[40,5,1778.4309069999999],[40,6,1544.5562010000001],[40,7,13489.99575],[40,8,1110.3818719999999],[40,9,4700.2929919999997],[40,10,2120.8975660000001],[40,11,1480.7393669999999],[40,12,4635.8039399999998],[40,13,1293.7057239999999],[41,1,49.813300980000001],[41,2,17.73652869],[41,3,3.4383212799999998],[41,4,7.5740310419999997],[41,5,17.829218940000001],[41,6,1.9497259520000001],[41,7,12.451097499999999],[41,9,13.672076840000001],[41,10,21.082966070000001],[41,11,20.215262930000002],[41,12,3.964209871],[41,13,14.70846386],[42,0,15.9585036],[42,1,61.84373729],[42,2,77.301229649999996],[42,3,101.7669753],[42,4,166.2800752],[42,5,20.429848750000001],[42,6,4.6790050580000004],[42,7,5.2421895520000001],[42,8,6.3449149660000002],[42,9,6.0152802779999996],[42,10,3.846439395],[42,11,12.12828365],[42,12,98.305319740000002],[42,13,7.7213870299999998],[43,1,36.54261984],[43,2,18.56556771],[43,3,27.723816039999999],[43,4,375.20624379999998],[43,5,0.30473824500000002],[43,6,48.08776005],[43,10,0.233912388],[44,0,9.3462286760000008],[44,1,52.321941959999997],[44,2,10.88822656],[44,3,5.7385775179999996],[44,4,9.3637780179999996],[44,5,6.4339603240000001],[44,6,6.5082071160000003],[44,10,0.82310148999999999],[44,12,22.936466899999999],[44,13,16.365672499999999],[45,0,382.85412029999998],[45,1,0.10386543500000001],[45,3,0.22403826299999999],[45,5,64.680528010000003],[45,6,60.218184239999999],[45,7,522.1378843],[45,8,51.682422320000001],[45,9,178.5286619],[45,10,80.689689720000004],[45,11,48.736783160000002],[45,12,184.2229427],[45,13,43.487024980000001],[46,0,79.296539210000006],[46,1,1.3998168120000001],[46,2,4.2967147199999998],[46,4,2.9561091620000002],[46,5,32.160299989999999],[46,7,93.227696210000005],[46,8,63.849053320000003],[46,10,6.4962503700000003],[46,11,8.8761637069999999],[46,12,19.49488019],[46,13,16.14556456],[47,2,1.1737222089999999],[47,4,6.4601002430000003],[47,5,5.5485121189999997],[47,6,44.900327930000003],[47,7,1.25761795],[47,10,98.665733489999994],[47,11,36.370172869999998],[47,12,4.564598503],[47,13,77.62376544],[48,0,247.10670820000001],[48,1,288.57360569999997],[48,2,259.40464079999998],[48,3,413.48777469999999],[48,4,80.528490959999999],[48,5,557.05924049999999],[48,6,4991.9707559999997],[48,7,5.0843864559999998],[48,8,1.7094214050000001],[48,10,1.913154815],[48,11,9.8026598259999993],[48,12,2.0504533820000002],[48,13,1.1887228329999999],[49,0,559.69124769999996],[49,1,714.03085180000005],[49,2,961.61099650000006],[49,3,1241.7605530000001],[49,4,2286.3201989999998],[49,5,160.8083307],[49,6,96.070031760000006],[49,8,14.80394809],[49,9,99.519808749999996],[49,10,53.018630940000001],[49,11,66.499588059999994],[49,12,1183.5278149999999],[49,13,100.886974],[50,0,4.9920390460000004],[50,5,2.291018996],[50,6,24.719540909999999],[50,7,15.57837426],[50,8,29.330586350000001],[50,9,19.500863460000001],[50,10,7.6203873560000002],[50,11,32.037324169999998],[50,12,0.62825142199999995],[50,13,10.926609940000001],[51,0,193.7560393],[51,5,4.2142811870000001],[51,7,8.5968273980000003],[51,9,5.3807141380000001],[51,10,37.523881750000001],[51,11,71.823354300000005],[51,12,99.848614220000002],[51,13,25.727064110000001],[52,1,8.4539355359999995],[52,2,29.03840873],[52,3,7.8150777189999996],[52,4,20.403287120000002],[52,5,4.8678246109999996],[52,6,114.2367644],[52,7,17.874015289999999],[52,8,38.727386869999997],[52,9,6.2151459630000003],[52,10,0.74729345400000002],[52,13,1.3929737170000001],[53,1,10.37665814],[53,2,81.902524549999995],[53,3,27.178754420000001],[53,4,23.478480940000001],[53,5,475.90391720000002],[53,6,435.16001469999998],[53,7,2.437688412],[53,8,207.76229850000001],[53,9,5.0857926600000001],[53,10,36.460858309999999],[53,11,3.5248840459999999],[53,13,17.097849870000001],[54,0,7.3146948700000003],[54,1,66.628937480000005],[54,2,83.794925980000002],[54,3,47.906317420000001],[54,4,44.947701649999999],[54,5,78.329204559999994],[54,6,24.90183459],[54,7,10.65239238],[54,8,104.3734087],[54,9,71.43517138],[54,10,154.60532259999999],[54,11,281.66035799999997],[54,13,74.715457760000007],[55,1,41.305290659999997],[55,2,57.629959739999997],[55,3,12.149416240000001],[55,4,23.789401399999999],[55,5,10.21623327],[55,6,6.8894178889999997],[55,9,6.4414283939999999],[55,10,17.426274339999999],[55,11,23.810422169999999],[55,13,17.324273009999999],[56,0,728.1295106],[56,1,11.976772],[56,2,1.361574259],[56,3,0.95681323200000001],[56,4,17.798314690000002],[56,5,170.5683401],[56,7,234.8824745],[56,8,203.80101869999999],[56,10,11.528043179999999],[56,11,58.364425820000001],[56,12,39.713654849999998],[56,13,34.279371529999999],[57,0,13.874699],[57,1,11.58515057],[57,2,4.8491494700000004],[57,3,29.53272385],[57,4,2.2241202260000001],[57,5,20.376250219999999],[57,6,242.18381640000001],[57,11,1.669564126],[58,0,55.847268280000002],[58,1,8.7708284079999999],[58,2,13.46095689],[58,3,6.3062402860000004],[58,4,20.065592259999999],[58,5,19.443629380000001],[58,6,75.096021039999997],[58,7,16.82697804],[58,8,99.40856033],[58,9,6.2690041709999997],[58,10,1.3567846109999999],[58,12,29.81017701],[58,13,2.5290805029999999],[59,1,10.26865619],[59,2,13.335161039999999],[59,3,5.1114329749999996],[59,4,8.3404508489999998],[59,5,13.37191421],[59,6,13.52622379],[59,7,23.38091429],[59,8,24.892838709999999],[59,9,4.0650014189999997],[59,10,30.792226750000001],[59,11,10.017384760000001],[59,12,3.9288151400000002],[59,13,40.998201440000003],[60,0,30.333350039999999],[60,1,19.827364800000002],[60,2,33.374712950000003],[60,3,47.596339440000001],[60,4,7.4287416469999998],[60,5,48.723574030000002],[60,6,437.3140022],[60,12,0.63624536700000001],[61,1,1.039337671],[61,2,15.95114957],[61,3,4.4837131360000004],[61,4,2.1948554869999999],[61,5,10.054070830000001],[61,7,15.38218045],[61,8,520.61200069999995],[61,10,21.22271267],[61,11,6.5903847070000001],[61,13,21.578000759999998],[62,0,97.529264929999997],[62,1,1.542336516],[62,2,9.4683532180000007],[62,3,4.9902413980000002],[62,4,11.3997794],[62,5,61.544375010000003],[62,8,6.3954294559999996],[62,10,3.5788269119999998],[62,12,135.78248139999999],[62,13,0.88946973500000004],[63,1,0.76213320600000001],[63,5,0.92156541700000005],[63,6,7.4576009870000002],[63,7,2.5065686500000002],[63,8,117.5613044],[63,9,1.307374681],[63,10,0.70737943400000003],[63,11,6.0408074850000002],[63,13,5.2742919380000002],[64,1,189.1268555],[64,2,144.49668700000001],[64,3,64.131496619999993],[64,4,204.05763239999999],[64,6,12.122082560000001],[64,7,5.4324587180000004],[64,8,10.958680620000001],[64,9,12.75056457],[64,10,33.728104979999998],[64,11,35.348874510000002],[64,12,8.2155955140000003],[64,13,23.81440628],[65,1,22.378184449999999],[65,2,8.5861837150000007],[65,3,16.089952029999999],[65,4,139.14816260000001],[65,5,0.75165341200000002],[65,6,38.016368159999999],[65,10,0.57695759300000005],[66,2,0.73218391500000002],[66,4,1.00747465],[66,5,29.420518749999999],[66,6,56.018873329999998],[66,7,46.286634069999998],[66,8,129.77148560000001],[66,9,47.465935459999997],[66,10,25.682328900000002],[66,11,113.4410482],[66,12,7.1186469319999999],[66,13,26.9626749],[67,0,32.136251360000003],[67,5,4.9161449289999997],[67,9,1.7435667850000001],[67,10,16.0376181],[67,11,40.28130359],[67,12,70.776449220000003],[67,13,15.24034449],[68,0,127.3172594],[68,1,11.090239220000001],[68,2,2.4315219400000001],[68,3,11.960850799999999],[68,4,13.38295838],[68,5,57.472410629999999],[68,6,46.50850587],[68,7,19.539923590000001],[68,8,98.542756159999996],[68,9,16.306595949999998],[68,12,50.43292787],[68,13,5.4820899729999999],[69,5,19.188397070000001],[69,7,1.6309556549999999],[69,8,9.8701838629999994],[69,12,116.41977780000001],[70,0,45.235320020000003],[70,1,36.356885980000001],[70,2,43.398780639999998],[70,3,91.492316259999996],[70,4,14.929026179999999],[70,5,63.501327740000001],[70,6,760.92729259999999],[70,11,1.600951902],[71,1,89.076751569999999],[71,2,120.03788470000001],[71,3,154.6484633],[71,4,197.2868924],[71,5,21.016761030000001],[71,6,31.88893624],[71,7,83.958969659999994],[71,8,1.8017771789999999],[71,10,130.06539789999999],[71,11,458.06410640000001],[71,12,62.675793589999998],[71,13,101.4886715],[72,0,381.1760716],[72,1,5.4799567979999999],[72,2,3.3641274810000001],[72,3,16.54841201],[72,4,148.1277297],[72,5,21.204224709999998],[72,6,56.30340923],[72,7,28.836718430000001],[72,8,79.985335370000001],[72,9,3.7601598850000002],[72,12,45.790749310000002],[72,13,6.3206124890000002],[73,1,39.460458269999997],[73,2,33.973588540000002],[73,3,16.608079289999999],[73,4,44.714688629999998],[73,6,7.0633022399999996],[73,7,6.3307765209999998],[73,8,3.1927052530000002],[73,9,4.9530043399999997],[73,10,7.1464407899999998],[73,11,18.308536109999999],[73,13,12.211049259999999],[74,0,32.51882578],[74,9,1.4114588260000001],[74,10,8.4006571000000001],[74,11,22.826072029999999],[74,12,22.09958516],[74,13,9.0158081869999993],[75,0,102.44786689999999],[75,1,1.9770952589999999],[75,4,2.783463931],[75,5,48.610653550000002],[75,6,3.2243680069999998],[75,7,61.773174419999997],[75,8,48.096068770000002],[75,10,1.2233701530000001],[75,11,14.62609812],[75,12,15.07840852],[75,13,6.8411778319999996],[76,1,14.306519379999999],[76,2,14.242257179999999],[76,3,5.8382334680000003],[76,4,8.9820239920000002],[76,7,13.9885812],[76,8,1.2826637540000001],[76,9,9.2860172270000003],[76,10,21.174141939999998],[76,11,21.453315249999999],[76,13,17.839155250000001],[77,0,5.3857426799999999],[77,1,638.77962209999998],[77,2,719.97769159999996],[77,3,537.91297110000005],[77,4,645.34431159999997],[77,5,699.49200010000004],[77,6,217.51968020000001],[77,7,168.0698295],[77,8,1395.151705],[77,9,811.74797279999996],[77,10,1593.682716],[77,11,2394.636383],[77,12,5.0834946360000002],[77,13,1060.9516080000001],[78,1,9.4030467140000003],[78,2,3.4984845440000001],[78,3,0.61461875499999996],[78,4,4.2121318380000004],[78,5,1390.940934],[78,6,483.75157489999998],[78,8,7.0891877140000004],[78,9,1049.435821],[78,10,25.124637480000001],[78,11,4.065287552],[78,12,0.56689937599999995],[78,13,176.15763609999999],[79,1,48.237470500000001],[79,2,51.891632110000003],[79,3,26.255220340000001],[79,4,31.416944900000001],[79,7,30.395082670000001],[79,8,11.963859230000001],[79,9,21.653493090000001],[79,10,70.296155650000003],[79,11,74.323849390000007],[79,13,59.277192999999997],[80,0,4.8287815539999999],[80,1,11.362782149999999],[80,2,24.752039060000001],[80,3,28.462735819999999],[80,4,38.702788159999997],[80,5,5.3186267980000004],[80,6,0.89666713899999995],[80,7,0.60275623300000003],[80,9,1.2575410419999999],[80,10,0.68041601500000004],[80,11,0.58105479999999998],[80,12,22.971262540000001],[80,13,1.2683124960000001],[81,1,203.8063866],[81,2,180.94140379999999],[81,3,169.5362342],[81,4,287.5732309],[81,6,17.885915749999999],[81,7,6.0116216720000004],[81,8,18.190504149999999],[81,9,15.67769142],[81,10,44.958347600000003],[81,11,42.015064160000001],[81,12,6.3640311360000004],[81,13,39.002880339999997],[82,0,345.5554467],[82,1,1183.849015],[82,2,333.68950150000001],[82,3,370.3002927],[82,4,498.7182115],[82,5,277.13265849999999],[82,6,289.92378810000002],[82,9,293.74360139999999],[82,10,38.015094759999997],[82,12,425.20368109999998],[82,13,380.4386121],[83,0,3.8388495250000001],[83,1,2.913979662],[83,2,2.2361031809999998],[83,3,6.2854687440000001],[83,4,4.1024615510000002],[83,5,40.520952139999999],[83,6,10.692667030000001],[83,7,134.97107109999999],[83,8,46.721182140000003],[83,9,6.6649122959999998],[83,10,4.5077187460000001],[83,11,5.3892386139999999],[83,12,1.9324870249999999],[83,13,3.3610002639999998],[84,0,50.04916214],[84,5,1.8943742459999999],[84,7,3.5423536590000002],[84,9,1.679653499],[84,10,15.44973304],[84,11,31.975094779999999],[84,12,45.584552500000001],[84,13,8.1313946539999993],[85,0,981.18097299999999],[85,1,495.49733629999997],[85,2,859.27289970000004],[85,3,1199.8892499999999],[85,4,220.80634670000001],[85,5,1183.3552400000001],[85,6,10613.07713],[85,7,3.3880122140000002],[85,8,1.7086252150000001],[85,9,0.88355876200000005],[85,11,11.43110976],[85,12,0.51237458700000005],[86,0,755.49354960000005],[86,1,1349.58311],[86,2,494.34501289999997],[86,3,381.40626350000002],[86,4,464.23944230000001],[86,5,530.48475550000001],[86,6,455.94012770000001],[86,9,406.61725519999999],[86,10,59.437602779999999],[86,12,697.88253039999995],[86,13,466.3235358],[87,0,54.932036879999998],[87,1,13.030502139999999],[87,2,2.6664608240000001],[87,3,24.359277330000001],[87,4,9.1725303920000005],[87,5,26.260632770000001],[87,6,85.00376301],[87,7,27.142023219999999],[87,8,73.483635169999999],[87,9,5.9607247829999999],[87,10,0.80629030499999998],[87,12,38.886936970000001],[87,13,9.0176719579999993],[88,1,232.5806743],[88,2,267.71346030000001],[88,3,160.9154825],[88,4,169.12580890000001],[88,7,147.93479719999999],[88,8,38.212691],[88,9,154.31949829999999],[88,10,285.11321070000002],[88,11,342.6084717],[88,12,1.091337539],[88,13,282.17897900000003],[89,0,42.227344780000003],[89,1,17.095347350000001],[89,2,36.075797989999998],[89,3,48.398109329999997],[89,5,37.467199229999999],[89,6,428.6571404],[90,1,2.073478653],[90,2,1.060751446],[90,4,1.459578899],[90,5,8.3574463800000007],[90,6,5.0723339210000002],[90,8,1.14638073],[90,9,1.185625414],[90,10,97.508718049999999],[90,11,312.26066539999999],[90,12,22.00136479],[90,13,56.600294759999997],[91,0,17.284582650000001],[91,1,20.617640850000001],[91,2,12.94476341],[91,3,12.128824010000001],[91,4,9.8954501599999993],[91,5,37.396031260000001],[91,6,9.1703212129999994],[91,7,77.055743890000002],[91,8,51.29568012],[91,9,24.1144152],[91,10,7.828532225],[91,11,26.74132371],[91,12,192.0458113],[91,13,9.7283867819999994],[92,0,4.4921641680000004],[92,1,5.5520090440000001],[92,2,3.958528485],[92,3,8.3924276389999992],[92,4,1.3847997139999999],[92,5,13.26830513],[92,6,96.997825559999995],[92,7,0.071889450999999993],[92,10,0.162303535],[92,12,0.13046350100000001],[93,0,451.53224390000003],[93,5,128.49130940000001],[93,6,99.391941180000003],[93,7,923.39131840000005],[93,8,68.253661930000007],[93,9,352.9511359],[93,10,131.50393589999999],[93,11,112.3004038],[93,12,325.92695359999999],[93,13,72.696868409999993],[94,1,49.423699740000004],[94,2,54.519068760000003],[94,3,63.298006110000003],[94,4,83.171535009999999],[94,5,17.742064939999999],[94,6,17.002236610000001],[94,7,36.827479830000001],[94,10,60.2082646],[94,11,221.57867469999999],[94,12,45.324040580000002],[94,13,52.552008669999999],[95,0,2.4484762940000002],[95,1,0.92929015299999995],[95,4,1.9624590230000001],[95,5,56.18451348],[95,6,59.106187990000002],[95,7,58.070244639999999],[95,8,155.67657639999999],[95,9,31.882364070000001],[95,10,36.226149120000002],[95,11,148.78762649999999],[95,12,24.959531479999999],[95,13,28.9399069],[96,1,41.750586630000001],[96,2,59.147418510000001],[96,3,18.473071740000002],[96,4,45.214447970000002],[96,7,12.322951489999999],[96,8,3.5512278180000001],[96,9,25.709592709999999],[96,10,36.763871889999997],[96,11,59.396400409999998],[96,13,53.09436865],[97,1,30.72779272],[97,2,30.20310082],[97,3,8.1919104810000007],[97,4,13.12390643],[97,7,7.3807999449999997],[97,8,6.299188526],[97,9,5.3303171899999997],[97,10,22.752087620000001],[97,11,30.649506899999999],[97,13,32.654064069999997],[98,0,21.3613401],[98,2,2.4885664429999999],[98,5,36.599569680000002],[98,6,2.6444230279999998],[98,7,0.888815032],[98,12,22.044378210000001],[99,0,971.22892990000003],[99,1,2.833104906],[99,4,0.66476693399999998],[99,5,228.38452960000001],[99,6,175.57523620000001],[99,7,1559.688975],[99,8,136.27343949999999],[99,9,511.37478709999999],[99,10,224.09752270000001],[99,11,152.199804],[99,12,553.63525389999995],[99,13,125.6256367],[100,7,12.370854120000001],[100,8,65.507470280000007],[100,9,3.2261916020000001],[100,10,28.802252920000001],[100,11,1.4906822550000001],[100,13,20.607561570000001],[101,2,4.5911694709999997],[101,3,1.0754442689999999],[101,5,3.6172896859999999],[101,7,3.2795591630000001],[101,8,128.17963080000001],[101,10,3.7021012029999998],[101,11,0.79037075400000001],[101,13,6.3257419309999996],[102,5,269.79572250000001],[102,6,71.539283510000004],[102,9,5.573949056],[102,13,1.2492650350000001],[103,0,239.68631690000001],[103,1,1316.223639],[103,2,1432.5143780000001],[103,3,1575.9156680000001],[103,4,2829.606941],[103,5,378.12610869999997],[103,6,688.48131369999999],[103,7,54.539883850000002],[103,8,15.71730221],[103,9,60.144836759999997],[103,10,74.759762179999996],[103,11,72.104568929999999],[103,12,1217.899028],[103,13,130.06379810000001],[104,1,33.18462727],[104,2,28.906122140000001],[104,3,11.607471479999999],[104,4,37.880393150000003],[104,5,36.873080539999997],[104,6,32.910520169999998],[104,7,91.441982519999996],[104,8,95.206315290000006],[104,9,24.616391400000001],[104,10,239.74483119999999],[104,11,65.401417100000003],[104,12,14.27501365],[104,13,144.82558320000001],[105,1,9.8473310929999993],[105,2,24.180976869999999],[105,3,8.496297019],[105,4,6.2386275280000003],[105,5,383.41552760000002],[105,6,72.268337259999996],[105,7,11.335359649999999],[105,8,158.43124599999999],[105,9,6.7569035160000004],[105,10,21.93569136],[105,11,9.3662101450000002],[105,13,9.0863729319999997],[106,1,1.1439882219999999],[106,4,2.4158547289999999],[106,5,17.521818620000001],[106,6,10.26127322],[106,7,38.87860843],[106,8,8.8548028799999994],[106,9,3.2706907969999999],[106,10,1.415734563],[106,11,4.8359788469999998],[106,12,0.75866775099999995],[106,13,1.3194823449999999],[107,1,1.6050149229999999],[107,2,2.4632834749999999],[107,3,1.7310126180000001],[107,4,157.6091002],[107,6,15.705339670000001],[107,8,10.64852928],[108,1,35.024155550000003],[108,2,26.876517589999999],[108,3,25.18242639],[108,4,36.981705820000002],[108,5,5.4899354520000001],[108,6,9.5199229019999994],[108,9,28.927869340000001],[108,10,25.885938419999999],[108,11,81.226008350000001],[108,12,1.290402627],[108,13,32.91611872],[109,1,81.590542130000003],[109,2,37.255660560000003],[109,3,14.544727979999999],[109,4,9.9678558929999994],[109,6,4.9486184599999996],[109,7,7.7619566400000002],[109,9,34.701231630000002],[109,10,38.80321258],[109,11,19.240708519999998],[109,13,36.553951959999999],[110,0,37.323058789999997],[110,1,170.45847850000001],[110,2,76.816159400000004],[110,3,92.683825929999998],[110,4,97.72073924],[110,5,58.809016370000002],[110,6,49.669310240000001],[110,8,20.36269785],[110,9,47.78951284],[110,10,10.080005910000001],[110,12,75.154106870000007],[110,13,89.317649209999999],[111,0,2.099197975],[111,1,1.5934514150000001],[111,2,3.668304714],[111,5,28.901831860000001],[111,6,37.031448419999997],[111,7,32.754242720000001],[111,8,88.538915169999996],[111,9,46.468315930000003],[111,10,19.966141270000001],[111,11,79.568924300000006],[111,12,6.3404509469999999],[111,13,15.622113260000001],[112,0,39.534420480000001],[112,1,10.503374450000001],[112,2,3.454278795],[112,3,8.0913683449999994],[112,4,6.3373846340000002],[112,5,0.90718549599999998],[112,6,7.3412340790000004],[112,8,19.910004539999999],[112,10,14.62317417],[112,11,17.839643809999998],[112,12,5.9705196159999998],[112,13,6.0573251030000002],[113,5,9.9378387999999998],[113,6,17.871146209999999],[113,9,10.965321749999999],[113,10,0.84757023799999998],[113,12,96.290035810000006],[113,13,8.4260914969999998],[114,1,275.74323709999999],[114,2,137.13276740000001],[114,3,105.6925324],[114,4,129.8530662],[114,5,40.661772130000003],[114,6,47.006859390000002],[114,9,135.14687599999999],[114,10,135.5464369],[114,11,523.93272130000003],[114,12,13.38049987],[114,13,157.3596379],[115,0,1.787537908],[115,5,15.58689386],[115,6,13.277274889999999],[115,7,13.387844579999999],[115,8,37.134296040000002],[115,9,17.45706131],[115,10,9.4454683290000006],[115,11,40.868471550000002],[115,12,2.024665471],[115,13,14.08527166],[116,0,1.2515836730000001],[116,1,119.70598409999999],[116,2,67.071569120000007],[116,3,44.059029940000002],[116,4,102.320995],[116,5,7.4671342220000003],[116,6,8.1343270210000007],[116,7,14.060687290000001],[116,8,14.18202965],[116,9,11.408079580000001],[116,10,43.207878319999999],[116,11,42.169403180000003],[116,12,4.2528411310000003],[116,13,32.87370104],[117,0,39.655485400000003],[117,5,20.474179629999998],[117,12,41.547320370000001],[118,1,3.3740817139999999],[118,2,14.24044657],[118,5,18.359607610000001],[118,6,14.44448002],[118,7,1.387120943],[118,8,26.582741559999999],[118,9,1.4469875379999999],[118,10,9.3950348600000009],[118,11,2.674359012],[118,13,1.9458422580000001],[119,0,35.07648623],[119,1,44.376215160000001],[119,2,42.225739760000003],[119,3,51.688648059999998],[119,4,14.99406894],[119,5,38.634744099999999],[119,6,438.57098000000002],[119,7,1.4594827889999999],[119,11,5.6277442449999997],[119,12,0.88287980700000002],[120,5,25.875162249999999],[120,10,48.23477123],[120,11,18.17251899],[120,13,26.444359370000001],[121,1,61.90754261],[121,2,33.839923450000001],[121,3,20.121694229999999],[121,4,10.74536612],[121,5,9.229081892],[121,6,33.193187209999998],[121,7,6.97283572],[121,9,29.095102180000001],[121,10,33.05913915],[121,11,18.821006629999999],[121,13,29.344315959999999],[122,1,7.3289378019999996],[122,2,33.744081360000003],[122,3,29.86060501],[122,4,15.47712529],[122,5,27.57095713],[122,6,163.35056710000001],[122,7,8.0346784489999994],[122,8,122.9109236],[122,9,4.1907231119999997],[122,10,49.884314330000002],[122,11,7.7454005840000004],[122,13,28.17745803],[123,0,59.894408009999999],[123,5,4.0422957100000003],[123,7,3.298395808],[123,9,4.5876678650000002],[123,10,6.2056079710000001],[123,11,15.89820737],[123,12,35.915166220000003],[123,13,9.2539269669999999],[124,0,18.4761369],[124,1,21.037196229999999],[124,2,29.05799777],[124,3,15.125779250000001],[124,4,20.732128929999998],[124,5,27.133877909999999],[124,6,1.7154373860000001],[124,7,18.450379770000001],[124,8,15.12030386],[124,9,26.464181719999999],[124,10,29.28873819],[124,11,14.45120502],[124,12,6.2781319929999997],[124,13,32.352558029999997],[125,0,19.061502359999999],[125,1,23.770721009999999],[125,2,47.585111619999999],[125,3,60.190706059999997],[125,4,9.8214654859999992],[125,5,54.98731076],[125,6,463.93683470000002],[125,12,0.51405057899999995],[126,1,36.082461559999999],[126,2,19.492796089999999],[126,3,13.698088889999999],[126,4,20.116357570000002],[126,7,5.2215273069999997],[126,8,1.4363423399999999],[126,9,36.642664840000002],[126,10,24.380863430000002],[126,11,86.942846020000005],[126,12,2.5843419870000002],[126,13,32.628285259999998],[127,0,15.739023850000001],[127,1,6.7202549190000003],[127,2,18.33574411],[127,3,19.327498080000002],[127,4,4.730573068],[127,5,18.960850669999999],[127,6,160.7437803],[127,7,0.61394853299999996],[127,12,0.37139373399999998],[128,0,4298.2046259999997],[128,1,247.74480030000001],[128,2,135.9461178],[128,3,67.669089029999995],[128,4,141.26921340000001],[128,5,1048.219724],[128,6,1003.321898],[128,7,7943.9617790000002],[128,8,1022.321005],[128,9,2617.9717110000001],[128,10,1228.948558],[128,11,1544.6080119999999],[128,12,2392.889361],[128,13,792.86374820000003],[129,0,30.920757770000002],[129,1,11.28423757],[129,2,13.16197713],[129,3,29.20818843],[129,4,3.8127775310000001],[129,5,25.65224358],[129,6,191.0234054],[129,7,0.742251247],[129,11,0.71552748300000002],[130,0,1.5956663689999999],[130,1,56.322311720000002],[130,2,78.075024319999997],[130,3,74.460086050000001],[130,4,136.84551339999999],[130,5,27.095335469999998],[130,6,28.148768019999999],[130,7,19.918023609999999],[130,8,19.08541851],[130,9,4.155532666],[130,10,6.1831780629999997],[130,11,20.160946859999999],[130,12,140.97260019999999],[130,13,5.5881691140000003],[131,0,71.400430279999995],[131,1,148.00325169999999],[131,2,215.94939909999999],[131,3,305.75458320000001],[131,4,354.37089939999998],[131,6,5.0994246140000001],[131,9,16.091428799999999],[131,10,0.96739637899999997],[131,12,242.61636949999999],[131,13,25.245515180000002],[132,1,275.14822099999998],[132,2,243.4464231],[132,3,132.96906989999999],[132,4,282.58876299999997],[132,6,14.71241201],[132,7,6.1812221469999997],[132,8,13.71604408],[132,9,12.89599362],[132,10,73.962747239999999],[132,11,58.395019900000001],[132,12,7.4783700829999997],[132,13,59.829688930000003],[133,0,3.5168217140000002],[133,1,2.0021519890000001],[133,2,3.0727863270000002],[133,3,4.31865188],[133,4,1.409370089],[133,5,24.209862780000002],[133,6,19.591392330000001],[133,7,58.16615839],[133,8,19.925024149999999],[133,9,2.2896809440000001],[133,10,1.238874542],[133,11,7.4057310349999996],[133,12,1.991674543],[133,13,1.5395287870000001],[134,6,181.23807249999999],[135,5,592.86097500000005],[135,6,241.7962129],[135,7,4.8279174039999999],[135,8,6.492775816],[135,9,6.7150465920000002],[136,0,24.48476294],[136,1,25.09083412],[136,2,7.1311021610000003],[136,3,16.03586816],[136,5,23.59749566],[136,6,259.15790120000003],[136,8,1.5413522420000001],[136,11,2.9462896340000002],[137,6,98.691539610000007],[137,10,0.83210989700000004],[137,11,2.1317904319999998],[138,1,311.80130120000001],[138,2,135.26574840000001],[138,3,93.261233219999994],[138,4,166.80901700000001],[138,5,55.297389580000001],[138,6,44.748409530000004],[138,9,159.74742420000001],[138,10,124.249336],[138,11,463.96308340000002],[138,12,9.0983087460000007],[138,13,160.1567167],[139,1,92.645503020000007],[139,2,55.066612620000001],[139,3,35.808908979999998],[139,4,85.949052820000006],[139,6,5.2401835500000002],[139,7,1.7612741460000001],[139,8,7.105895082],[139,9,1.8372887769999999],[139,10,19.384936939999999],[139,11,16.978618229999999],[139,12,6.9253690609999996],[139,13,17.912585190000001],[140,0,50.429194440000003],[140,1,1.4177631820000001],[140,3,0.76453057300000005],[140,5,5.1430439259999998],[140,7,16.320011399999999],[140,8,12.933526179999999],[140,10,1.3159071259999999],[140,12,6.3465475339999999],[140,13,2.4528838469999998],[141,0,123.1444983],[141,7,13.7246457],[141,9,17.18038336],[141,10,51.901363330000002],[141,11,125.6898276],[141,12,136.98962979999999],[141,13,48.132060389999999],[142,1,0.84804852900000005],[142,2,3.9046065510000001],[142,3,1.82924493],[142,4,1.790894354],[142,5,32.814513390000002],[142,6,6.2237226029999997],[142,7,32.075044310000003],[142,8,14.06602123],[142,9,1.4547551089999999],[142,10,0.78712236099999999],[142,11,2.6887152329999999],[142,13,1.956287731],[143,0,2.3087850950000002],[143,1,221.6968196],[143,2,312.0054968],[143,3,308.09007000000003],[143,4,377.50123020000001],[143,5,83.706911439999999],[143,6,81.457449130000001],[143,7,259.37622820000001],[143,8,8.7204873280000008],[143,10,319.6340495],[143,11,1209.9048110000001],[143,12,260.63423419999998],[143,13,320.39094560000001],[144,1,287.45722710000001],[144,2,378.6835797],[144,3,321.44063039999997],[144,4,546.85842679999996],[144,5,69.912069860000003],[144,6,133.46936579999999],[144,7,247.7359189],[144,8,5.4026779620000003],[144,10,364.30665920000001],[144,11,1494.8623130000001],[144,12,245.4496881],[144,13,332.49400480000003],[145,5,17.880305530000001],[145,7,6.9475283880000003],[145,12,107.1699717],[146,0,16.43497786],[146,1,4.455500732],[146,2,4.1028259010000001],[146,3,1.9221074840000001],[146,4,7.5272400900000003],[146,5,3.2325336519999999],[146,6,23.978801239999999],[146,7,2.9307261169999999],[146,8,20.692125990000001],[146,9,1.528606497],[146,10,0.82708102999999999],[146,11,1.4126046189999999],[146,12,16.842301809999999],[146,13,4.1111993560000002],[147,1,29.242537200000001],[147,2,3.739978657],[147,3,2.102543313],[147,4,3.0876944530000001],[147,5,6.4826380029999999],[147,6,3.576789014],[147,7,8.0146124089999997],[147,9,6.6884113249999997],[147,10,13.11847474],[147,11,22.405565289999998],[147,13,8.4321260490000007],[148,0,3.47695321],[148,1,6.5981818719999996],[148,2,5.0632527280000001],[148,3,2.8464622770000001],[148,4,6.9669637169999996],[148,5,62.232058960000003],[148,6,27.439833459999999],[148,7,120.4386794],[148,8,35.020700099999999],[148,9,2.2637239409999999],[148,10,6.1241501100000004],[148,11,2.091935957],[148,12,9.8454794680000006],[148,13,2.2831138430000002],[149,1,159.19221909999999],[149,2,73.295685359999993],[149,3,70.964872389999996],[149,4,129.9893683],[149,6,5.1924083650000004],[149,7,5.2356493930000001],[149,8,7.0411100500000003],[149,9,5.4616141909999998],[149,10,32.506189470000002],[149,11,28.600498699999999],[149,12,3.1671830299999999],[149,13,19.58540653],[150,1,2.4145311829999998],[150,2,12.96988668],[150,3,2.6040779349999998],[150,4,215.431296],[150,13,1.392466813],[151,0,13.51431721],[151,1,10.25839779],[151,2,11.02079425],[151,3,4.4254830949999997],[151,4,2.16635087],[151,5,14.88524773],[151,6,105.39914640000001],[152,6,2.2083630680000002],[152,7,2.9690049890000001],[152,8,91.336129999999997],[152,9,1.5485719689999999],[152,10,12.568255819999999],[152,11,7.1552748250000002],[152,13,14.577138290000001],[153,0,5.4820071300000004],[153,1,20.806308219999998],[153,2,23.949233029999998],[153,3,29.171552250000001],[153,4,26.363043139999998],[153,6,15.269490640000001],[153,7,420.84179369999998],[153,8,326.11997439999999],[153,9,12.492008119999999],[153,10,27.036135120000001],[153,11,52.77267604],[153,12,4.1394853779999998],[153,13,19.198488810000001],[154,0,19.352901190000001],[154,1,133.0290856],[154,2,26.303504499999999],[154,3,5.2811853610000004],[154,4,8.6174399919999995],[154,5,7.894857097],[154,6,21.961396560000001],[154,10,2.2724890590000002],[154,12,37.345490040000001],[154,13,32.946484140000003],[155,0,6.7104716480000004],[155,1,4.0750079469999996],[155,2,7.8176062379999998],[155,3,7.6910860049999998],[155,4,2.1513829919999998],[155,5,3.6956004259999999],[155,6,120.8699869],[156,0,46.601235780000003],[156,5,1.01842454],[156,7,5.5400321569999997],[156,9,4.3343503319999996],[156,10,11.33504158],[156,11,24.032568149999999],[156,12,38.959004669999999],[156,13,10.20011105],[157,0,194.04206730000001],[157,1,329.9589173],[157,2,594.51030200000002],[157,3,620.41235059999997],[157,4,874.3696559],[157,5,211.76287840000001],[157,6,112.06834600000001],[157,7,104.89602050000001],[157,8,475.14385370000002],[157,9,106.43894640000001],[157,10,454.26742489999998],[157,11,569.94559300000003],[157,12,560.12913490000005],[157,13,310.34704490000001],[158,1,34.903000839999997],[158,2,16.94469299],[158,3,6.9140156179999996],[158,4,11.281769260000001],[158,5,6.8905193980000004],[158,6,6.0987804529999998],[158,9,29.325614099999999],[158,10,16.85886811],[158,11,59.28162476],[158,12,2.4800250159999999],[158,13,21.771812820000001],[159,5,919.45197050000002],[159,6,333.31712040000002],[159,7,10.118925989999999],[159,8,1.458035905],[159,9,25.63514408],[160,0,11.90798015],[160,1,12.24278481],[160,2,14.487241689999999],[160,3,20.978117739999998],[160,4,4.228474823],[160,5,33.758376269999999],[160,6,242.53435930000001],[160,8,0.37955699300000001],[160,10,0.053099200999999999],[160,11,0.453451198],[160,12,0.22763957400000001],[161,0,114.9761311],[161,1,83.639169620000004],[161,2,149.57258150000001],[161,3,218.0609135],[161,4,39.933233919999999],[161,5,195.23610350000001],[161,6,1680.4364840000001],[161,7,0.59799919599999996],[161,8,1.206319742],[161,11,6.9176284069999996],[161,12,1.0852366710000001],[162,0,99.963382550000006],[162,1,173.52847220000001],[162,2,397.09570459999998],[162,3,527.242299],[162,4,864.25459190000004],[162,5,16.545675620000001],[162,6,16.736609860000002],[162,9,45.877968770000003],[162,10,4.04097464],[162,12,358.85240649999997],[162,13,42.32535232],[163,0,2.2656973480000002],[163,1,42.136009960000003],[163,2,18.476541529999999],[163,3,31.532427370000001],[163,4,10.89576783],[163,5,13.517487149999999],[163,6,52.590294669999999],[163,7,5.6563469849999999],[163,10,9.5776755070000004],[163,11,1.363174442],[163,12,5.9879297630000003],[163,13,0.99183483699999997],[164,2,5.5509478799999998],[164,5,3.2801097810000002],[164,6,2.211974455],[164,7,1.4869301349999999],[164,8,380.9395983],[164,10,15.945824699999999],[164,11,4.3001856060000003],[164,13,20.858538029999998],[165,0,98.129347839999994],[165,1,48.703470959999997],[165,2,74.747252189999998],[165,3,100.4189121],[165,4,34.787890849999997],[165,5,114.3194738],[165,6,939.12641859999997],[165,10,0.66477173499999997],[165,11,4.5415604460000001],[165,12,0.71247943000000002],[166,5,103.2295555],[166,6,85.028371219999997],[166,7,0.50138283900000002],[166,9,83.160492219999995],[166,10,1.4149538989999999],[166,12,0.303299763],[166,13,10.55003805],[167,1,56.980501779999997],[167,2,21.862589320000001],[167,3,12.691507250000001],[167,4,17.003215399999998],[167,7,5.0924546499999996],[167,9,29.217316279999999],[167,10,31.904575470000001],[167,11,7.8545721970000004],[167,13,21.073782250000001],[168,0,60.102956200000001],[168,1,10.90978305],[168,2,6.088618168],[168,3,8.5572569979999997],[168,4,10.472314969999999],[168,5,1.199274817],[168,6,9.70491393],[168,7,3.261911311],[168,8,18.09533708],[168,10,15.64926322],[168,11,15.722352750000001],[168,12,4.9330414319999996],[168,13,11.4394583],[169,0,710.6553146],[169,1,219.92619110000001],[169,2,132.14614639999999],[169,3,125.30842560000001],[169,4,208.1200681],[169,5,112.8960862],[169,6,154.80293639999999],[169,7,1146.381288],[169,8,332.08477429999999],[169,9,491.1558938],[169,10,239.75185930000001],[169,11,389.74768549999999],[169,12,432.39079950000001],[169,13,337.42109499999998],[170,0,304.75123309999998],[170,1,281.6184437],[170,2,390.5340478],[170,3,466.4366607],[170,4,1049.2507149999999],[170,5,80.267970689999999],[170,6,54.12949948],[170,7,56.234223640000003],[170,8,44.207860799999999],[170,9,54.347904370000002],[170,10,24.271574820000001],[170,11,55.803985109999999],[170,12,624.82275159999995],[170,13,58.583656040000001],[171,1,8.4545510840000002],[171,2,16.003181860000002],[171,3,5.4709527250000001],[171,4,19.639593739999999],[171,5,2.3854077330000001],[171,6,103.4114969],[171,7,25.025443429999999],[171,8,33.655214090000001],[171,9,5.3177898280000004],[171,13,3.9006103990000001],[172,0,28.774522059999999],[172,1,14.56137167],[172,2,5.5869864040000001],[172,3,10.469650570000001],[172,4,18.79194485],[172,5,17.607494930000001],[172,6,78.169106029999995],[172,7,23.280191819999999],[172,8,50.987526250000002],[172,9,4.163132397],[172,10,0.75084678699999996],[172,12,25.751414530000002],[172,13,1.8661296270000001],[173,1,14.17624444],[173,2,4.6503243760000004],[173,3,2.8010592679999999],[173,4,7.7699473609999998],[173,5,1.439387966],[173,6,3.7061773769999999],[173,9,11.88061869],[173,10,5.6247013670000001],[173,11,34.137921919999997],[173,12,0.96884373700000004],[173,13,8.6123370609999998],[174,0,25.41005921],[174,1,13.93034754],[174,2,8.2228794300000008],[174,3,16.179600499999999],[174,4,2.2629130210000001],[174,5,33.041067079999998],[174,6,267.3788424],[175,0,906.5419412],[175,1,2548.4124569999999],[175,2,4398.8383489999997],[175,3,4938.6201760000004],[175,4,6714.8961849999996],[175,5,267.18382339999999],[175,6,558.55196239999998],[175,8,31.413667960000002],[175,9,240.0581238],[175,10,171.88176050000001],[175,11,280.21989710000003],[175,12,3301.251405],[175,13,410.1987297],[176,0,67.850324439999994],[176,1,109.6290333],[176,2,97.112041939999997],[176,3,41.263286819999998],[176,4,65.258617419999993],[176,5,103.2030637],[176,6,19.798863829999998],[176,7,45.97710653],[176,8,41.492422959999999],[176,9,127.4764251],[176,10,147.50767310000001],[176,11,68.815367660000007],[176,12,38.059579800000002],[176,13,111.1712892],[177,0,20.59804286],[177,1,35.535195430000002],[177,2,33.813156650000003],[177,3,27.593854109999999],[177,4,28.516194420000001],[177,5,34.375100789999998],[177,6,6.9543567040000003],[177,7,29.217794919999999],[177,8,12.966774320000001],[177,9,40.232019180000002],[177,10,51.452306909999997],[177,11,20.279410009999999],[177,12,9.8977862139999999],[177,13,46.724599750000003],[178,0,1.9206900389999999],[178,1,244.9356458],[178,2,143.20494149999999],[178,3,105.3510026],[178,4,261.70432460000001],[178,5,15.86647698],[178,6,199.72802429999999],[178,7,37.161491249999997],[178,9,16.256432830000001],[178,10,37.213194270000002],[178,11,23.11196219],[178,12,103.69792889999999],[178,13,94.170043000000007],[179,1,80.088537180000003],[179,2,45.83279572],[179,3,13.66395067],[179,4,19.11068934],[179,5,10.39551432],[179,6,28.779199550000001],[179,7,2.9762938719999998],[179,8,2.2514842490000002],[179,9,22.509418660000001],[179,10,36.957391629999996],[179,11,12.193829640000001],[179,13,26.616399189999999],[180,1,273.87197209999999],[180,2,124.638295],[180,3,104.3584232],[180,4,155.08025799999999],[180,5,41.787231900000002],[180,6,25.36166961],[180,8,1.4329759120000001],[180,9,170.43365320000001],[180,10,121.88589760000001],[180,11,468.39099809999999],[180,12,9.4537114310000003],[180,13,158.440966],[181,1,255.19737269999999],[181,2,476.20115379999999],[181,3,324.8628271],[181,4,11657.489170000001],[181,5,2.5293658649999999],[181,7,2.2932100320000002],[181,8,4.6260004239999999],[181,10,0.64716743899999996],[182,1,109.0706579],[182,2,79.047779030000001],[182,3,39.210992679999997],[182,4,102.3704652],[182,6,2.4705431579999999],[182,7,1.6607448],[182,8,8.3753843289999992],[182,9,1.7324206959999999],[182,10,6.5615095060000002],[182,11,20.812374720000001],[182,12,1.0046285290000001],[182,13,16.30775745],[183,1,5.8382153020000001],[183,3,4.1976865610000003],[183,4,9.2467822880000003],[183,7,5.6003558690000004],[183,8,13.71823839],[183,9,8.3458014170000006],[183,10,53.284686270000002],[183,11,638.59175140000002],[183,13,1.122304972],[184,1,1668.366446],[184,2,1752.19832],[184,3,1544.086736],[184,4,1617.3058120000001],[184,5,1460.1283860000001],[184,6,509.6542498],[184,7,334.37663570000001],[184,8,3313.187171],[184,9,1897.0006619999999],[184,10,3506.956948],[184,11,5677.9019920000001],[184,12,1.6579777529999999],[184,13,2420.2773120000002],[185,2,1.9441034530000001],[185,5,1.5317198400000001],[185,6,1.5493956230000001],[185,7,1.0415323919999999],[185,8,92.445822899999996],[185,10,1.17572458],[185,11,1.004033409],[185,13,3.6526334490000001],[186,6,188.60094169999999],[187,0,102.34684660000001],[187,1,3.0347290939999998],[187,2,3.726020449],[187,4,7.6904266889999997],[187,5,30.090476540000001],[187,7,63.877604589999997],[187,8,49.328347549999997],[187,10,1.6900234220000001],[187,11,9.6215276190000001],[187,12,7.849005],[187,13,15.401202639999999],[188,7,1.2770474409999999],[188,8,85.012503570000007],[188,9,2.664326773],[188,10,16.578211970000002],[188,11,1.2310690529999999],[188,13,9.852876126],[189,0,36.478081869999997],[189,1,151.4277577],[189,2,203.1861926],[189,3,285.56832109999999],[189,4,405.6669991],[189,5,68.010518270000006],[189,6,38.102038839999999],[189,7,2.845877239],[189,8,8.6113106479999999],[189,9,11.874808529999999],[189,10,14.456444490000001],[189,11,37.03610561],[189,12,430.38663509999998],[189,13,46.908044769999997],[190,1,11.890917010000001],[190,2,19.77027786],[190,3,6.4121919040000002],[190,4,37.66655222],[190,5,61.10821009],[190,6,33.936762199999997],[190,7,3.258988451],[190,8,16.43556602],[190,9,1.6998213820000001],[190,10,17.47468065],[190,11,6.2833058499999996],[190,12,1.9714484569999999],[190,13,16.000891039999999],[191,0,15.14224535],[191,1,40.531894899999998],[191,2,66.848231200000001],[191,3,56.762630960000003],[191,4,99.647399640000003],[191,5,11.70408246],[191,6,14.05898534],[191,7,1.4922173599999999],[191,8,2.0067933999999998],[191,9,10.8963386],[191,10,3.368952599],[191,11,4.7949735560000004],[191,12,70.108287680000004],[191,13,5.2331766970000002],[192,1,54.218621579999997],[192,2,61.231165830000002],[192,3,26.479208750000002],[192,4,45.367114700000002],[192,5,54.427772910000002],[192,6,5.0050781830000002],[192,7,47.103085620000002],[192,8,11.87739517],[192,9,19.303429489999999],[192,10,96.848816799999994],[192,11,60.002374000000003],[192,13,71.975463110000007],[193,0,220.99391700000001],[193,1,8.957590647],[193,3,1.7565061769999999],[193,4,8.5984029369999995],[193,5,55.14191426],[193,7,89.720576019999996],[193,8,89.14418637],[193,10,3.0232917769999998],[193,11,25.818001949999999],[193,12,21.87175439],[193,13,13.14948042],[194,0,103.7352573],[194,4,1.458667232],[194,5,53.45424792],[194,6,1.6897218979999999],[194,10,4.4877282379999999],[194,12,63.901527950000002],[195,1,15.031042660000001],[195,2,9.8866154240000004],[195,3,6.9475788009999997],[195,4,11.33653513],[195,10,11.95814631],[195,11,25.5297427],[195,13,8.6684438860000004],[196,1,101.87555690000001],[196,2,133.07880309999999],[196,3,116.5828477],[196,4,126.4557808],[196,5,9.8737763130000005],[196,6,6.658478659],[196,7,79.927723090000001],[196,8,1.2898798650000001],[196,9,0.66701851700000003],[196,10,115.4888955],[196,11,443.80818540000001],[196,12,28.236632019999998],[196,13,88.352117179999993],[197,0,187.0893623],[197,1,77.991898820000003],[197,2,149.17515080000001],[197,3,200.87034850000001],[197,4,44.248286610000001],[197,5,210.4317025],[197,6,1818.2092399999999],[197,7,0.95711345000000003],[197,8,3.8614929849999999],[197,11,1.8453077179999999],[198,1,118.9091701],[198,2,79.081111419999999],[198,3,55.572329830000001],[198,4,104.6293117],[198,5,9.5856015820000007],[198,6,19.392435540000001],[198,9,69.692676660000004],[198,10,45.986001719999997],[198,11,207.3490931],[198,12,8.8715180589999996],[198,13,81.147376010000002],[199,2,9.7168071430000005],[199,3,3.4141250790000002],[199,4,90.248771590000004],[199,5,18.501217180000001],[199,6,36.138765849999999],[199,8,16.626896080000002],[199,10,6.3660774140000003],[199,11,5.8546261089999998],[199,13,2.4341595429999998],[200,1,69.055167109999999],[200,2,16.419723359999999],[200,3,12.587521840000001],[200,4,14.37755819],[200,5,4.7042794050000003],[200,6,16.65498092],[200,7,3.1987960520000001],[200,8,1.6132006750000001],[200,9,23.3579677],[200,10,32.498392350000003],[200,11,20.043579879999999],[200,13,25.80166298],[201,2,8.42284027],[201,3,2.3675785490000001],[201,4,9.2717667010000007],[201,5,473.16004120000002],[201,6,26.85106459],[201,7,1.8049782190000001],[201,8,149.28551039999999],[201,10,0.50938340400000004],[201,11,0.86999619500000003],[201,13,0.63300228300000005],[202,1,98.206035029999995],[202,2,92.343090279999998],[202,3,105.91545499999999],[202,4,100.7739277],[202,5,51.848572910000001],[202,6,40.604048900000002],[202,7,80.747094720000007],[202,8,1.1470976660000001],[202,10,138.65167769999999],[202,11,508.70021400000002],[202,12,108.01170329999999],[202,13,85.352381010000002],[203,5,179.90326339999999],[203,6,86.915494229999993],[203,7,4.2602439390000004],[203,8,1.2277169800000001],[203,9,3.1743652309999999],[204,1,1252.292739],[204,2,1226.015553],[204,3,1100.086184],[204,4,1074.889885],[204,5,799.87249369999995],[204,6,353.28767160000001],[204,7,209.2538448],[204,8,1686.802404],[204,9,1055.044204],[204,10,2442.756253],[204,11,3304.3647249999999],[204,13,1808.9962370000001],[205,1,99.699924210000006],[205,2,154.57500379999999],[205,3,74.610306530000003],[205,4,90.233396490000004],[205,7,38.478250029999998],[205,8,31.216991360000002],[205,9,41.884099259999999],[205,10,99.147004269999996],[205,11,123.3741844],[205,13,95.633134709999993],[206,5,3.27609168],[206,7,4.4553259839999999],[206,8,114.5912628],[206,9,2.3238064459999999],[206,10,22.212985140000001],[206,11,5.7265572300000001],[206,13,18.74968788],[207,0,0.779060639],[207,4,0.62441877999999995],[207,5,3.5753781299999998],[207,6,13.74322203],[207,7,8.7522139039999995],[207,8,37.272699670000002],[207,9,11.15882742],[207,10,6.8610130910000002],[207,11,18.280387959999999],[207,12,1.1765435710000001],[207,13,5.115640108],[208,0,31.4653001],[208,1,31.647046400000001],[208,2,38.489469329999999],[208,3,10.30382457],[208,4,8.8268270330000007],[208,5,17.328614519999999],[208,6,5.8428612480000002],[208,7,19.638396929999999],[208,8,8.9135434730000007],[208,9,35.85044448],[208,10,56.530005920000001],[208,11,23.66417835],[208,12,12.47377593],[208,13,35.813163719999999],[209,0,52.380886109999999],[209,7,2.7243678739999999],[209,9,4.2629228360000004],[209,10,15.37689226],[209,11,24.949666149999999],[209,12,41.201057650000003],[209,13,12.42059536],[210,1,132.19760919999999],[210,2,152.73680999999999],[210,3,108.934054],[210,4,159.97533659999999],[210,6,39.970036720000003],[210,7,92.818792630000004],[210,9,45.864354489999997],[210,10,40.670279350000001],[210,11,214.2738109],[210,12,2.2163900050000001],[210,13,45.400590209999997],[211,0,109.1582947],[211,1,170.49930140000001],[211,2,67.252253089999996],[211,3,75.615819220000006],[211,4,148.06102949999999],[211,5,104.0465947],[211,6,62.368755229999998],[211,7,108.74408579999999],[211,8,95.146296899999996],[211,9,72.435904249999993],[211,10,30.318955259999999],[211,11,46.730955539999997],[211,12,191.7986411],[211,13,72.596879270000002],[212,1,17.197208570000001],[212,2,79.179823999999996],[212,3,33.868859469999997],[212,4,181.5838522],[212,5,5.4247116460000004],[212,6,1.8291039609999999],[212,10,2.0819625930000001],[212,13,2.5872202849999999],[213,1,0.70888159100000003],[213,2,2.175900403],[213,5,2932.3922120000002],[213,6,1125.4511849999999],[213,7,36.137168090000003],[213,8,19.98817683],[213,9,47.425016550000002],[213,10,1.9738606889999999],[213,13,3.2705117960000001],[214,1,6.6234133440000003],[214,2,6.4510108700000002],[214,3,5.0369901849999996],[214,4,4.9313884310000002],[214,5,6.3661113479999996],[214,6,1.350233504],[214,7,1.6058457260000001],[214,8,13.028054060000001],[214,9,6.1179473089999998],[214,10,13.792622489999999],[214,11,19.720548390000001],[214,13,9.206554744],[215,1,77.867512120000001],[215,2,81.767622309999993],[215,3,83.980307060000001],[215,4,481.77823560000002],[215,6,113.6236217],[216,2,0.75230598999999998],[216,5,117.3598853],[216,6,61.155799049999999],[216,8,0.81303597900000002],[217,0,93.537296620000006],[217,1,2.3667314749999999],[217,5,26.471954289999999],[217,7,33.081609890000003],[217,8,26.49740371],[217,10,1.0983494469999999],[217,11,6.5657016190000004],[217,12,7.063038454],[217,13,5.4596023560000004],[218,1,70.542363190000003],[218,2,74.82974557],[218,3,46.990659620000002],[218,4,83.248027239999999],[218,6,15.22651834],[218,7,52.883660630000001],[218,9,24.913704760000002],[218,10,29.84862506],[218,11,100.3148051],[218,12,1.0319589490000001],[218,13,21.537516700000001],[219,1,0.388291883],[219,2,3.5755666740000001],[219,3,1.6750950760000001],[219,4,3.2799525809999999],[219,5,6.5732724329999996],[219,6,2.8496257979999999],[219,7,6.3852372040000001],[219,8,354.862799],[219,9,0.66608169299999997],[219,10,15.85742014],[219,11,4.9242762139999998],[219,13,15.6750302],[220,0,57.696768110000001],[220,5,26.479038030000002],[220,12,27.648325889999999],[221,0,6.8827246999999998],[221,1,67.918670849999998],[221,2,82.855546059999995],[221,3,107.0583599],[221,4,200.4335117],[221,6,36.2119377],[222,0,589.57298679999997],[222,1,874.52289629999996],[222,2,1581.0692140000001],[222,3,1807.0722639999999],[222,4,2828.415649],[222,5,173.84795600000001],[222,6,118.9990363],[222,7,23.109190829999999],[222,8,35.859416770000003],[222,9,101.98928290000001],[222,10,80.266475729999996],[222,11,138.8039383],[222,12,1317.2860149999999],[222,13,135.903672],[223,0,64.061347159999997],[223,1,12.57606461],[223,2,21.874480169999998],[223,3,45.211057400000001],[223,4,14.164222820000001],[223,5,27.372379349999999],[223,6,395.8394528],[224,1,59.739266290000003],[224,2,44.800306640000002],[224,3,54.178888499999999],[224,4,58.777394569999998],[224,5,11.49213007],[224,6,19.928138180000001],[224,7,32.373818980000003],[224,8,1.1259724790000001],[224,10,44.735995490000001],[224,11,301.32096560000002],[224,12,33.08983654],[224,13,61.073645689999999],[225,0,29.741614049999999],[225,1,15.23890402],[225,2,26.275163419999998],[225,3,33.276199699999999],[225,4,5.1648930059999998],[225,5,31.848723870000001],[225,6,315.71927590000001],[225,12,0.18715009199999999],[226,0,4.4449836610000002],[226,5,23.459498610000001],[226,6,35.079451480000003],[226,7,49.936353930000003],[226,8,92.340049649999997],[226,9,57.879501519999998],[226,10,26.61926544],[226,11,94.939744919999995],[226,12,15.943017960000001],[226,13,32.106397260000001],[227,5,140.75699169999999],[227,6,58.744733429999997],[227,7,2.0079303149999999],[227,8,0.67508618600000003],[227,9,9.7747549760000005],[227,13,0.46945145399999999],[228,1,23.982403699999999],[228,2,88.949759850000007],[228,3,18.680337380000001],[228,4,25.32281463],[228,5,27.388258019999999],[228,6,22.815317239999999],[228,7,4.3819651940000002],[228,8,72.926388610000004],[228,9,6.8566288990000004],[228,10,15.45794516],[228,11,4.2241983909999998],[228,12,0.66269171000000004],[228,13,14.599091809999999],[229,0,2.8706273790000001],[229,1,23.969277040000001],[229,2,16.72120507],[229,3,11.750420630000001],[229,4,112.73988730000001],[229,5,3.9522899140000001],[229,7,39.416100710000002],[229,8,16.26392366],[229,10,19.213540500000001],[229,11,29.361300140000001],[229,12,16.257166099999999],[229,13,20.106397640000001],[230,2,3.5543503969999999],[230,4,0.81512259600000003],[230,5,145.15411230000001],[230,6,64.208252540000004],[230,7,0.63473492300000001],[230,8,1.280425248],[230,10,1.43302975],[230,13,0.445200559],[231,0,71.742883620000001],[231,1,16.688840630000001],[231,2,12.13250264],[231,3,17.05164297],[231,4,11.12943402],[231,5,26.552649339999999],[231,6,79.502824500000003],[231,7,40.443554849999998],[231,8,112.1795917],[231,9,18.081022990000001],[231,12,50.678282670000002],[231,13,6.0786319320000004],[232,5,382.6580629],[232,6,126.4612205],[232,7,2.297555977],[232,8,2.317383661],[232,9,13.181937639999999],[233,0,11.392714720000001],[233,1,25.943818929999999],[233,2,19.908531549999999],[233,3,32.64388606],[233,4,13.696928079999999],[233,5,54.899354520000003],[233,6,433.68537659999998],[233,12,2.1506710440000001],[234,2,5.096703647],[234,3,1.790792333],[234,4,1.753247926],[234,5,4.0155898519999997],[234,6,1.015482266],[234,7,4.095755756],[234,8,143.21152660000001],[234,10,7.3204743280000004],[234,11,2.632195694],[234,13,7.1818671189999996],[235,1,5.2212241820000003],[235,2,1.6026461890000001],[235,3,2.2524413490000001],[235,5,7.5761553580000003],[235,6,2.5545276280000002],[235,7,12.020405],[235,8,31.1763598],[235,9,8.9565659209999993],[235,10,4.8461168949999998],[235,11,29.796753519999999],[235,12,139.1965477],[235,13,2.4088755439999998],[236,5,5763.7203520000003],[236,6,1683.1701290000001],[236,9,4219.3179970000001],[236,10,85.202179020000003],[236,11,4.0800054279999998],[236,12,7.6808488390000003],[236,13,647.15030149999996],[237,6,79.833521059999995],[237,11,0.65485331800000002],[237,12,8.6295976929999991],[237,13,1.4293981330000001],[238,0,8.2017925110000007],[238,1,56.810299479999998],[238,2,54.941102370000003],[238,3,30.21536734],[238,4,29.581894640000002],[238,5,52.697198849999999],[238,6,13.32632886],[238,7,42.231536480000003],[238,8,25.815751840000001],[238,9,65.413815940000006],[238,10,73.675982379999994],[238,11,22.206025319999998],[238,12,21.676221460000001],[238,13,50.2659941],[239,0,46.585108560000002],[239,1,103.941824],[239,2,79.761930469999996],[239,3,54.317230260000002],[239,4,40.732434380000001],[239,5,83.574463800000004],[239,6,17.038847799999999],[239,7,78.414672699999997],[239,8,44.43336163],[239,9,107.5334678],[239,10,149.18714510000001],[239,11,93.427643669999995],[239,12,37.308515870000001],[239,13,113.70732870000001],[240,0,4199.3268589999998],[240,1,4.4953466740000003],[240,2,1.881599018],[240,3,0.88149866499999996],[240,4,0.86301782599999999],[240,5,822.27883369999995],[240,6,710.80156060000002],[240,7,7179.9778999999999],[240,8,572.76672099999996],[240,9,2632.3863590000001],[240,10,886.0635833],[240,11,829.87702420000005],[240,12,2517.229319],[240,13,569.87398989999997],[241,1,151.0490265],[241,2,84.606296830000005],[241,3,73.724224359999994],[241,4,88.476966140000002],[241,5,21.33106952],[241,6,35.062992870000002],[241,9,121.0449077],[241,10,75.726978389999999],[241,11,225.46606270000001],[241,12,13.161334869999999],[241,13,105.54981739999999],[242,0,121.1124805],[242,1,45.524817749999997],[242,2,38.665280539999998],[242,3,43.855087070000003],[242,4,87.738076079999999],[242,5,68.409473160000005],[242,6,58.386577510000002],[242,7,172.98429350000001],[242,8,50.583706069999998],[242,9,41.700654040000003],[242,10,40.613248720000001],[242,11,74.970235630000005],[242,12,98.047648820000006],[242,13,44.861696569999999],[243,1,9.3655496169999992],[243,2,17.13787353],[243,3,14.76266201],[243,4,18.256622050000001],[243,5,5.2268068559999996],[243,6,7.0494977409999997],[243,7,2.3694013749999998],[243,8,11.94924539],[243,9,21.62704338],[243,10,25.409437929999999],[243,11,38.258578579999998],[243,13,23.266442219999998],[244,1,4.9915503069999998],[244,2,15.32148171],[244,3,3.9151996520000001],[244,4,3.8331165170000001],[244,5,1.097407813],[244,6,54.393513800000001],[244,7,10.446950259999999],[244,8,12.04240734],[244,9,1.556832714],[245,0,130.4544033],[245,1,145.2675787],[245,2,216.13790829999999],[245,3,229.71762129999999],[245,4,439.44576089999998],[245,5,43.490491830000003],[245,6,29.70912934],[245,7,1.1521745859999999],[245,8,3.4863532230000001],[245,9,11.21774415],[245,10,10.83851698],[245,11,14.80922773],[245,12,204.68006729999999],[245,13,23.705166810000001],[246,1,135.94438450000001],[246,2,177.5442137],[246,3,198.77794900000001],[246,4,255.3400437],[246,5,53.740553550000001],[246,6,47.965332590000003],[246,7,136.49614399999999],[246,8,2.168095943],[246,9,1.1211587839999999],[246,10,203.21899060000001],[246,11,760.48053890000006],[246,12,164.49010910000001],[246,13,182.4296119],[247,1,19.0508293],[247,2,12.994712829999999],[247,3,9.7839843650000002],[247,4,19.796312109999999],[247,6,4.4384655589999999],[247,7,0.994539544],[247,9,1.5561941450000001],[247,10,3.9293699260000001],[247,11,4.3142961419999999],[247,12,0.60162331899999999],[247,13,5.2317456939999998],[248,0,9.2792572920000005],[248,1,8.2176082509999997],[248,2,9.0085048529999998],[248,3,13.927117450000001],[248,4,4.9582298040000001],[248,5,13.48547611],[248,6,195.2830611],[249,1,140.19995779999999],[249,2,46.025825470000001],[249,3,32.343530690000001],[249,4,172.57665080000001],[249,5,3.6262818189999999],[249,7,27.123621849999999],[249,8,9.9482531139999999],[249,9,5.1444085749999999],[249,11,19.016052420000001],[250,0,9.3387397110000006],[250,1,2.6583059659999999],[250,5,26.786687109999999],[250,6,99.712547169999993],[250,7,37.885740740000003],[250,8,127.865543],[250,9,45.600977460000003],[250,10,27.963026429999999],[250,11,73.043430509999993],[250,12,6.1702545469999999],[250,13,24.52883847],[251,0,1.999785031],[251,1,2.2769841080000002],[251,2,3.4945826649999998],[251,3,1.63715538],[251,4,3.2056640189999999],[251,5,31.204192389999999],[251,6,11.140335309999999],[251,7,31.203080910000001],[251,8,17.624521860000002],[251,10,2.113399228],[251,11,7.2191173600000003],[251,12,1.510045627],[251,13,0.87542868900000004],[252,1,44.197380119999998],[252,2,165.3394428],[252,3,45.680860889999998],[252,4,48.612119849999999],[252,5,28.94835715],[252,6,36.039896859999999],[252,7,1.514167823],[252,8,38.180873599999998],[252,9,11.05662334],[252,10,36.748980029999998],[252,11,4.3789566999999998],[252,13,24.426720069999998],[253,2,1.0355108689999999],[253,5,655.13405179999995],[253,6,132.04367339999999],[253,7,5.5476374489999998],[253,8,10.071923440000001],[253,9,18.518615369999999],[253,10,0.62624012100000004],[253,11,2.1391608689999999],[254,1,64.082451719999995],[254,2,39.871628370000003],[254,3,11.20752727],[254,4,32.917676020000002],[254,5,11.518485220000001],[254,6,21.184375549999999],[254,7,1.4240529019999999],[254,8,1.4363423399999999],[254,9,16.340647830000002],[254,10,35.365648059999998],[254,11,23.337290249999999],[254,13,14.982375879999999],[255,0,3.7564721959999998],[255,1,12.736472129999999],[255,2,20.373818750000002],[255,3,22.48382256],[255,4,46.03210095],[255,5,0.53634769299999996],[255,6,0.85255822599999997],[255,7,0.156301475],[255,9,3.1522472609999999],[255,10,2.8818456549999998],[255,11,5.173142339],[255,12,19.824172659999999],[255,13,4.7871432399999998],[256,1,0.46406012699999999],[256,2,1.4244249389999999],[256,3,2.0019600400000002],[256,4,2.939982675],[256,5,17.39527236],[256,6,1.135226504],[256,7,35.866651750000003],[256,8,24.63058891],[256,9,3.1842226810000001],[256,10,2.5843245279999998],[256,11,3.678225624],[256,12,36.930532579999998],[256,13,1.605748553],[257,5,77.663824120000001],[257,6,30.99648281],[257,8,3.6234870959999999],[257,9,2.9980255429999998],[257,13,0.50395084999999995],[258,1,0.56392416199999995],[258,2,2.5964339330000001],[258,4,1.190885384],[258,5,187.52046949999999],[258,6,53.801400080000001],[258,8,1.8706875759999999],[258,9,2.9020917829999999],[258,10,10.46820559],[258,11,16.091158579999998],[258,13,1.9512997459999999],[259,5,68.573919009999997],[259,6,2.1676640690000002],[259,7,1.4571438750000001],[259,8,5.878875538],[259,12,311.1571222],[260,0,49.06114333],[260,2,0.52921805899999996],[260,5,10.42400546],[260,7,18.14546236],[260,8,8.5790887179999995],[260,11,0.54662997599999996],[260,12,3.0871886979999998],[260,13,2.7840652330000002],[261,0,11.228080110000001],[261,1,26.634279429999999],[261,2,37.606602340000002],[261,3,16.086076800000001],[261,4,24.748158589999999],[261,5,25.764767259999999],[261,6,13.03104411],[261,7,26.279126529999999],[261,8,21.204730269999999],[261,9,52.99905511],[261,10,48.452765280000001],[261,11,45.599367020000003],[261,12,23.31551181],[261,13,33.177735269999999],[262,0,500.57511040000003],[262,1,2.1484837560000001],[262,2,0.47105254400000002],[262,4,0.64816159799999995],[262,5,49.360660269999997],[262,6,63.069819500000001],[262,7,431.53782960000001],[262,8,35.635482029999999],[262,9,141.63007999999999],[262,10,47.85913678],[262,11,48.168523700000001],[262,12,144.11107659999999],[262,13,41.773231430000003],[263,1,1.047211441],[263,2,4.8215974839999998],[263,3,4.5176806599999999],[263,4,2.2114831800000001],[263,5,6.331398772],[263,6,5.1235696170000002],[263,7,5.1662373739999996],[263,8,507.18662599999999],[263,10,18.467560240000001],[263,11,6.6403118640000001],[263,13,9.6628757600000004],[264,0,6.2049916420000004],[264,1,30.9518363],[264,2,8.2614046329999997],[264,3,13.062378150000001],[264,4,31.260831899999999],[264,5,8.1362422920000004],[264,6,38.681625680000003],[264,7,19.916811679999999],[264,8,0.55801921799999998],[264,9,4.6169775780000002],[264,10,14.988610530000001],[264,11,26.132970570000001],[264,12,36.813966020000002],[264,13,27.551101800000001],[265,0,19.746371320000002],[265,1,19.152614069999998],[265,2,30.672330980000002],[265,3,35.923725730000001],[265,4,12.30970155],[265,5,28.19379502],[265,6,448.1580171],[265,11,1.320061997],[266,0,83.635695279999993],[266,1,136.4088362],[266,2,231.73592500000001],[266,3,347.89996350000001],[266,4,407.64034409999999],[266,5,36.308533529999998],[266,6,20.987158709999999],[266,7,35.269890529999998],[266,8,22.767530399999998],[266,9,29.433679789999999],[266,10,13.536794799999999],[266,11,32.640043419999998],[266,12,327.71621709999999],[266,13,25.727687830000001],[267,1,67.440744309999999],[267,2,57.059968349999998],[267,3,63.410010319999998],[267,4,304.925318],[267,6,90.950371059999995],[268,0,8.1768572210000006],[268,1,138.27501340000001],[268,2,116.95719099999999],[268,3,75.122817029999993],[268,4,117.2396396],[268,5,17.095368959999998],[268,6,25.306312049999999],[268,7,42.528427399999998],[268,8,19.445934430000001],[268,9,95.826039059999999],[268,10,84.493793400000001],[268,11,67.23548701],[268,12,4.1162515969999998],[268,13,65.226671170000003],[269,0,156.31916810000001],[269,5,1.1760698510000001],[269,7,4.7981940779999999],[269,9,10.01055758],[269,10,57.774919740000001],[269,11,100.21789939999999],[269,12,153.83540020000001],[269,13,35.897965880000001],[270,0,4.9384521860000001],[270,1,6.5601584510000004],[270,2,2.8766140920000001],[270,3,2.0214706680000001],[270,4,3.958180064],[270,5,16.998196029999999],[270,7,21.575608290000002],[270,8,17.098560039999999],[270,9,8.0381383989999993],[270,10,5.2190214839999998],[270,11,19.313178239999999],[270,12,93.226121969999994],[270,13,4.3237274589999997],[271,0,22.605494629999999],[271,1,3.3705758100000001],[271,2,2.8216164830000001],[271,3,2.6437632450000002],[271,4,4.5295881590000002],[271,5,4.4461892629999999],[271,6,24.736236359999999],[271,7,6.5504855150000001],[271,8,30.493918000000001],[271,9,4.2050444159999998],[271,10,1.1376088209999999],[271,12,10.97324927],[272,1,110.8872622],[272,2,49.781514000000001],[272,3,45.558929650000003],[272,4,41.417791389999998],[272,5,15.50631252],[272,6,11.07194307],[272,9,59.523895269999997],[272,10,42.708636470000002],[272,11,167.41195529999999],[272,12,4.5023256719999996],[272,13,48.723040670000003],[273,5,26.405833739999998],[273,6,134.62118459999999],[273,12,5.2135935509999998],[274,2,1.1224883029999999],[274,5,324.5696107],[274,6,175.33993799999999],[274,7,6.0136096419999996],[274,8,3.6393039049999998],[274,9,15.055560809999999],[275,7,5.2672427390000003],[275,8,59.767858480000001],[275,10,16.351170369999998],[275,11,1.269400675],[275,13,5.5416347589999999],[276,2,3.4807266499999998],[276,3,1.956796873],[276,4,215.5243657],[276,6,5.5480819480000001],[276,8,9.0281009090000008],[276,9,1.5561941450000001],[276,10,1.6840156820000001],[276,13,1.569523708],[277,0,745.61977249999995],[277,1,393.3240035],[277,2,703.18207080000002],[277,3,908.35315619999994],[277,4,161.8542937],[277,5,846.31079260000001],[277,6,7023.7466720000002],[277,7,2.7700160789999999],[277,10,0.781727006],[277,11,25.367710819999999],[277,12,3.3513122289999999],[278,0,192.18943809999999],[278,1,158.49391660000001],[278,2,214.2234192],[278,3,313.70656780000002],[278,4,80.823587219999993],[278,5,359.34297140000001],[278,6,2982.8187309999998],[278,7,0.74043793000000002],[278,8,3.7341391860000002],[278,10,0.417918387],[278,11,6.4240150610000004],[278,12,2.239552604],[279,1,0.84772348200000003],[279,3,0.91427190000000003],[279,4,0.89510396199999998],[279,7,2.0910489330000002],[279,8,1.406062988],[279,10,11.802309989999999],[279,11,288.92610300000001],[279,13,0.48888447699999998],[280,1,38.801939709999999],[280,2,28.401226309999998],[280,3,38.628913169999997],[280,4,259.6907989],[280,6,70.825571260000004],[281,5,0.79358541299999996],[281,7,2.1584754369999999],[281,8,63.135983230000001],[281,10,10.964591130000001],[281,11,2.0807624119999999],[281,13,10.597622790000001],[282,0,34.124259700000003],[282,1,2.9887980590000001],[282,2,3.0580221879999998],[282,5,20.479508249999999],[282,7,36.042650649999999],[282,8,19.829288300000002],[282,10,0.92469149399999995],[282,11,9.4759044980000002],[282,12,3.964209871],[282,13,3.4472962169999999],[283,0,228.6083964],[283,1,26.322150400000002],[283,2,34.911596240000002],[283,3,15.42091641],[283,4,30.88148125],[283,5,75.838361509999999],[283,6,15.899175769999999],[283,7,113.2898319],[283,8,33.417857310000002],[283,9,7.2468435519999996],[283,10,75.404610520000006],[283,11,80.877944799999995],[283,12,86.634818730000006],[283,13,52.849087169999997],[284,0,198.535989],[284,1,4.1573506829999998],[284,2,3.9877873930000001],[284,3,1.1209282840000001],[284,4,3.2922832299999998],[284,5,90.486637490000007],[284,6,5.0850465370000002],[284,7,139.2941897],[284,8,140.496285],[284,10,4.82334379],[284,11,35.4233178],[284,12,36.186455240000001],[284,13,24.57494531],[285,0,1.2221840559999999],[285,1,0.92773094099999998],[285,2,0.71191372200000003],[285,5,7.8526341820000001],[285,6,17.021254769999999],[285,7,13.73040269],[285,8,34.622236809999997],[285,9,15.91443509],[285,10,12.916202500000001],[285,11,58.091587349999998],[285,12,5.5372562380000003],[285,13,8.0253750020000005],[286,0,17.15615382],[286,1,14.108065420000001],[286,2,1.6655567360000001],[286,3,2.3408590660000002],[286,4,11.458911860000001],[286,5,86.609061600000004],[286,6,106.1921397],[286,7,92.799616189999995],[286,8,302.40151150000003],[286,9,83.773336409999999],[286,10,56.407088590000001],[286,11,223.64622489999999],[286,12,21.591133249999999],[286,13,50.068679109999998],[287,1,86.551415969999994],[287,2,46.107695470000003],[287,3,18.514893050000001],[287,4,9.0633618540000001],[287,5,15.568852250000001],[287,6,33.246863130000001],[287,7,3.528814144],[287,9,36.811138329999999],[287,10,49.129469159999999],[287,11,14.74097692],[287,12,0.71155772299999998],[287,13,33.826315399999999],[288,0,62.209434729999998],[288,5,2.3306168550000002],[288,7,3.169526023],[288,9,1.6531596180000001],[288,10,19.678401990000001],[288,11,35.137231929999999],[288,12,65.668561560000001],[288,13,13.89433116],[289,0,17.539122890000002],[289,1,2.4962873179999998],[289,2,3.8311564659999999],[289,3,1.196556503],[289,4,4.1001463920000001],[289,5,6.7077573150000003],[289,6,25.783621969999999],[289,7,11.402781259999999],[289,8,28.522941660000001],[289,9,4.7579650420000004],[289,10,0.25743856500000001],[289,12,17.382568110000001],[289,13,1.2796584900000001],[290,0,10.411336159999999],[290,1,2.257999554],[290,2,1.732723139],[290,3,14.61154909],[290,5,10.238831709999999],[290,6,85.617751400000003],[291,0,11.11034048],[291,2,8.0896201829999992],[291,4,4.4524809110000003],[291,5,75.209050360000006],[291,10,58.707772650000003],[291,11,267.38491240000002],[291,13,27.966149479999999],[292,2,6.8991964000000001],[292,5,9.9655187180000002],[292,6,5.4984649550000002],[292,7,1.2320566100000001],[292,8,182.6753033],[292,10,3.4769903740000001],[292,11,8.3138863989999994],[292,13,6.9132769659999997],[293,0,57.642926410000001],[293,5,1.497414805],[293,7,2.7152154620000002],[293,9,3.5405014220000002],[293,10,16.474626730000001],[293,11,20.285297610000001],[293,12,64.468351459999994],[293,13,11.90275849],[294,0,2.3941551269999999],[294,1,67.696153240000001],[294,2,50.902123639999999],[294,3,25.480164380000002],[294,4,41.256790559999999],[294,5,28.567770700000001],[294,6,24.451678170000001],[294,7,44.080697530000002],[294,8,19.593031379999999],[294,9,27.278152500000001],[294,10,87.712724800000004],[294,11,70.582641150000001],[294,12,7.2313442190000004],[294,13,85.41759854],[295,0,228.88063310000001],[295,1,2.0683078840000002],[295,3,1.4871168260000001],[295,4,1.4559390510000001],[295,5,2.5009814600000002],[295,6,5.0596847089999999],[295,7,1.133737878],[295,8,6.8611315509999997],[295,9,2.3653374839999999],[295,12,10.28742119],[295,13,0.79519925199999997],[296,0,590.98364130000004],[296,1,60.509062589999999],[296,2,28.820416659999999],[296,3,31.50442966],[296,4,77.109828609999994],[296,5,172.82568359999999],[296,6,22.969059269999999],[296,7,221.309912],[296,8,58.833124259999998],[296,9,10.737739599999999],[296,10,132.6583354],[296,11,157.11228449999999],[296,12,201.33324379999999],[296,13,117.923548],[297,0,21.552930480000001],[297,1,62.884974409999998],[297,2,70.618681600000002],[297,3,68.372997720000001],[297,4,78.815910939999995],[297,5,13.60065245],[297,6,15.008292689999999],[297,7,6.7259012690000004],[297,8,6.7839451430000004],[297,9,4.3851147990000001],[297,10,5.6943553869999999],[297,11,9.7256162669999995],[297,12,63.064476040000002],[297,13,8.845350904],[298,0,36.512365789999997],[298,5,1.675678472],[298,7,2.2788415479999999],[298,9,1.584795875],[298,10,12.00476677],[298,11,21.235684060000001],[298,12,39.058396129999998],[298,13,11.72138313],[299,1,109.0785223],[299,2,67.183219449999996],[299,3,51.081160160000003],[299,4,69.711230979999996],[299,5,19.090338259999999],[299,9,70.168097169999996],[299,10,57.281667769999999],[299,11,217.28169070000001],[299,12,5.7109318069999997],[299,13,80.287774970000001],[300,0,214.27416120000001],[300,1,3.3536172299999998],[300,2,1.286734128],[300,3,1.8084422959999999],[300,4,3.5410557059999999],[300,5,56.772342350000002],[300,7,126.8411153],[300,8,83.436353359999998],[300,10,3.890855036],[300,11,10.63255395],[300,12,24.186488959999998],[300,13,24.175504180000001],[301,5,163.40645090000001],[301,6,52.543194649999997],[301,7,3.9245007950000002],[301,8,4.9479610679999997],[301,9,2.558673674],[301,11,0.47290054799999998],[302,1,37.662716580000001],[302,2,54.314460439999998],[302,3,23.811333879999999],[302,4,18.512568529999999],[302,7,25.094019710000001],[302,8,6.4622754010000003],[302,9,23.392257140000002],[302,10,49.120502649999999],[302,11,68.454089890000006],[302,12,0.32297951800000002],[302,13,59.168801190000003],[303,2,1.527634846],[303,4,130.32423650000001],[303,5,4.8143705519999997],[303,6,21.914674009999999],[303,7,1.6368276829999999],[303,8,24.764300200000001],[303,10,0.92385918899999997],[303,13,2.2961288930000001],[304,1,18.620575370000001],[304,2,12.70123341],[304,3,11.15685401],[304,4,17.47671647],[304,5,15.010567869999999],[304,6,20.245049640000001],[304,7,40.827290310000002],[304,8,49.758714570000002],[304,9,3.549112558],[304,10,83.533636659999999],[304,11,21.318569050000001],[304,12,4.1162515969999998],[304,13,52.499515819999999],[305,0,71.180723929999999],[305,1,0.96027725100000005],[305,3,0.41426456900000003],[305,4,1.081545091],[305,5,10.68266852],[305,7,14.21208753],[305,8,9.3441245100000003],[305,10,0.95070747600000005],[305,11,2.6385956140000002],[305,12,3.1841734380000002],[305,13,1.1814283670000001],[306,0,40.977090310000001],[306,1,18.826551800000001],[306,2,37.687690179999997],[306,3,45.905788370000003],[306,4,17.285908500000001],[306,5,38.601380759999998],[306,6,422.50676829999998],[306,12,0.81426220500000002],[307,0,3.3072494780000001],[307,4,1.3253837900000001],[307,5,31.115123860000001],[307,6,66.019026440000005],[307,7,89.790495660000005],[307,8,186.3356646],[307,9,110.8916392],[307,10,44.271835670000002],[307,11,188.03916050000001],[307,12,19.35420852],[307,13,54.291980719999998],[308,1,98.524062259999994],[308,2,48.1427744],[308,3,32.401679260000002],[308,4,82.104957619999993],[308,6,6.4848056520000004],[308,7,4.359206286],[308,8,2.1984129060000002],[308,9,3.7894539800000002],[308,10,21.323688789999999],[308,11,25.213553319999999],[308,12,4.3949989580000004],[308,13,20.383533360000001],[309,0,421.99179800000002],[309,1,0.52684863400000004],[309,5,44.594282730000003],[309,6,30.93181238],[309,7,441.84989680000001],[309,8,39.323207510000003],[309,9,134.66083789999999],[309,10,52.322824560000001],[309,11,45.93488722],[309,12,136.787904],[309,13,32.81418695],[310,0,49.567156930000003],[310,1,89.973432689999996],[310,2,46.447104760000002],[310,3,35.286026450000001],[310,4,27.6369969],[310,5,76.156611979999994],[310,6,16.00736543],[310,7,56.49234714],[310,8,29.846598889999999],[310,9,116.45788090000001],[310,10,123.7458817],[310,11,59.644931419999999],[310,12,38.242017189999999],[310,13,88.681185229999997],[311,0,1.037268348],[311,1,1.5747316220000001],[311,2,2.4168064280000001],[311,3,3.3967040060000002],[311,5,28.5622945],[311,6,8.6675695340000001],[311,7,47.25939322],[311,8,24.81308237],[311,9,2.0259886030000001],[311,10,5.4809944379999997],[311,11,1.8722417220000001],[311,12,1.958113633],[311,13,1.362228124],[312,0,63.021343680000001],[312,5,0.96408898399999998],[312,7,6.5555715780000003],[312,10,31.820854369999999],[312,11,45.500738249999998],[312,12,104.6928678],[312,13,23.90986994],[313,0,5.9101151920000001],[313,2,1.1475336810000001],[313,5,44.301811780000001],[313,6,43.898495060000002],[313,7,40.575397789999997],[313,8,140.13903719999999],[313,9,44.891834469999999],[313,10,25.677538649999999],[313,11,107.8612929],[313,12,6.6941272170000001],[313,13,30.184236649999999],[314,0,28.187876070000002],[314,1,8.2020869009999995],[314,2,21.892322660000001],[314,3,30.768595779999998],[314,4,6.0247049019999999],[314,5,20.267009600000002],[314,6,238.15924509999999],[314,8,0.59148957400000002],[315,0,17.79350711],[315,1,1.6883286740000001],[315,5,66.349192630000005],[315,6,22.715795679999999],[315,12,28.55138942],[315,13,0.97366381700000004],[316,0,2.1283322060000001],[316,1,14.13620703],[316,2,27.894121309999999],[316,3,28.749476919999999],[316,4,39.234845489999998],[316,5,4.3954429460000002],[316,6,3.9521471990000001],[316,10,1.49949972],[316,11,1.920791452],[316,12,27.7226839],[316,13,2.3292542009999999],[317,5,265.55822590000002],[317,6,28.526306760000001],[317,7,51273.189910000001],[317,8,440.01678629999998],[317,9,6.6678406399999997],[317,10,840.60794769999995],[317,11,1286.2832579999999],[317,12,0.96666804900000003],[317,13,546.9629218],[318,1,190.96232670000001],[318,2,269.8965632],[318,3,116.35782380000001],[318,4,66.072644780000005],[318,7,109.99801410000001],[318,8,48.315753690000001],[318,9,59.223435309999999],[318,10,216.29661719999999],[318,11,194.97251299999999],[318,12,1.0732373070000001],[318,13,139.37166360000001],[319,0,65.792927509999998],[319,5,24.802744090000001],[319,12,38.147527650000001],[320,5,5332.3401039999999],[320,6,637.41668779999998],[320,9,3280.296511],[320,10,87.683057759999997],[320,11,0.97880643899999997],[320,12,7.3706414689999997],[320,13,495.6715365],[321,1,489.10956069999997],[321,2,538.31967680000002],[321,3,277.41345480000001],[321,4,242.79162650000001],[321,7,243.53688500000001],[321,8,56.561516189999999],[321,9,163.79388979999999],[321,10,500.99540739999998],[321,11,512.78418880000004],[321,12,1.938446237],[321,13,530.42802759999995],[322,0,62.608145890000003],[322,1,39.298989349999999],[322,2,88.366732069999998],[322,3,78.854062420000005],[322,4,19.300216840000001],[322,5,81.778648869999998],[322,6,871.93839309999998],[323,0,174.35179869999999],[323,1,13.361887749999999],[323,2,13.67136502],[323,3,9.6072196299999995],[323,4,12.09317384],[323,5,50.779421040000003],[323,6,1.5565274790000001],[323,7,56.501634070000001],[323,8,18.99641256],[323,10,33.071820070000001],[323,11,43.372163569999998],[323,12,52.534904410000003],[323,13,23.484457540000001],[324,0,1.9489543739999999],[324,5,25.04438781],[324,6,148.38131780000001],[324,12,5.8866527849999999],[325,2,2.0014178239999998],[325,5,1.5768766750000001],[325,8,83.274826610000005],[325,10,2.4207725440000001],[325,11,1.033633451],[325,13,2.256190331],[326,0,276.7033988],[326,5,2.539774778],[326,7,13.81588266],[326,9,14.412160780000001],[326,10,55.560523109999998],[326,11,166.4807533],[326,12,195.35874709999999],[326,13,79.945843890000006],[327,0,54.217466109999997],[327,1,0.76213320600000001],[327,5,69.117406310000007],[327,12,51.5538527],[328,1,60.58074431],[328,2,15.75861016],[328,3,19.9331648],[328,4,43.36724676],[328,5,14.89906875],[328,7,1.6885009799999999],[328,9,35.227496049999999],[328,10,20.96654251],[328,11,86.268564159999997],[328,12,4.0856759120000001],[328,13,36.713544669999997],[329,1,0.61745130199999998],[329,4,6.5196154039999996],[329,5,100.7933232],[329,6,6.041864339],[329,10,0.57309188099999997],[330,1,1306.9198779999999],[330,2,932.45502650000003],[330,3,952.24851469999999],[330,4,8401.3284480000002],[330,5,5384.0012930000003],[330,6,3409.1786710000001],[330,9,5151.1440910000001],[330,10,105.48061869999999],[330,11,2.3096736920000001],[330,12,5.0727784419999997],[330,13,767.14831030000005],[331,5,404.50907280000001],[331,6,191.72866909999999],[331,7,1.5717506960000001],[331,8,12.68251802],[331,9,8.1979285310000005],[331,10,1.774256799],[332,0,545.91249159999995],[332,1,2698.4340080000002],[332,2,934.21391249999999],[332,3,863.42794260000005],[332,4,1207.7934479999999],[332,5,652.28849790000004],[332,6,662.81495729999995],[332,7,17.136787389999999],[332,8,4.0669826340000004],[332,9,730.82896909999999],[332,10,104.6890193],[332,11,29.15258867],[332,12,1059.2120460000001],[332,13,841.37723080000001],[333,0,0.83678540800000001],[333,1,0.95277594600000004],[333,2,1.949686748],[333,3,2.7401899919999999],[333,4,0.67068530699999995],[333,5,14.59312866],[333,6,6.9923040839999997],[333,7,47.003561179999998],[333,8,11.588914900000001],[333,9,2.1792081130000001],[333,10,3.2425281859999999],[333,11,1.5103753579999999],[333,12,1.57964997],[333,13,4.3957481920000001],[334,0,3.06461929],[334,1,20.645733629999999],[334,2,36.594948670000001],[334,3,45.160175639999999],[334,4,58.951175079999999],[334,9,0.49881689800000001],[334,10,0.26989417799999998],[334,12,41.36464849],[334,13,1.341572022],[335,1,339.22377449999999],[335,2,490.06034670000003],[335,3,193.2811954],[335,4,222.2689924],[335,7,187.1141408],[335,8,70.773344100000003],[335,9,140.2926535],[335,10,499.01229210000002],[335,11,429.5235553],[335,13,394.54360630000002],[336,1,317.26103710000001],[336,2,398.7655891],[336,3,123.88798800000001],[336,4,271.46001610000002],[336,6,20.071890209999999],[336,7,149.9188422],[336,8,46.875914430000002],[336,9,84.450153139999998],[336,10,360.46959600000002],[336,11,326.61794479999998],[336,13,288.11779919999998],[337,1,0.58541836000000003],[337,2,0.89846602099999995],[337,4,1.236276463],[337,5,0.70788322999999997],[337,7,0.96268690099999998],[337,8,2.9129843850000001],[337,9,1.0042353959999999],[337,10,19.017609610000001],[337,11,235.71876779999999],[338,1,39.883305239999999],[338,2,65.384023589999998],[338,3,46.92463059],[338,4,80.396477039999994],[338,10,44.589836560000002],[338,11,143.6919944],[338,13,29.273761319999998],[339,5,1511.4464949999999],[339,6,585.05293289999997],[339,9,1414.8609369999999],[339,10,27.509999260000001],[339,11,4.8605609950000002],[339,13,216.90566219999999],[340,0,10.32856005],[340,1,5.8801237950000003],[340,2,11.73181323],[340,3,14.374584049999999],[340,4,3.31134525],[340,5,19.197537229999998],[340,6,157.27052119999999],[341,1,44.753934379999997],[341,2,32.127197860000003],[341,3,18.684089199999999],[341,4,30.4872877],[341,7,1.1870205979999999],[341,8,2.3945289399999998],[341,9,3.7147532550000002],[341,10,10.719661179999999],[341,11,17.164252600000001],[341,13,7.4931438659999996],[342,0,29.299643700000001],[342,1,17.916091160000001],[342,2,40.770781849999999],[342,3,43.975456880000003],[342,4,3.9139545889999998],[342,5,46.316127420000001],[342,6,451.88166630000001],[342,11,0.97935325799999995],[342,12,0.614563262],[343,0,8.0211611549999997],[343,5,62.580190369999997],[343,6,70.749690849999993],[343,7,52.565487500000003],[343,8,198.1905295],[343,9,63.973181310000001],[343,10,31.081853110000001],[343,11,136.3343314],[343,12,18.170432030000001],[343,13,24.579483010000001],[344,0,175.39392219999999],[344,1,178.6486112],[344,2,218.92658850000001],[344,3,344.32052590000001],[344,4,522.14910970000005],[344,5,53.389092349999999],[344,6,24.92547381],[344,7,4.4680971879999998],[344,8,13.5199693],[344,9,19.808974970000001],[344,10,17.653201249999999],[344,11,24.76656857],[344,12,258.79983759999999],[344,13,42.307726299999999],[345,0,3321.829686],[345,1,3144.3725570000001],[345,2,1013.698659],[345,3,1406.1412889999999],[345,4,2837.3759449999998],[345,5,3287.0454479999999],[345,6,168.41990709999999],[345,7,7864.9028799999996],[345,8,456.76804179999999],[345,9,2683.111832],[345,10,1121.260397],[345,11,908.9217539],[345,12,3197.4746100000002],[345,13,744.45501960000001],[346,1,123.64838140000001],[346,2,140.79586380000001],[346,3,146.2604206],[346,4,237.9547925],[346,5,25.3210278],[346,6,26.832905619999998],[346,7,122.98346859999999],[346,10,133.27564330000001],[346,11,613.32770500000004],[346,12,98.202665179999997],[346,13,154.1180761],[347,1,51.033571289999998],[347,2,67.134303900000006],[347,3,67.041001539999996],[347,4,103.72024930000001],[347,5,17.16727362],[347,6,14.08003864],[347,7,51.74124759],[347,8,3.1821810689999999],[347,10,61.256800849999998],[347,11,250.0001383],[347,12,42.369040439999999],[347,13,67.271318269999995],[348,5,471.14127630000002],[348,6,211.11022180000001],[348,9,431.70061800000002],[348,10,4.7962970020000002],[348,12,0.51405057899999995],[348,13,76.291564879999996],[349,0,6.3803360360000001],[349,5,13.664729850000001],[349,6,88.858404460000003],[349,12,9.6356342119999994],[350,1,34.487690139999998],[350,2,41.998565749999997],[350,3,7.2772944050000001],[350,4,21.374172349999998],[350,7,24.657838040000001],[350,8,9.9482531139999999],[350,9,16.076276799999999],[350,10,37.229019919999999],[350,11,48.728634319999998],[350,13,32.427955939999997],[351,1,0.78876981599999996],[351,2,13.31613799],[351,4,1.6657105830000001],[351,5,445.41254880000002],[351,6,46.309468039999999],[351,7,3.8912601050000002],[351,8,138.67772600000001],[351,9,5.4122700779999997],[351,10,26.355686240000001],[351,11,2.5007736550000002],[351,13,24.563829680000001],[352,1,252.17140620000001],[352,2,239.6898411],[352,3,219.0937203],[352,4,252.93684759999999],[352,5,205.17564139999999],[352,6,65.351014860000006],[352,7,48.274901929999999],[352,8,469.38615290000001],[352,9,276.46757730000002],[352,10,488.54493029999998],[352,11,857.67375049999998],[352,13,335.88946199999998],[353,1,27.673162520000002],[353,2,34.52494214],[353,3,33.118960829999999],[353,4,55.423467379999998],[353,5,7.1242035650000002],[353,6,10.04530666],[353,7,19.37714347],[353,8,0.88838028800000002],[353,10,36.124773609999998],[353,11,138.3980789],[353,12,31.790799939999999],[353,13,42.832405049999998],[354,0,20.84927935],[354,1,29.956723709999999],[354,2,34.698743970000002],[354,3,35.356364050000003],[354,4,83.553711550000003],[354,5,7.8598013489999996],[354,6,2.7653920350000001],[354,7,5.5768430020000004],[354,8,7.968708371],[354,9,1.939177779],[354,10,1.311535342],[354,11,3.5840374800000001],[354,12,62.692363239999999],[354,13,4.8894694620000001],[355,0,11.82365654],[355,1,66.030779140000007],[355,2,265.6490579],[355,3,161.78796550000001],[355,4,284.30058550000001],[355,5,91.471645010000003],[355,6,163.09881440000001],[355,7,17.921602579999998],[355,8,640.11241689999997],[355,9,19.794789519999998],[355,10,85.087699049999998],[355,11,42.682769829999998],[355,12,5.101765747],[355,13,59.153604649999998],[356,0,43.661640210000002],[356,1,80.646788779999994],[356,2,118.68547649999999],[356,3,185.87029000000001],[356,4,200.63741899999999],[356,5,17.366122350000001],[356,6,5.4050844309999997],[356,9,26.53147779],[356,10,4.1015287049999998],[356,12,179.131991],[356,13,8.9195776250000005],[357,0,73.794354970000001],[357,1,47.884256479999998],[357,2,65.170350310000003],[357,3,79.900940289999994],[357,4,24.80330155],[357,5,102.6928052],[357,6,930.48042740000005],[357,8,1.4985369019999999],[357,10,0.83856826699999998],[357,11,7.1611206379999999],[358,0,2.89343276],[358,4,2.3190925899999999],[358,5,7.9673768860000003],[358,7,5.4176233040000001],[358,8,14.57167164],[358,10,2.0385453],[358,12,65.545277409999997],[358,13,2.5332663360000001],[359,0,3.4728090460000001],[359,3,0.94768986399999999],[359,4,1.85564262],[359,5,23.906878800000001],[359,6,25.794944059999999],[359,7,37.569649939999998],[359,8,86.718669439999999],[359,9,39.191114200000001],[359,10,15.903811989999999],[359,11,73.826971479999997],[359,12,2.6223319169999999],[359,13,20.270156539999999],[360,1,75.588194240000007],[360,2,12.760919660000001],[360,3,13.043529120000001],[360,4,6.3850341430000004],[360,5,25.592180299999999],[360,6,11.094646989999999],[360,7,17.402062730000001],[360,9,10.373209360000001],[360,10,30.869400250000002],[360,11,20.370280000000001],[360,13,27.898829259999999],[361,0,14.385844390000001],[361,1,10.079956989999999],[361,2,19.982252849999998],[361,3,10.87125889],[361,4,1.7738900399999999],[361,5,18.28290587],[361,6,155.14316690000001],[361,13,0.48442825699999997],[362,0,22.656973480000001],[362,7,4.2422602390000002],[362,9,0.73755857800000002],[362,10,10.375815129999999],[362,11,19.766029410000002],[362,12,25.234846860000001],[362,13,7.4387612770000002],[363,0,1.621417245],[363,2,0.94446428199999999],[363,5,1535.1284920000001],[363,6,603.67453969999997],[363,7,16.191568669999999],[363,8,14.28988779],[363,9,41.170298180000003],[363,13,1.419587758],[364,5,49.641974740000002],[364,10,64.632806779999996],[364,11,22.24254839],[364,13,38.960279139999997],[365,1,95.768512959999995],[365,2,94.289017470000005],[365,3,48.070484399999998],[365,4,119.56463309999999],[365,6,10.314114],[365,7,1.9809537639999999],[365,8,11.988295219999999],[365,9,7.2325733310000002],[365,10,16.771365329999998],[365,11,26.734850380000001],[365,12,3.5949942460000002],[365,13,17.367913949999998],[366,1,709.59850689999996],[366,2,780.28888730000006],[366,3,665.48153809999997],[366,4,690.21411909999995],[366,5,603.89289970000004],[366,6,202.83439340000001],[366,7,151.67508409999999],[366,8,1323.018644],[366,9,900.26215669999999],[366,10,1489.6481679999999],[366,11,2458.6405970000001],[366,12,0.63938868900000001],[366,13,1007.50012],[367,0,18.858814169999999],[367,1,11.92939894],[367,2,19.529116890000001],[367,3,22.30087022],[367,4,6.7179467470000001],[367,5,26.445713099999999],[367,6,231.51681139999999],[367,12,0.39556571000000001],[368,0,8.7629677889999993],[368,1,32.704492039999998],[368,2,28.07402325],[368,3,10.76091153],[368,4,18.729433490000002],[368,5,24.129770000000001],[368,6,4.0680372299999998],[368,7,41.019147869999998],[368,8,7.3552247340000001],[368,9,58.954406540000001],[368,10,54.021450440000002],[368,11,31.633846599999998],[368,13,23.016534140000001],[369,1,80.826631890000002],[369,2,84.578188420000004],[369,3,30.70822136],[369,4,29.094595989999998],[369,7,40.025466960000003],[369,8,19.042869270000001],[369,9,20.48256529],[369,10,77.577315459999994],[369,11,89.544936399999997],[369,13,77.335108660000003],[370,5,391.83703079999998],[370,6,1.9240716630000001],[370,10,0.73001960099999996],[371,0,1.7637329239999999],[371,1,64.26277666],[371,2,49.31338444],[371,3,44.761136219999997],[371,4,60.7863367],[371,5,59.898405050000001],[371,6,13.10045888],[371,7,31.923093900000001],[371,8,123.2428678],[371,9,75.788162049999997],[371,10,147.87227540000001],[371,11,150.68523680000001],[371,12,3.3295043560000002],[371,13,132.02810629999999],[372,0,49.806611789999998],[372,1,19.762759500000001],[372,2,23.737095310000001],[372,3,55.602223500000001],[372,4,5.4436509040000001],[372,5,47.793943550000002],[372,6,441.41522859999998],[372,8,1.4251819489999999],[373,0,52.163190610000001],[373,1,30.403949560000001],[373,2,36.895702489999998],[373,3,41.17906361],[373,4,4.4795260319999999],[373,5,52.153885340000002],[373,6,451.45069169999999],[373,11,1.1208710559999999],[374,0,164.6150729],[374,5,128.4308144],[374,12,103.58458],[375,2,1.164461279],[375,4,1.602282153],[375,5,4.1285498409999999],[375,6,1.8560855970000001],[375,7,3.7430851920000001],[375,8,155.42012500000001],[375,10,4.9295731800000002],[375,11,3.0069336739999999],[375,13,6.5634627800000001],[376,0,101.75567150000001],[376,1,305.19345079999999],[376,2,383.82215880000001],[376,3,395.18546250000003],[376,4,639.52928910000003],[376,5,94.537383239999997],[376,6,44.933792830000002],[376,7,2.323486655],[376,8,3.1247174919999998],[376,9,19.39012602],[376,10,16.611365939999999],[376,11,27.624602339999999],[376,12,394.95635679999998],[376,13,32.05045844],[377,0,11.11669893],[377,1,8.0165014699999997],[377,2,11.00817983],[377,3,11.83111791],[377,4,1.7820116269999999],[377,5,12.24440828],[377,6,88.764230900000001],[378,0,213.6836782],[378,1,7.5795427120000003],[378,2,3.489792285],[378,4,3.2012696890000001],[378,5,81.569593179999998],[378,7,123.39481840000001],[378,8,89.258979389999993],[378,10,4.9245050780000001],[378,11,27.635348619999998],[378,12,35.43742786],[378,13,27.975316800000002],[379,0,55.523976939999997],[379,1,164.57374429999999],[379,2,135.5297674],[379,3,64.936535070000005],[379,4,69.932636889999998],[379,5,180.7999289],[379,6,24.548500529999998],[379,7,108.9129099],[379,8,61.584155369999998],[379,9,194.52003160000001],[379,10,291.52955150000003],[379,11,125.6718187],[379,12,67.88079879],[379,13,204.86699569999999],[380,0,56.595389750000002],[380,5,32.24306172],[380,12,40.524951880000003],[381,0,10.912684609999999],[381,1,8.2835601630000006],[381,2,7.4159901379999997],[381,3,5.9558936039999999],[381,5,11.68581766],[381,6,124.9613683],[382,2,14.99001063],[382,3,2.3408590660000002],[382,4,6.8753471179999996],[382,5,20.996136140000001],[382,6,7.9644104750000002],[382,7,1.7846080040000001],[382,8,622.80311300000005],[382,10,18.130849900000001],[382,11,10.32213346],[382,13,32.544641419999998],[383,1,1.840025427],[383,3,7.9378881469999998],[383,4,520.68837910000002],[383,5,40.048994299999997],[383,6,47.263011579999997],[383,7,3.0258162319999999],[383,9,3.1564070919999998],[383,13,9.5503297860000007],[384,1,428.87952669999999],[384,2,610.99283319999995],[384,3,591.14833529999999],[384,4,609.21554030000004],[384,5,287.2054617],[384,6,129.381271],[384,7,101.20434400000001],[384,8,724.11388020000004],[384,9,506.4166985],[384,10,807.73812210000006],[384,11,1538.104098],[384,13,659.93240189999995],[385,1,60.15366642],[385,2,41.031264739999997],[385,3,17.03810992],[385,4,34.644949680000003],[385,5,7.3472056080000003],[385,6,17.83677862],[385,9,42.734630299999999],[385,10,27.634049650000001],[385,11,130.0333598],[385,12,3.0221654920000001],[385,13,53.262620669999997],[386,0,36.528521699999999],[386,1,18.75713236],[386,2,30.038979019999999],[386,3,40.45922856],[386,4,3.4444339789999998],[386,5,31.556139720000001],[386,6,468.82929059999998],[386,11,1.29280408],[387,1,38.552752939999998],[387,2,43.597857619999999],[387,3,21.8838109],[387,4,32.137517029999998],[387,7,28.362169219999998],[387,8,8.4138035230000003],[387,9,19.144043379999999],[387,10,43.316282280000003],[387,11,49.857167250000003],[387,13,42.126592299999999],[388,1,15.12384138],[388,2,14.85516249],[388,3,7.8293284080000003],[388,4,19.162961469999999],[388,5,2.926020614],[388,6,4.439679581],[388,9,16.60394453],[388,10,9.5453656969999994],[388,11,47.949735560000001],[388,12,1.2035757540000001],[388,13,13.955137860000001],[389,0,1.6871376890000001],[389,5,61.168571069999999],[389,6,83.021408320000006],[389,7,49.490579689999997],[389,8,155.06342710000001],[389,9,53.823411960000001],[389,10,29.12216003],[389,11,107.5984292],[389,12,9.5547328250000003],[389,13,17.725530060000001],[390,2,1.2356769670000001],[390,4,0.85013696299999997],[390,5,2.4339123059999999],[390,7,3.3100028319999999],[390,8,77.454773750000001],[390,10,1.8682336340000001],[390,11,1.2763322399999999],[390,13,5.1075702959999996],[391,0,7.6274523289999996],[391,1,55.003273180000001],[391,2,11.84783466],[391,4,2.0378064899999999],[391,5,5.8341685019999998],[391,6,7.0817925600000002],[391,12,15.358718870000001],[391,13,16.69502095],[392,0,1.4988100769999999],[392,1,85.328339639999996],[392,2,39.28709061],[392,3,9.8161950129999997],[392,4,14.41559406],[392,5,8.2542680290000003],[392,6,27.831736190000001],[392,7,1.8709007769999999],[392,8,3.7740929379999999],[392,9,22.44393788],[392,10,37.487107330000001],[392,11,15.330102699999999],[392,13,28.86933252],[393,1,4.6464507639999999],[393,2,26.486950879999998],[393,3,8.5906436549999992],[393,4,15.419320900000001],[393,5,3.2105436269999998],[393,6,4.8713891199999999],[393,8,45.139601370000001],[393,10,1.848272914],[393,13,0.76560600300000003],[394,0,340.16100399999999],[394,1,1.752544028],[394,3,1.2600820859999999],[394,5,27.549110089999999],[394,6,1.429078055],[394,7,48.032634860000002],[394,8,53.291867000000003],[394,10,1.626636384],[394,11,11.112788159999999],[394,12,6.3923669480000003],[394,13,4.7165859489999997],[395,0,24.592585750000001],[395,1,6.898913684],[395,2,11.21087767],[395,3,15.75634385],[395,4,2.5710013630000002],[395,5,11.77709875],[395,6,150.89805620000001],[396,0,12.697931029999999],[396,1,21.130992639999999],[396,2,32.430617470000001],[396,3,27.98750875],[396,4,7.045905511],[396,5,31.378947180000001],[396,6,327.3863083],[396,11,2.350710469],[396,12,0.73755832300000002],[397,0,31.97719524],[397,7,405.0276738],[397,8,30.787242330000002],[397,9,85.726304940000006],[397,10,94.75550733],[397,11,76.957313479999996],[397,12,49.002394129999999],[397,13,96.341803249999998],[398,0,130.72373429999999],[398,1,350.6101491],[398,2,238.58975710000001],[398,3,109.3972361],[398,4,128.0587668],[398,5,335.96434499999998],[398,6,51.245912660000002],[398,7,226.6345408],[398,8,138.9829479],[398,9,302.61226909999999],[398,10,500.41205989999997],[398,11,239.44845409999999],[398,12,126.12945910000001],[398,13,338.26808940000001],[399,1,23.425714509999999],[399,2,2.4794774500000001],[399,3,5.2271776220000001],[399,4,8.5293142359999994],[399,5,7.8141207929999998],[399,6,7.9042943990000003],[399,7,7.9701193090000002],[399,10,13.495497479999999],[399,11,8.9636934440000005],[399,13,13.04382352],[400,0,15.762438680000001],[400,1,15.255239209999999],[400,2,17.903946510000001],[400,3,25.808335280000001],[400,4,6.9484957039999999],[400,5,28.93570832],[400,6,271.47573849999998],[400,10,0.27763255599999997],[400,12,0.29755700299999999],[401,0,5.3104862510000004],[401,5,17.872546329999999],[401,6,26.29642535],[401,7,40.877931689999997],[401,8,83.575751879999999],[401,9,55.319581890000002],[401,10,26.19022932],[401,11,85.202543480000003],[401,12,12.02990784],[401,13,21.697441560000001],[402,0,5.2736412479999997],[402,1,5.003870053],[402,2,1.535929696],[402,3,2.158674559],[402,5,21.782303689999999],[402,6,4.8963706030000003],[402,7,8.2285771749999999],[402,8,13.27934239],[402,9,1.7167426809999999],[402,11,1.5864636489999999],[402,12,132.40640350000001],[402,13,1.154298281],[403,0,106.5534892],[403,3,1.5039945699999999],[403,4,7.3623147470000001],[403,5,119.7233176],[403,6,5.1171086219999999],[403,10,0.64716743899999996],[403,12,237.2152193],[403,13,0.80422421200000005],[404,1,68.988199179999995],[404,2,21.960103879999998],[404,3,22.04561357],[404,4,42.087672490000003],[404,6,2.500226209],[404,9,2.6298530439999999],[404,10,6.1660343160000002],[404,11,14.58168298],[404,13,1.7682526810000001],[405,1,1.9254589929999999],[405,2,0.98502745999999997],[405,4,2.7107675420000001],[405,5,260.76396829999999],[405,6,127.1763351],[405,7,2.1108712199999999],[405,11,2.0348721209999998],[405,13,0.74027835200000003],[406,0,34.913458259999999],[406,1,9.0347653739999991],[406,2,6.4708149239999999],[406,3,11.692820530000001],[406,4,7.6317850910000002],[406,5,26.94775739],[406,6,47.150235430000002],[406,7,21.790491410000001],[406,8,80.920992699999999],[406,9,18.598045710000001],[406,10,0.55904551099999999],[406,12,40.144102410000002],[406,13,1.389433116],[407,1,846.9351173],[407,2,835.60289],[407,3,789.89224379999996],[407,4,877.2377917],[407,5,814.40907100000004],[407,6,185.47994689999999],[407,7,180.39249860000001],[407,8,1751.2617069999999],[407,9,947.80850009999995],[407,10,1820.731716],[407,11,2939.6384549999998],[407,13,1095.0131510000001],[408,5,166.4985427],[408,6,45.613724840000003],[408,7,2.3586453380000001],[408,9,6.1511046110000001],[409,0,7.3438860479999999],[409,1,18.117351809999999],[409,2,26.736016289999998],[409,3,9.0182812410000004],[409,4,4.4146053639999998],[409,5,19.379585809999998],[409,6,3.4092561539999999],[409,7,8.0211776239999999],[409,8,5.7788568619999996],[409,9,14.344050380000001],[409,10,33.6315016],[409,11,11.046265480000001],[409,12,9.0112710210000007],[409,13,6.4297396359999999],[410,0,0.82006383000000005],[410,1,46.064334840000001],[410,2,31.04929649],[410,3,18.798027260000001],[410,4,11.17380975],[410,5,6.0216894830000003],[410,6,10.6595628],[410,7,25.591268729999999],[410,8,2.5812118879999999],[410,9,21.890522699999998],[410,10,39.577212359999997],[410,11,33.057651630000002],[410,12,9.5981186090000001],[410,13,36.258221120000002],[411,1,113.7380502],[411,2,130.91890409999999],[411,3,96.000082699999993],[411,4,73.101324379999994],[411,7,69.121888089999999],[411,8,16.404330179999999],[411,9,54.078833860000003],[411,10,138.84328070000001],[411,11,184.2213295],[411,13,152.5751339],[412,0,33.490652760000003],[412,1,12.71098025],[412,2,13.005381720000001],[412,3,3.6556864189999998],[412,4,12.526654150000001],[412,5,1.0246677550000001],[412,6,12.43790693],[412,8,21.082864000000001],[412,10,18.876460850000001],[412,11,41.643151189999998],[412,12,10.11557002],[412,13,16.615703610000001],[413,1,28.9082501],[413,2,26.760866369999999],[413,3,22.764611590000001],[413,4,39.729616489999998],[413,6,2.2450163970000001],[413,7,0.75457076999999995],[413,8,0.76108264199999998],[413,9,6.297097634],[413,10,5.5366382820000002],[413,11,6.5466311160000004],[413,12,0.91291970099999997],[413,13,6.8802883000000001],[414,1,99.495882890000004],[414,2,54.876738369999998],[414,3,25.708863130000001],[414,4,48.151056449999999],[414,5,17.545154539999999],[414,6,13.94456061],[414,9,47.11388711],[414,10,48.097823730000002],[414,11,158.54600289999999],[414,12,6.7014466309999996],[414,13,69.333624009999994],[415,0,2.3630874209999999],[415,1,5.3812909089999996],[415,2,8.2588920409999993],[415,3,5.8037357380000003],[415,4,7.5760786299999996],[415,5,99.774217930000006],[415,6,46.074728239999999],[415,7,222.7054736],[415,8,104.13190729999999],[415,9,6.1540978500000003],[415,10,10.821815300000001],[415,11,11.37415949],[415,12,8.0296951770000007],[415,13,7.2412791580000002],[416,0,74.489534449999994],[416,1,165.28023880000001],[416,2,173.55854540000001],[416,3,283.80096559999998],[416,4,378.8877377],[416,5,52.593566199999998],[416,6,45.22041385],[416,7,41.126703820000003],[416,8,21.642586049999998],[416,9,29.844651519999999],[416,10,8.0740024259999998],[416,11,43.093469329999998],[416,12,333.1573429],[416,13,27.591928419999999],[417,1,7.4432567040000004],[417,2,22.846954230000001],[417,3,11.467958599999999],[417,4,24.70056598],[417,5,3.857282944],[417,6,98.845481539999994],[417,7,34.971452990000003],[417,8,33.50959057],[417,9,7.2961563930000004],[417,10,0.98693034499999999],[417,13,2.4528838469999998],[418,0,26.439989019999999],[418,1,44.153931389999997],[418,2,9.2406659579999992],[418,3,2.1645511690000001],[418,4,8.4766832589999996],[418,5,8.4939563929999995],[418,6,9.8194002099999995],[418,9,1.721416209],[418,10,0.93140431800000001],[418,12,11.978964489999999],[418,13,18.519050459999999],[419,0,29.986484969999999],[419,1,77.770268529999996],[419,2,47.548835570000001],[419,3,25.912734350000001],[419,4,45.397994330000003],[419,5,58.87006255],[419,6,18.560855969999999],[419,7,62.384753199999999],[419,8,25.169251020000001],[419,9,68.331070159999996],[419,10,115.02337420000001],[419,11,57.131739809999999],[419,12,30.819521850000001],[419,13,86.783563430000001],[420,1,24.632618489999999],[420,2,30.93112554],[420,3,16.100812609999998],[420,4,19.704068830000001],[420,7,14.116050550000001],[420,8,1.2380757120000001],[420,9,6.4022972060000001],[420,10,29.444698769999999],[420,11,24.25742005],[420,12,0.37126839],[420,13,36.159961670000001],[421,5,457.56028709999998],[421,6,179.49491280000001],[421,7,5.1711342819999997],[421,9,8.990524465],[421,13,1.20900436],[422,1,4.3051723920000002],[422,2,15.85758716],[422,3,9.2862784380000001],[422,4,13.94043692],[422,5,70.798611429999994],[422,6,9.8295942410000006],[422,7,0.47197393100000001],[422,8,13.80536358],[422,9,2.4617190010000001],[422,10,3.1967014539999998],[422,11,3.639849119],[422,13,1.986243862],[423,5,66.940972790000004],[423,9,88.580135479999996],[423,10,1.6172001920000001],[423,11,0.12554911799999999],[423,12,0.078784518999999997],[423,13,17.721615870000001],[424,0,1297.692436],[424,1,752.01018509999994],[424,2,1195.830978],[424,3,1802.4932570000001],[424,4,392.49180469999999],[424,5,1780.6168889999999],[424,6,14759.059960000001],[424,7,2.3510220500000001],[424,8,5.9282778540000001],[424,10,1.9904477540000001],[424,11,35.128837939999997],[424,12,9.9553686809999995],[425,1,33.73795775],[425,2,37.395983200000003],[425,3,14.15029468],[425,4,7.916360128],[425,5,11.332130680000001],[425,6,2.2925803029999998],[425,9,8.0381383989999993],[425,10,15.65706445],[425,11,20.798807329999999],[425,13,8.6474549169999992],[426,1,1.0778316590000001],[426,2,6.6167731549999997],[426,4,6.8284392919999997],[426,5,774.16345409999997],[426,6,274.21584289999998],[426,7,5.3172969459999999],[426,8,128.71643280000001],[426,9,14.79142817],[426,10,2.0007944609999999],[426,11,1.7086182569999999],[426,13,4.9727079930000002],[427,1,0.47563667999999998],[427,2,11.679671839999999],[427,3,3.0778521140000001],[427,5,2.8756804749999998],[427,8,66.268202200000005],[427,9,3.2636570530000002],[427,10,11.03664041],[427,11,0.75399670200000002],[427,12,5.6777715569999998],[427,13,6.0346217649999998],[428,1,23.031893520000001],[428,2,17.922934380000001],[428,3,25.189813430000001],[428,4,793.28477069999997],[428,5,15.2978778],[428,6,0.79355962400000002],[428,7,4.2675636389999996],[428,8,4.3043922979999998],[428,9,6.1211520339999996],[428,10,5.4195764310000003],[428,11,11.3132682],[428,12,3.2269528869999999],[428,13,6.3606609580000004],[429,0,4.6881525179999999],[429,1,139.677618],[429,2,155.6565276],[429,3,95.950739670000004],[429,4,116.4844946],[429,5,1.075777491],[429,7,137.5224958],[429,8,50.171449490000001],[429,9,45.784408579999997],[429,10,155.2410467],[429,11,234.11506610000001],[429,12,2.6550319529999999],[429,13,175.4709828],[430,0,452.02991320000001],[430,5,9.9976928649999994],[430,7,30.591850470000001],[430,8,5.1426425269999996],[430,9,19.50187597],[430,10,173.62595150000001],[430,11,381.7372555],[430,12,442.08349800000002],[430,13,138.2784613],[431,0,19.295939000000001],[431,1,7.323544912],[431,2,4.9954446340000001],[431,3,7.0208547110000001],[431,4,1.7184151860000001],[431,5,14.759287199999999],[431,6,57.727813079999997],[431,7,36.12944813],[431,8,113.3727521],[431,9,19.54231734],[431,12,46.139727469999997],[431,13,6.5699022830000002],[432,0,8.4897633730000006],[432,1,26.421950200000001],[432,2,6.9233194640000004],[432,3,6.9502779380000002],[432,4,12.24821453],[432,5,4.6754944780000001],[432,7,5.2987049989999999],[432,8,1.068886462],[432,10,9.5702336450000001],[432,11,20.431728809999999],[432,12,10.257046519999999],[432,13,5.946385083],[433,1,4.7374461270000001],[433,2,7.2707565489999997],[433,3,33.575712320000001],[433,4,248.682231],[433,7,4.4516904669999997],[433,8,66.229094799999999],[433,10,37.689384029999999],[433,11,41.841279649999997],[434,0,1792.4490699999999],[434,3,0.696448289],[434,4,1.363694153],[434,5,389.2495902],[434,6,339.63656809999998],[434,7,3194.2159369999999],[434,8,233.4934882],[434,9,1207.433998],[434,10,377.59810909999999],[434,11,346.00193180000002],[434,12,1095.2504220000001],[434,13,237.5967139],[435,0,4.0561765049999998],[435,1,2.052631613],[435,4,4.3347122740000001],[435,5,50.881529700000002],[435,6,12.553339940000001],[435,7,113.0770694],[435,8,34.045645810000003],[435,9,1.7605574589999999],[435,10,5.7154945250000004],[435,11,4.8808603220000002],[435,12,2.552362504],[435,13,2.3675166600000002],[436,1,89.108173530000002],[436,2,75.976687630000001],[436,3,32.855859340000002],[436,4,69.963286049999994],[436,5,1.381396096],[436,6,2.794674337],[436,7,32.562950720000003],[436,8,8.8426061820000008],[436,9,18.943877140000001],[436,10,94.370116429999996],[436,11,97.190019100000001],[436,13,76.424562829999999],[437,1,27.933063480000001],[437,2,27.075814640000001],[437,3,41.22488706],[437,4,44.707122869999999],[437,5,24.53236055],[437,6,7.1928868860000001],[437,7,5.8022299039999998],[437,8,53.646107010000001],[437,9,24.714978049999999],[437,10,47.758926539999997],[437,11,101.612132],[437,13,34.252980489999999],[438,1,13.06128286],[438,2,112.2559011],[438,3,26.295035779999999],[438,4,31.26027247],[438,5,347.45918810000001],[438,6,217.27162619999999],[438,7,8.5914120740000008],[438,8,280.18628239999998],[438,9,8.9622078530000007],[438,10,58.19003481],[438,11,40.030100500000003],[438,13,46.199198119999998],[439,1,1.1640581910000001],[439,5,6.3340646249999999],[439,6,19.933382430000002],[439,7,1.9142269009999999],[439,8,0.96537324599999996],[439,10,28.091154230000001],[439,11,21.221038759999999],[439,12,2.8949164189999999],[439,13,28.866569899999998],[440,0,9.7643659169999992],[440,1,11.117848009999999],[440,2,29.575911640000001],[440,3,20.78375338],[440,4,4.6956961890000004],[440,5,23.302263360000001],[440,6,219.39317410000001],[441,0,116.083139],[441,1,3.5246383479999999],[441,2,4.0570573249999997],[441,3,3.8013312959999999],[441,4,7.4432708769999998],[441,5,118.26952009999999],[441,7,69.552786190000006],[441,8,49.691722480000003],[441,10,4.9071277689999997],[441,11,4.1905394390000001],[441,12,8.7654839780000007],[441,13,16.261349490000001],[442,1,1.082756477],[442,4,4.5730931549999996],[442,5,0.43642017599999999],[442,7,0.59351029899999996],[442,8,3.5917934100000002],[442,9,1.2382510849999999],[442,10,12.39460824],[442,11,226.5681343],[442,13,0.41628577],[443,0,2.6476027169999998],[443,1,0.50243311300000004],[443,2,518.95372899999995],[443,3,241.67641599999999],[443,4,1143.7899520000001],[443,6,2.4581960540000001],[443,8,313.34059389999999],[443,13,4.6360730590000001],[444,0,92.373206819999993],[444,1,1.8648487039999999],[444,2,0.57241224800000001],[444,4,4.7257866530000001],[444,5,47.35416498],[444,6,0.91239283599999998],[444,7,70.532643809999996],[444,8,66.810991619999996],[444,10,4.5002692279999996],[444,11,18.919849790000001],[444,12,18.92191575],[444,13,16.777229139999999],[445,0,110.3776443],[445,1,1.6112510179999999],[445,2,10.715701839999999],[445,3,2.3169843499999998],[445,4,1.1342040980000001],[445,5,55.851608640000002],[445,6,1.313863408],[445,10,0.99699617100000004],[445,12,91.894967050000005],[446,0,30.213213629999998],[446,1,16.483908929999998],[446,2,13.199240290000001],[446,3,26.28042877],[446,4,4.5404917129999998],[446,5,15.599122210000001],[446,6,222.66110449999999],[447,0,813.83397609999997],[447,1,35.475445989999997],[447,2,390.5067272],[447,3,9.2352586930000005],[447,4,174.37447019999999],[447,5,1737.3134110000001],[447,6,270.82372850000002],[447,7,20.116322520000001],[447,8,5737.9906270000001],[447,10,21.005021939999999],[447,11,215.25187930000001],[447,12,44.416472050000003],[447,13,14.109508849999999],[448,1,15.54214294],[448,2,20.365869799999999],[448,3,21.173355959999999],[448,4,22.264966189999999],[448,5,4.0664159260000003],[448,6,5.11388423],[448,7,11.060257350000001],[448,8,0.30150557500000003],[448,10,16.53455095],[448,11,71.896780120000003],[448,12,13.29087131],[448,13,18.660222640000001],[449,0,47.72809874],[449,1,119.9016257],[449,2,119.1483684],[449,3,29.770176450000001],[449,4,60.113701910000003],[449,5,101.17594990000001],[449,6,18.99157786],[449,7,56.739954939999997],[449,8,54.36813446],[449,9,171.6474858],[449,10,200.9581101],[449,11,67.003958089999998],[449,12,45.478640159999998],[449,13,91.53351266],[450,0,55.452469790000002],[450,1,62.031281249999999],[450,2,91.801928189999998],[450,3,117.07656160000001],[450,4,168.42419609999999],[450,5,23.21667909],[450,6,12.64555146],[450,7,3.0359191249999999],[450,8,3.6745425740000002],[450,9,5.7005028250000001],[450,10,8.5676757800000001],[450,11,15.21839754],[450,12,94.396506669999994],[450,13,11.92453716],[451,0,1.025584931],[451,5,445.2597973],[451,6,155.21115649999999],[451,9,224.354883],[451,10,7.9482457889999996],[451,13,25.590805069999998],[452,0,1.2818683630000001],[452,1,829.02657290000002],[452,2,876.6016353],[452,3,800.70871150000005],[452,4,779.8119729],[452,5,691.24501510000005],[452,6,188.04605000000001],[452,7,180.81148949999999],[452,8,1386.3490320000001],[452,9,956.42884240000001],[452,10,1910.120533],[452,11,2568.2494350000002],[452,12,0.48397194900000001],[452,13,1231.7297060000001],[453,1,7.6529777279999998],[453,2,41.108706580000003],[453,3,10.31719459],[453,4,16.161427249999999],[453,5,683.63333020000005],[453,6,79.566022290000006],[453,7,15.73110342],[453,8,201.50913869999999],[453,9,8.2050201650000005],[453,10,10.65474974],[453,11,7.5823630279999996],[453,13,28.687707270000001],[454,1,2.5076083489999998],[454,2,7.6970626500000003],[454,3,4.0566928369999999],[454,4,39.716432619999999],[454,5,7.5804502310000004],[454,6,47.541149369999999],[454,8,36.393039049999999],[454,10,2.9093184760000002],[454,13,1.446144672],[455,1,16.971930820000001],[455,2,19.19291793],[455,3,40.462070400000002],[455,4,101.8639878],[455,6,52.444163320000001],[456,1,70.967659830000002],[456,2,21.677661959999998],[456,3,16.348092999999999],[456,4,74.934144079999996],[457,0,5.2756874099999997],[457,1,13.92092353],[457,2,23.121052389999999],[457,3,28.176491479999999],[457,4,36.848137739999999],[457,5,2.767080022],[457,6,1.399505824],[457,9,1.9627528839999999],[457,10,1.150482692],[457,11,1.209203195],[457,12,19.44421358],[457,13,1.6496373520000001],[458,1,15.797932599999999],[458,2,79.117701870000005],[458,3,21.521823049999998],[458,4,28.09415023],[458,5,12.064885],[458,6,46.78242814],[458,7,4.1019147870000001],[458,8,52.40597623],[458,9,5.7052651489999997],[458,10,6.9456150570000004],[458,11,3.9542308240000001],[458,13,8.631200303],[459,0,83.089927459999998],[459,1,215.49461289999999],[459,2,366.22141190000002],[459,3,480.69496420000002],[459,4,694.82615250000003],[459,6,18.000678050000001],[459,9,48.687279349999997],[459,10,2.9270177519999998],[459,12,430.82520399999999],[459,13,35.161110649999998],[460,5,298.48022780000002],[460,9,266.38077479999998],[460,10,9.1643532000000008],[460,12,0.44645626599999999],[460,13,50.21244368],[461,5,165.81458280000001],[461,6,109.41916000000001],[461,8,2.9284872289999999],[461,9,4.0383196640000003],[462,1,5.4155498619999998],[462,3,2.3362736420000001],[462,4,2.2872930829999998],[462,8,7.1859320980000003],[462,9,7.4319320749999997],[462,10,41.217149749999997],[462,11,786.37942029999999],[463,0,69.074471310000007],[463,1,121.5487486],[463,2,152.40681699999999],[463,3,270.74927539999999],[463,4,444.58437720000001],[463,5,38.42504083],[463,6,52.472419870000003],[463,7,22.208882500000001],[463,8,22.400542999999999],[463,9,25.892968809999999],[463,10,12.535149779999999],[463,11,28.9654983],[463,12,331.9171412],[463,13,18.326143680000001],[464,1,70.878886600000001],[464,2,37.74027383],[464,3,10.9204367],[464,4,18.32826348],[464,5,11.36918801],[464,6,21.23148273],[464,7,2.3786992229999999],[464,8,3.5988407480000002],[464,9,27.294973559999999],[464,10,33.564668359999999],[464,11,11.465286669999999],[464,13,27.52876835],[465,0,20.547861699999999],[465,1,4.6792183989999998],[465,2,3.5906960109999999],[465,3,1.682182925],[465,4,8.2345777069999997],[465,5,10.37313514],[465,6,20.985678660000001],[465,7,6.4122551330000004],[465,8,12.93518454],[465,9,5.3512007400000003],[465,12,18.618926479999999],[465,13,1.7990121299999999],[466,0,32.59474522],[466,1,1.0757347100000001],[466,2,0.82548750699999995],[466,5,26.015397289999999],[466,8,0.89212508199999996],[466,10,0.99845093200000001],[466,12,28.892842859999998],[467,0,17.619876130000002],[467,1,14.59072389],[467,2,8.3973726380000002],[467,3,20.98150974],[467,4,7.7031101849999999],[467,5,18.378111879999999],[467,6,246.87775139999999],[467,7,0.99973367499999999],[468,1,0.86870014299999998],[468,2,1.333230412],[468,3,3.7475811280000002],[468,5,9.9790404529999996],[468,6,68.003010410000002],[469,0,2.0904626130000001],[469,1,7.1406927360000001],[469,2,6.5754717300000003],[469,3,7.8723940209999999],[469,4,278.46980969999998],[469,5,7.6750834880000003],[469,6,0.388182631],[469,7,1.304717718],[469,8,6.8430819869999997],[469,9,3.2664669169999998],[469,10,3.3874836909999999],[469,11,4.5278751579999996],[469,12,0.63140665200000001],[469,13,2.7453715029999999],[470,1,209.6408117],[470,2,103.2263651],[470,3,48.987930560000002],[470,4,101.4557212],[470,5,32.743233840000002],[470,6,66.242170220000006],[470,7,5.7457047570000004],[470,8,4.3464672230000003],[470,9,70.42577498],[470,10,110.26179140000001],[470,11,37.387158739999997],[470,13,84.630305230000005],[471,1,85.56441805],[471,2,33.161436389999999],[471,3,16.778443530000001],[471,4,21.902239040000001],[471,5,9.9283458360000001],[471,6,25.371580380000001],[471,7,7.8169875390000003],[471,8,1.4335358869999999],[471,9,21.497858229999999],[471,10,38.906421719999997],[471,11,17.12624396],[471,13,24.92183666],[472,1,43.801881020000003],[472,2,38.414044150000002],[472,3,19.63239003],[472,4,12.012995050000001],[472,7,9.3545038869999999],[472,8,5.6611394070000003],[472,9,5.8549403150000003],[472,10,18.479559949999999],[472,11,39.67791287],[472,13,36.08666565],[473,0,75.820845829999996],[473,1,141.8290231],[473,2,39.433139269999998],[473,3,43.228661780000003],[473,4,69.452081419999999],[473,5,47.22423233],[473,6,32.684183879999999],[473,9,37.023247120000001],[473,10,7.1543277769999998],[473,12,66.965120510000006],[473,13,50.972567669999997],[474,1,15.1157603],[474,2,4.7452068440000001],[474,3,3.705087587],[474,4,12.333192309999999],[474,5,1.24621754],[474,6,5.0423947030000003],[474,7,0.56493182799999997],[474,8,0.56980713500000002],[474,9,7.0717638850000002],[474,10,7.0149009900000001],[474,11,15.24858195],[474,12,4.1009067630000002],[474,13,7.1323370009999998],[475,1,59.045666629999999],[475,2,15.35929696],[475,3,10.7933728],[475,4,57.062270060000003],[475,6,7.3445559039999999],[475,9,6.8669707229999997],[475,10,29.72401979],[475,11,31.729272980000001],[475,13,23.08596562],[476,5,827.67335519999995],[476,6,289.76282750000001],[476,9,671.1951421],[476,10,8.1103318929999997],[476,12,1.9316386990000001],[476,13,89.587329260000004],[477,1,44.636569080000001],[477,2,32.80550238],[477,3,10.84859756],[477,4,21.242308019999999],[477,5,19.765194390000001],[477,6,4.6138341519999999],[477,9,8.6276323460000004],[477,10,10.503317819999999],[477,11,21.92548682],[477,13,15.227681410000001],[478,5,34.236795700000002],[478,7,9.3120767299999994],[478,8,6.7088850329999996],[478,12,181.06463339999999],[479,0,1912.665561],[479,1,5301.5148040000004],[479,2,1770.088303],[479,3,1540.7468719999999],[479,4,2028.315777],[479,5,1456.7300049999999],[479,6,1133.3102490000001],[479,9,1130.5525419999999],[479,10,147.5292196],[479,12,1902.2214160000001],[479,13,1116.760824],[480,1,1.6115640950000001],[480,2,1.4840008579999999],[480,3,0.69523036699999996],[480,4,2.0419640669999999],[480,5,34.686690890000001],[480,6,9.4616546469999996],[480,7,71.553366370000006],[480,8,19.245563990000001],[480,9,0.552900222],[480,10,1.7949418100000001],[480,11,3.0656525769999998],[480,12,0.96187837899999995],[480,13,2.230544332],[481,5,264.67860200000001],[481,6,104.0478753],[481,8,3.4412929980000002],[481,9,16.015953060000001],[482,5,13.416636329999999],[482,7,4.5614938690000004],[482,8,4.6008591169999997],[482,12,112.21431870000001],[483,0,1.7974625479999999],[483,1,16.031831660000002],[483,2,79.049213289999997],[483,3,28.694657660000001],[483,4,50.423453619999997],[483,5,190.9684231],[483,6,118.4900542],[483,7,4.4873918709999998],[483,8,83.733176080000007],[483,9,1.755398515],[483,10,30.076717469999998],[483,11,18.925503280000001],[483,12,1.6965888950000001],[483,13,34.228397659999999],[484,0,60.024448890000002],[484,1,152.8263522],[484,2,155.88038420000001],[484,3,69.614938370000004],[484,4,68.155443849999997],[484,5,175.61398059999999],[484,6,39.475674580000003],[484,7,99.901283750000005],[484,8,89.742422809999994],[484,9,198.65586329999999],[484,10,304.83863969999999],[484,11,93.294956729999996],[484,12,87.816606219999997],[484,13,139.0458792],[485,0,358.7314715],[485,1,693.3240667],[485,2,215.211715],[485,3,205.79651340000001],[485,4,293.26018770000002],[485,5,178.18270699999999],[485,6,149.50692549999999],[485,7,0.55834066800000004],[485,9,136.29049889999999],[485,10,26.47167176],[485,12,243.1836452],[485,13,177.01130470000001],[486,0,2.8876975119999999],[486,5,24.51738482],[486,6,42.897835610000001],[486,7,43.255077640000003],[486,8,70.896092719999999],[486,9,24.441039249999999],[486,10,22.379550330000001],[486,11,46.909953389999998],[486,12,7.086663583],[486,13,13.27328623],[487,0,5.5889132789999998],[487,1,11.31309751],[487,2,6.511006321],[487,3,7.6257525199999998],[487,4,11.94540275],[487,5,110.2926428],[487,6,58.809668649999999],[487,7,255.80142090000001],[487,8,93.821440820000007],[487,9,6.0645801219999997],[487,10,11.812874709999999],[487,11,15.69219479],[487,12,4.2202106370000001],[487,13,4.893220973],[488,0,67.760157899999996],[488,1,43.934173020000003],[488,2,101.9637049],[488,3,101.700346],[488,4,15.84039115],[488,5,51.829124829999998],[488,6,815.24333309999997],[489,2,5.6914899879999998],[489,3,1.5998225269999999],[489,4,4.6988455489999996],[489,5,5.381051995],[489,6,1.8143828019999999],[489,7,4.8786466949999996],[489,8,340.76186419999999],[489,10,10.326031779999999],[489,11,10.581744459999999],[489,13,8.5546586199999997],[490,0,2635.4246600000001],[490,1,2.2958933190000002],[490,2,1.1745344740000001],[490,3,1.6507511340000001],[490,4,4.8484281749999996],[490,5,403.4709062],[490,6,372.55619849999999],[490,7,4450.0145359999997],[490,8,270.37131679999999],[490,9,1684.3265389999999],[490,10,607.32073530000002],[490,11,560.48827510000001],[490,12,1475.3856390000001],[490,13,362.78915970000003],[491,7,5.4741588070000002],[491,8,90.550964339999993],[491,9,5.7104174060000004],[491,10,17.302475399999999],[491,11,4.2216552250000001],[491,13,11.518659850000001],[492,1,80.283161829999997],[492,2,124.140344],[492,3,48.175441790000001],[492,4,1327.005793],[492,5,12.408435669999999],[492,6,17.719943829999998],[492,8,60.07235266],[492,9,4.1419228429999997],[492,10,5.6026613449999996],[492,11,0.95690083599999998],[492,13,2.0887002190000001],[493,0,50.235979129999997],[493,1,75.098546580000004],[493,2,121.8259226],[493,3,179.6135725],[493,4,305.67957790000003],[493,5,8.4691926720000001],[493,6,22.84513518],[493,7,1.27974353],[493,9,6.0073912600000003],[493,10,2.5280974349999998],[493,11,5.5515063299999996],[493,12,118.0579919],[493,13,11.66889149],[494,1,21.533614149999998],[494,2,50.105847220000001],[494,3,38.956482469999997],[494,4,352.05923180000002],[494,5,7.5594992379999999],[494,9,1.1915833309999999],[494,10,5.1578269270000003],[494,11,1.1011572439999999],[494,13,1.6023864329999999],[495,0,1.0376377459999999],[495,1,192.18567569999999],[495,2,329.40714430000003],[495,3,203.02534109999999],[495,4,14505.13708],[495,5,211.91245810000001],[495,9,78.366124220000003],[495,10,0.36552975700000001],[495,12,37.217408380000002],[496,0,24.51050927],[496,1,0.58141707799999998],[496,3,1.2541195519999999],[496,7,614.77681510000002],[496,8,34.716892770000001],[496,9,125.66881359999999],[496,10,95.517422629999999],[496,11,73.73469326],[496,12,72.296808569999996],[496,13,101.9326705],[497,1,368.2584483],[497,2,329.82740289999998],[497,3,200.3309017],[497,4,442.4348536],[497,6,31.70208701],[497,7,14.207152779999999],[497,8,21.494638689999999],[497,9,29.64063535],[497,10,79.185739369999993],[497,11,82.173859320000005],[497,12,11.81713929],[497,13,56.052228530000001],[498,1,8.8468422540000002],[498,2,43.448379250000002],[498,3,26.715756349999999],[498,4,14.94608792],[498,6,4.328391613],[498,7,30.55106134],[498,9,21.246407420000001],[498,10,14.78026884],[498,11,35.060846640000001],[498,13,7.1427977619999998],[499,0,70.355467860000005],[499,5,1.1133983519999999],[499,7,9.0850069389999994],[499,9,2.3692764309999998],[499,10,12.81941164],[499,11,57.656263209999999],[499,12,70.070957789999994],[499,13,16.992500920000001],[500,0,13.089338679999999],[500,4,2.098226629],[500,5,39.647184979999999],[500,6,82.640001589999997],[500,7,55.552137369999997],[500,8,143.3748406],[500,9,40.905674660000003],[500,10,34.12136538],[500,11,140.18038419999999],[500,12,19.767623350000001],[500,13,37.818047450000002],[501,1,5.3202659600000004],[501,2,19.829855219999999],[501,3,11.475840359999999],[501,4,40.125880369999997],[501,5,2.757095713],[501,6,74.370989910000006],[501,7,14.998066440000001],[501,8,17.648748009999998],[501,9,6.5189026190000003],[501,10,2.1163042440000002],[501,13,3.5065281110000002],[502,1,117.9875791],[502,2,45.270117089999999],[502,3,39.615534879999998],[502,4,59.940431869999998],[502,5,20.189100459999999],[502,6,13.614719470000001],[502,9,53.463531500000002],[502,10,60.437687140000001],[502,11,209.97688729999999],[502,12,6.0899600559999998],[502,13,54.563395079999999],[503,0,331.49729939999997],[503,1,17.658367770000002],[503,2,3.38762937],[503,3,4.761148479],[503,4,46.613298159999999],[503,5,37.366626529999998],[503,6,89.094887240000006],[503,7,52.631687739999997],[503,8,80.544115160000004],[503,9,22.718570799999998],[503,10,1.024358841],[503,12,70.263839630000007],[503,13,10.18362954],[504,0,54.247965710000003],[504,1,15.7127894],[504,2,24.115074530000001],[504,3,26.880310600000001],[504,4,4.5768275120000004],[504,5,31.447911900000001],[504,6,288.94823969999999],[504,12,0.53898492899999995],[505,0,21.50322354],[505,1,24.48388078],[505,2,34.445065419999999],[505,3,48.410865809999997],[505,4,58.885839939999997],[505,5,12.335714210000001],[505,9,7.0000024429999996],[505,11,4.3125272619999997],[505,12,44.652216350000003],[505,13,10.19772128],[506,5,187.02554069999999],[506,6,76.673603740000004],[506,7,1.1204655299999999],[506,8,11.30135039],[506,9,4.6752943],[506,10,0.63241377600000004],[507,1,1.322002728],[507,2,5.0723320809999999],[507,3,0.71289162800000005],[507,4,1.3958913559999999],[507,5,7.1934983780000001],[507,6,12.127516849999999],[507,8,196.7965007],[507,9,0.56694580500000002],[507,10,0.92026977700000001],[507,13,2.6684092060000002],[508,0,30.713493920000001],[508,1,12.43407204],[508,2,33.39540745],[508,3,33.525444669999999],[508,4,6.5645150750000001],[508,5,29.130663420000001],[508,6,366.90951389999998],[509,0,14.986815890000001],[509,1,56.406677469999998],[509,2,59.653060340000003],[509,3,84.861910510000001],[509,4,154.15355360000001],[509,6,67.254263159999994],[510,5,2641.0720230000002],[510,6,818.31247129999997],[510,9,1825.4412070000001],[510,10,40.179655310000001],[510,11,2.4954339249999999],[510,12,6.2637337469999999],[510,13,285.05827369999997],[511,1,0.730902367],[511,2,3.365239222],[511,4,1.543507097],[511,5,5.3028080129999999],[511,6,1.788000501],[511,7,6.0096350149999997],[511,8,169.72193229999999],[511,10,3.3919615279999999],[511,13,4.215134172],[512,1,1.212560616],[512,2,3.7219348999999999],[512,5,4.3986559889999999],[512,6,28.179632900000001],[512,7,1.9939863550000001],[512,8,4.0223885260000003],[512,9,1.040022293],[512,10,30.949789320000001],[512,11,9.6109776979999992],[512,12,0.603107587],[512,13,21.67789891],[513,1,8.6950736949999996],[513,2,4.8526156240000002],[513,4,31.716367779999999],[513,5,33.453681000000003],[513,6,23.204386769999999],[513,7,3.8996044799999998],[513,8,61.621037090000002],[513,9,2.7119380450000001],[513,10,15.40711846],[513,11,2.5061362859999998],[513,12,2.358974066],[513,13,9.1172237329999994],[514,1,65.029854619999995],[514,2,81.657847200000006],[514,3,24.00337498],[514,4,41.125241920000001],[514,7,38.314635920000001],[514,8,8.6519300379999997],[514,9,15.510068309999999],[514,10,75.850873030000002],[514,11,68.357625530000007],[514,13,73.000291590000003],[515,5,131.44570999999999],[515,6,38.467158849999997],[515,9,87.959845229999999],[515,10,1.269128357],[515,12,0.34005200600000002],[515,13,17.74265286],[516,0,70.119446550000006],[516,1,3.3974048589999999],[516,3,2.442739773],[516,4,5.978817813],[516,5,23.27931813],[516,6,2.7703479340000001],[516,7,74.491164600000005],[516,8,32.871132039999999],[516,10,4.7299887490000003],[516,11,8.0785360930000003],[516,12,14.0817747],[516,13,18.93983021],[517,1,10.51193234],[517,2,12.90648148],[517,3,13.60457446],[517,4,15.53924303],[517,5,8.8976615450000001],[517,6,10.286101739999999],[517,7,27.658031269999999],[517,8,22.66608287],[517,9,1.803232569],[517,10,28.294504939999999],[517,11,9.9983402980000005],[517,12,2.0913844849999998],[517,13,32.736206469999999],[518,2,5.3730188029999999],[518,3,0.94393960799999999],[518,4,1.8482993569999999],[518,5,1.0583232460000001],[518,8,87.101345530000003],[518,10,2.8432342340000001],[518,13,2.523742779],[519,0,607.30508740000005],[519,1,1008.254185],[519,2,330.34591929999999],[519,3,287.5936284],[519,4,435.22825469999998],[519,5,289.25062650000001],[519,6,244.0902481],[519,8,0.72269864800000005],[519,9,210.0304122],[519,10,27.904697219999999],[519,11,0.69071801899999996],[519,12,358.45407169999999],[519,13,232.18314240000001],[520,1,98.164689870000004],[520,2,32.283739679999996],[520,3,32.409448210000001],[520,4,65.575283850000005],[520,5,12.112241129999999],[520,6,7.3512085809999999],[520,9,20.61957241],[520,10,35.329245669999999],[520,11,146.086861],[520,12,4.9821931130000001],[520,13,49.679785160000002],[521,5,22.084674499999998],[521,6,2.882519721],[521,7,2.9065245960000001],[521,8,4.8860127010000003],[521,12,113.1130369],[522,0,48.518886070000001],[522,5,3.515840721],[522,7,9.5627461300000007],[522,9,9.9754636049999998],[522,10,34.18359967],[522,11,59.919939489999997],[522,12,86.771377330000007],[522,13,22.357574060000001],[523,0,210.35397309999999],[523,5,2.609153992],[523,7,3.5483230350000001],[523,9,3.701464707],[523,10,57.078273979999999],[523,11,121.43024939999999],[523,12,149.17998560000001],[523,13,42.309255030000003],[524,1,15.291524949999999],[524,2,12.801023109999999],[524,3,16.491948000000001],[524,4,98.344976700000004],[524,6,17.003423999999999],[525,1,158.80777749999999],[525,2,21.223586829999999],[525,3,25.01763618],[525,4,137.5383746],[525,5,1.078815184],[525,7,19.806341270000001],[525,8,8.1388869899999996],[525,9,0.76522818199999998],[525,10,0.41404096800000001],[525,11,21.214711560000001],[525,13,0.51452182300000004],[526,0,116.7305784],[526,5,29.411908700000001],[526,7,52.8555189],[526,8,53.311656890000002],[526,10,2.4188709149999998],[526,11,9.6396671840000003],[526,12,3.4566166200000001],[526,13,11.02159906],[527,0,11.174254230000001],[527,1,68.917155620000003],[527,2,21.154007750000002],[527,3,29.730930050000001],[527,4,617.97702939999999],[527,5,306.41299090000001],[527,7,20.92251838],[527,9,5.4563777440000001],[527,12,23.20374043],[528,0,5.6357578139999998],[528,1,108.0187461],[528,2,96.842298400000004],[528,3,89.969129730000006],[528,4,169.39020099999999],[528,5,49.14243132],[528,6,75.872435179999997],[528,7,121.3516183],[528,8,53.216900420000002],[528,9,137.5967598],[528,10,314.67233659999999],[528,11,171.23527619999999],[528,12,71.281017439999999],[528,13,254.1130732],[529,0,4.4113350340000004],[529,1,1.6742699190000001],[529,2,34.689222170000001],[529,3,7.2228172239999999],[529,4,28.285556249999999],[529,5,26.318680499999999],[529,6,8.1915057020000006],[529,10,0.77699285299999998],[529,12,9.1602957089999997],[529,13,2.8966682819999998],[530,0,34.656186490000003],[530,5,1.767213331],[530,7,2.4033245230000002],[530,9,1.6713662220000001],[530,10,6.3302668799999999],[530,11,21.623429649999999],[530,12,40.222759410000002],[530,13,14.04735243],[531,0,7.1978428599999997],[531,1,13.65927967],[531,2,7.5468482359999998],[531,3,7.071152337],[531,4,3.4614519339999998],[531,5,12.55268626],[531,6,2.6731667570000002],[531,7,6.2893324550000003],[531,8,3.6249193040000001],[531,9,12.184292790000001],[531,10,20.791852720000001],[531,11,3.4645105379999999],[531,12,8.1526796390000005],[531,13,19.535814040000002],[532,0,21.845824100000002],[532,1,15.02802398],[532,2,17.49693108],[532,3,14.531096549999999],[532,4,4.3773687680000002],[532,5,15.038703890000001],[532,6,290.3003981],[533,1,1.2828947580000001],[533,2,16.40760165],[533,3,3.6896139030000001],[533,4,6.3214553999999996],[533,5,144.7848406],[533,6,30.337238200000002],[533,7,0.70321560500000002],[533,8,81.567693079999998],[533,10,3.9690934200000001],[533,11,1.3557945339999999],[533,13,6.4120242860000003],[534,0,27.64408719],[534,1,767.31387989999996],[534,2,814.78593079999996],[534,3,745.32301189999998],[534,4,3233.4150119999999],[534,5,477.87043180000001],[534,6,225.86483749999999],[534,7,249.60017429999999],[534,8,1519.806458],[534,9,887.90669830000002],[534,10,1484.752743],[534,11,3037.0543630000002],[534,12,35.486072229999998],[534,13,1058.479112],[535,1,4.8150447679999999],[535,2,13.548059110000001],[535,3,6.9240504740000004],[535,4,13.55777206],[535,5,1.9407712930000001],[535,6,37.300181709999997],[535,7,15.836129659999999],[535,8,13.3106616],[535,9,8.2597996899999995],[535,10,0.74485309],[535,13,4.62808273],[536,1,4.5229254880000003],[536,2,12.726125059999999],[536,3,13.00796394],[536,4,19.102873110000001],[536,6,1.8440659559999999],[536,7,8.6773066730000004],[536,9,19.39673479],[536,10,4.8976502450000003],[536,11,7.1699072890000002],[536,13,7.8251509219999997],[537,5,13.4084828],[537,7,6.6308680239999997],[537,8,6.6880917699999998],[537,12,100.2796936],[538,0,365.24066260000001],[538,1,15.634146299999999],[538,2,4.7988755349999996],[538,3,8.9927818590000008],[538,4,4.4021229740000001],[538,5,155.01842110000001],[538,7,202.24772440000001],[538,8,229.92442919999999],[538,10,11.608756550000001],[538,11,33.045095799999999],[538,12,37.325595300000003],[538,13,36.065021690000002],[539,5,192.36242340000001],[539,6,115.0162302],[539,7,1.0591237950000001],[539,8,2.1365278600000002],[539,9,5.5241719920000003],[540,0,46.743638339999997],[540,1,110.8812114],[540,2,184.9224447],[540,3,202.4983919],[540,4,285.67159190000001],[540,5,15.19535705],[540,6,14.46654951],[540,7,3.6467557930000001],[540,9,22.82487428],[540,10,17.152532730000001],[540,11,3.5154592220000001],[540,12,200.74774690000001],[540,13,23.872987169999998],[541,0,8.7993561029999992],[541,1,10.43653531],[541,2,5.1255638030000004],[541,3,2.7013990809999999],[541,4,10.579054299999999],[541,5,17.162894789999999],[541,6,41.870530420000001],[541,7,17.162283460000001],[541,8,69.241569190000007],[541,9,4.2967172419999997],[541,12,33.222143879999997],[541,13,3.8520184230000001],[542,1,555.03002730000003],[542,2,417.84733790000001],[542,3,235.81262390000001],[542,4,401.80042680000003],[542,6,36.001356090000002],[542,7,22.4721504],[542,8,47.075710579999999],[542,9,37.867883939999999],[542,10,94.640240660000003],[542,11,109.98174330000001],[542,12,17.77676812],[542,13,58.197700390000001],[543,5,2.487797992],[543,7,11.841496640000001],[543,8,124.5555993],[543,9,8.8232588940000003],[543,10,35.32751597],[543,11,3.2614741060000001],[543,13,30.84929266],[544,0,18.51429255],[544,1,26.35080099],[544,2,28.309172839999999],[544,3,43.576420910000003],[544,4,1.8549056690000001],[544,5,28.676861290000002],[544,6,275.03679829999999],[545,0,4.8596158039999997],[545,1,1.910281342],[545,2,0.65712503200000005],[545,3,1.6339859999999999],[545,4,3.3385650290000002],[545,5,3.9029294509999999],[545,6,3.7868270079999999],[545,7,27.838843090000001],[545,8,6.009143688],[545,9,10.22626638],[545,10,2.9958285899999999],[545,11,8.6670546559999995],[545,12,9.435896262],[545,13,3.229016739],[546,1,8.3321034199999993],[546,2,10.6563561],[546,3,6.9892623350000003],[546,4,4.8876647919999998],[546,5,6.1570136580000003],[546,6,10.191378329999999],[546,7,18.268887960000001],[546,8,34.549775029999999],[546,9,7.1465073080000003],[546,10,30.934007619999999],[546,11,9.5393680700000001],[546,12,2.3023613209999998],[546,13,22.42401976],[547,2,4.891072952],[547,5,607.58073200000001],[547,6,252.07371900000001],[547,7,10.48135767],[547,8,12.333779229999999],[547,9,14.57829519],[547,10,0.98598228499999996],[548,1,60.918793870000002],[548,2,20.898797129999998],[548,3,12.3672606],[548,4,59.026392270000002],[549,0,9.4425034849999996],[549,1,4.6077303409999999],[549,2,11.786127179999999],[549,3,12.6997023],[549,4,0.54058477699999996],[549,5,7.7383762770000004],[549,6,92.053467459999993],[550,0,116.223128],[550,5,3.7213119319999999],[550,7,4.2173366320000003],[550,9,5.2792226219999998],[550,10,19.04281185],[550,11,41.468070009999998],[550,12,74.494416939999994],[550,13,22.480976259999998],[551,0,15.345289210000001],[551,1,10.19221458],[551,2,18.994364279999999],[551,3,18.843992530000001],[551,4,6.1496411789999996],[551,5,11.444034540000001],[551,6,226.1791206],[552,1,4.3269910410000003],[552,2,2.8460631319999998],[552,3,1.3333344819999999],[552,4,2.6107615850000001],[552,5,1.4949037679999999],[552,6,1.5121547],[552,7,3.0494950630000002],[552,8,100.4765223],[552,9,3.1811078739999998],[552,10,10.900918730000001],[552,11,0.97990068900000005],[552,13,13.546390389999999],[553,0,57.964591310000003],[553,1,41.066243880000002],[553,2,56.273286290000001],[553,3,92.798193710000007],[553,4,15.48624826],[553,5,79.805854019999998],[553,6,741.49060559999998],[553,11,0.77499660999999997],[553,12,0.97265096299999998],[554,0,156.8908271],[554,7,31.08573599],[554,9,29.184625570000001],[554,10,102.64075579999999],[554,11,211.26407589999999],[554,12,313.09634499999999],[554,13,88.303818480000004],[555,5,98.517247530000006],[555,6,38.079216420000002],[555,7,1.0892575959999999],[555,8,0.54932889100000004],[555,9,2.2725374810000001],[555,13,0.382000479],[556,5,1.8380638090000001],[556,7,3.7495166100000001],[556,8,86.983115179999999],[556,9,3.9113415709999999],[556,10,21.163042440000002],[556,11,7.2290405450000002],[556,13,21.915800690000001],[557,2,3.3966690750000001],[557,3,1.5912844479999999],[557,4,1.5579227739999999],[557,5,494.19883060000001],[557,6,3.6093992770000001],[557,7,1.213152472],[557,8,4.8944874399999998],[557,9,1.265510782],[557,10,2.0541845730000001],[557,13,1.701800668],[558,5,406.57847249999998],[558,6,185.39804810000001],[558,7,3.5106477909999998],[558,9,7.3243268810000002],[558,13,1.23117722],[559,4,1.9356205870000001],[559,5,17.179002919999999],[559,6,26.906702939999999],[559,7,18.84081595],[559,8,53.209549010000003],[559,9,30.66018476],[559,10,11.910241040000001],[559,11,45.7694434],[559,12,3.6471387960000001],[559,13,11.10049383],[560,1,81.838792620000007],[560,2,43.274437120000002],[560,3,26.701515539999999],[560,4,27.59402893],[560,5,5.8211069310000001],[560,6,53.835716580000003],[560,7,6.7855058049999997],[560,9,33.032349840000002],[560,10,40.852042130000001],[560,11,10.902004549999999],[560,13,28.555961199999999],[561,0,52.459477079999999],[561,4,1.751932662],[561,5,22.069175739999999],[561,12,48.690192140000001],[561,13,1.913727832],[562,5,214.25770679999999],[562,6,76.243850170000002],[562,7,3.796483415],[562,9,3.9603354120000001],[563,5,19.823592489999999],[563,6,51.042353919999996],[563,12,13.343145760000001],[564,0,691.1454516],[564,1,1614.508765],[564,2,506.81056469999999],[564,3,471.0355252],[564,4,615.81751480000003],[564,5,454.04934450000002],[564,6,433.23004550000002],[564,9,340.34087740000001],[564,10,43.874134050000002],[564,12,606.6601488],[564,13,407.76055860000002],[565,1,4.5116489279999996],[565,2,3.8467867509999998],[565,5,38.188150270000001],[565,6,17.16837108],[565,7,89.854123110000003],[565,8,20.786595290000001],[565,9,0.85992777099999995],[565,10,3.7222395590000001],[565,11,2.384010425],[565,12,2.9920260359999999],[565,13,3.46917389],[566,0,755.30072680000001],[566,1,34.685497769999998],[566,2,322.53106709999997],[566,3,13.2029634],[566,4,183.12059980000001],[566,5,1620.9128479999999],[566,6,224.60519210000001],[566,7,25.163960639999999],[566,8,4712.4285360000003],[566,10,18.937408829999999],[566,11,202.14971539999999],[566,12,46.681862549999998],[566,13,11.76660148],[567,1,23.273739989999999],[567,2,58.449569500000003],[567,3,27.382676650000001],[567,4,729.7894493],[567,5,0.85280065100000002],[567,8,12.867538809999999],[567,10,0.65459665700000003],[568,1,11.74359591],[568,2,1.5019489509999999],[568,3,8.4436650909999997],[568,4,8.2666415499999992],[568,5,1.18335524],[568,6,11.97010955],[568,7,1.6093058010000001],[568,9,3.3575232960000001],[568,10,10.89990328],[568,11,40.335487290000003],[568,12,6.8145820129999999],[568,13,12.416367790000001],[569,0,132.66364809999999],[569,1,57.810309840000002],[569,2,124.4996639],[569,3,114.6409082],[569,4,25.598011039999999],[569,5,142.06249500000001],[569,6,1407.365949],[569,7,1.533318344],[569,13,1.075463407],[570,0,47.206446640000003],[570,1,23.225283439999998],[570,2,22.405311080000001],[570,3,43.656003200000001],[570,4,12.61202289],[570,5,56.167656440000002],[570,6,386.34758620000002],[570,11,0.52596529599999997],[571,7,7.6354746909999998],[571,8,154.02736189999999],[571,9,25.22254204],[571,10,46.687537650000003],[571,11,14.72113925],[571,13,24.992294480000002],[572,5,433.37890620000002],[572,6,128.7435758],[572,7,1.0954912990000001],[572,8,1.1049452820000001],[572,9,6.8566288990000004],[572,13,1.5367465060000001],[573,1,5.9392496110000002],[573,2,3.7980060739999999],[573,3,4.6261912650000001],[573,4,63.060428020000003],[573,6,14.12555073],[573,10,0.153126594],[573,13,0.76115148499999996],[574,2,8.9739712590000007],[574,3,3.1531201430000002],[574,5,7.9542120199999999],[574,7,1.201927003],[574,8,498.25510109999999],[574,10,7.462315362],[574,11,6.9519193609999999],[574,13,9.2732951769999996],[575,0,3.240129875],[575,1,4.6115733179999996],[575,2,4.2465445730000004],[575,3,3.3157289240000001],[575,4,2.5969710730000002],[575,5,66.543581959999997],[575,6,18.802090339999999],[575,7,113.2464511],[575,8,38.754488950000002],[575,9,4.2190729210000004],[575,10,7.1337750800000004],[575,11,6.8230727409999998],[575,12,2.140805581],[575,13,5.6736151250000004],[576,5,13.81899948],[576,6,1.644525689],[576,7,1.6582208709999999],[576,8,3.9025726980000002],[576,11,0.53283961499999999],[576,12,82.254342510000001],[576,13,0.387689848],[577,0,81.718488300000004],[577,7,10.552314640000001],[577,9,1.8346234640000001],[577,10,44.669574590000003],[577,11,83.074539920000007],[577,12,108.5173698],[577,13,35.77319962],[578,0,30.9667195],[578,1,122.8728091],[578,2,88.549685969999999],[578,3,57.616796819999998],[578,4,81.228738710000002],[578,5,100.77384619999999],[578,6,39.206445770000002],[578,7,98.393112189999997],[578,8,44.304569270000002],[578,9,155.79232490000001],[578,10,209.24830420000001],[578,11,125.33829230000001],[578,12,52.080525340000001],[578,13,112.1453755],[579,0,4.3261867699999996],[579,1,5.7468351689999997],[579,2,3.7799606109999999],[579,3,7.0834013010000003],[579,4,5.2011720219999997],[579,5,60.555810440000002],[579,6,26.108524020000001],[579,7,175.50632680000001],[579,8,58.55307663],[579,9,1.4083152649999999],[579,10,9.1439426140000002],[579,11,14.315861659999999],[579,12,2.4500406219999999],[579,13,2.8407563480000002],[580,0,1.174400157],[580,1,9.8060524779999998],[580,2,14.365678600000001],[580,3,12.018013850000001],[580,4,35.298159579999997],[580,5,1.8864046640000001],[580,6,17.991349660000001],[580,7,4.0313726550000002],[580,8,1.1089535479999999],[580,9,2.6761395879999998],[580,10,0.413707198],[580,11,1.7664674849999999],[580,12,6.8726552630000004],[580,13,0.51410705400000001],[581,1,121.689151],[581,2,50.306107869999998],[581,3,13.25677318],[581,4,24.227171049999999],[581,5,10.899670710000001],[581,6,34.078666830000003],[581,7,3.3688691290000001],[581,8,2.7183537129999999],[581,9,13.354209920000001],[581,10,54.762018679999997],[581,11,22.083526970000001],[581,13,34.498507160000003],[582,0,113.4595016],[582,1,460.3660888],[582,2,130.8160756],[582,3,99.588470639999997],[582,4,170.62600370000001],[582,5,103.06734350000001],[582,6,115.11679820000001],[582,9,144.69294489999999],[582,10,19.778226740000001],[582,12,216.39238750000001],[582,13,186.38372319999999],[583,0,219.7671301],[583,5,285.22412300000002],[583,12,200.7423794],[584,1,19.327654899999999],[584,2,8.0170161279999999],[584,3,11.267526630000001],[584,4,78.322230930000003],[584,6,33.224545919999997],[585,0,14.747510869999999],[585,1,4.797636797],[585,2,7.3631336850000002],[585,3,13.79803551],[585,4,8.4429726600000006],[585,5,8.7018964469999993],[585,6,119.3202677],[586,1,257.01835290000002],[586,2,263.40372309999998],[586,3,133.12651629999999],[586,4,321.37517029999998],[586,5,3.0669528000000001],[586,6,20.682299369999999],[586,7,13.90302413],[586,9,39.158270549999997],[586,10,9.4165831050000008],[586,11,21.4439429],[586,12,9.2513384040000002],[586,13,25.35396759],[587,1,26.45801363],[587,2,36.476773180000002],[587,3,26.116810820000001],[587,4,21.781226060000002],[587,5,86.217938320000002],[587,6,18.64929476],[587,7,9.5866594579999997],[587,8,8.9255920579999994],[587,10,22.892301589999999],[587,11,9.9523895580000001],[587,12,465.27622609999997],[587,13,9.3102160610000002],[588,0,18.28195633],[588,1,128.36594640000001],[588,2,78.537205139999998],[588,3,59.867241120000003],[588,4,108.0660769],[588,5,28.316994789999999],[588,6,46.678733080000001],[588,7,1.4262867100000001],[588,8,7.192977129],[588,9,14.87843657],[588,10,12.07538304],[588,11,27.498703249999998],[588,12,49.179521280000003],[588,13,32.012538990000003],[589,0,10305.22415],[589,1,3.7454878300000001],[589,3,2.0197590079999999],[589,4,11.86448554],[589,5,2297.3424150000001],[589,6,1969.9496119999999],[589,7,17858.715850000001],[589,8,1652.4966589999999],[589,9,5997.7988759999998],[589,10,2904.5334969999999],[589,11,1923.745015],[589,12,6088.0999250000004],[589,13,1774.4672680000001],[590,2,0.55301476500000002],[590,5,94.548888329999997],[590,6,38.784871080000002],[590,7,1.777630064],[590,8,1.7929708390000001],[590,9,0.61811686600000004],[591,1,134.14623800000001],[591,2,123.31888739999999],[591,3,127.7858244],[591,4,168.24702579999999],[591,5,171.26589630000001],[591,6,48.307942109999999],[591,7,55.98877942],[591,8,407.72753060000002],[591,9,230.11645960000001],[591,10,363.41400620000002],[591,11,562.39843289999999],[591,13,234.8364412],[592,0,2.3688510489999999],[592,5,13.045769959999999],[592,6,17.59508786],[592,7,14.78467931],[592,8,35.0438337],[592,9,17.73618505],[592,10,7.9275380530000001],[592,11,34.918322879999998],[592,12,6.2605509550000003],[592,13,13.48089008],[593,0,19.127046759999999],[593,1,21.778331590000001],[593,2,23.520673939999998],[593,3,17.39850757],[593,4,22.143866589999998],[593,5,14.630103070000001],[593,6,1.9731909249999999],[593,7,19.896231459999999],[593,8,2.675724534],[593,9,31.824227010000001],[593,10,22.459683989999998],[593,11,14.06525577],[593,12,4.8143030160000002],[593,13,25.119248150000001],[594,1,42.068707320000001],[594,2,35.457609939999998],[594,3,14.13201508],[594,4,34.953432929999998],[594,6,0.84354373500000002],[594,7,1.7011370960000001],[594,8,2.8596962389999998],[594,9,1.774556279],[594,10,11.201828669999999],[594,11,8.1994496360000007],[594,12,1.715104832],[594,13,8.3521956989999993],[595,1,9.5662221600000006],[595,2,22.316154999999998],[595,3,20.634389169999999],[595,4,21.009855430000002],[595,5,0.46269599300000003],[595,6,7.4885668040000004],[595,7,13.84337101],[595,8,0.63467445300000003],[595,9,20.348450010000001],[595,10,10.65474974],[595,11,15.16472606],[595,12,0.38064645000000003],[595,13,6.6202401399999999],[596,1,21.655129540000001],[596,2,68.685733350000007],[596,3,15.57007434],[596,4,35.060380850000001],[596,5,879.82307579999997],[596,6,305.48782189999997],[596,7,26.114453149999999],[596,8,329.24772919999998],[596,9,32.194528210000001],[596,10,58.958136519999996],[596,11,14.87568559],[596,12,0.71806020800000003],[596,13,45.79143474],[597,5,10.18812511],[597,6,25.764235790000001],[597,7,19.917075130000001],[597,8,38.431049229999999],[597,9,25.293342160000002],[597,10,9.7753100800000006],[597,11,18.365205379999999],[597,12,4.1907361500000002],[597,13,9.7180921930000004],[598,0,95.930536040000007],[598,1,85.160730400000006],[598,2,103.23384609999999],[598,3,157.07007580000001],[598,4,20.851127120000001],[598,5,257.43919649999998],[598,6,1962.5101480000001],[598,8,1.0235542230000001],[598,10,1.1455441500000001],[598,11,0.97826022999999995],[598,12,2.4555094629999998],[599,0,2.7410035650000002],[599,1,65.539870879999995],[599,2,23.949233029999998],[599,3,6.7318966739999997],[599,4,15.37844183],[599,5,7.5476467769999998],[599,6,22.904235960000001],[599,7,3.4214779979999999],[599,8,3.4510050200000002],[599,9,21.41487107],[599,10,34.760745159999999],[599,11,13.19316901],[599,12,2.0697426889999999],[599,13,22.798205459999998],[600,0,18.64488347],[600,1,10.29301018],[600,2,22.708349760000001],[600,3,34.690741539999998],[600,4,2.7170753200000002],[600,5,27.22611968],[600,6,291.1403608],[600,11,1.0198035670000001],[601,5,517.02590710000004],[601,6,212.28769750000001],[601,9,658.18964649999998],[601,10,16.047261890000001],[601,11,0.52707225899999999],[601,13,94.72291079],[602,0,8.8009065329999991],[602,1,12.91574836],[602,2,17.771751980000001],[602,3,14.890333679999999],[602,4,30.096834319999999],[602,5,5.3853863100000003],[602,6,1.634259822],[602,7,5.1267051510000003],[602,8,5.1709481180000001],[602,9,3.055981735],[602,10,2.0668698320000001],[602,11,3.883098199],[602,12,40.53815702],[602,13,4.6232365700000004],[603,5,29.88137253],[603,8,314.7286282],[603,13,3.0538697529999999],[604,0,169.4263168],[604,5,7.1616985040000003],[604,7,4.1740984450000003],[604,9,7.2570798090000004],[604,10,43.192360909999998],[604,11,88.523943320000001],[604,12,127.9344854],[604,13,36.108251879999997],[605,0,18.153811770000001],[605,1,68.900640609999996],[605,2,18.505321179999999],[605,3,11.14642705],[605,4,16.369109139999999],[605,5,11.45568974],[605,6,4.2137768820000003],[605,10,1.5987656669999999],[605,12,26.559279920000002],[605,13,17.880835520000002],[606,0,24.580096210000001],[606,1,19.375790139999999],[606,2,34.142291849999999],[606,3,41.793676499999997],[606,4,6.0618461720000001],[606,5,54.667786829999997],[606,6,465.21081170000002],[606,11,1.1376004749999999],[607,0,18.9816729],[607,1,2.8817075750000001],[607,2,3.317007781],[607,3,6.2158576889999999],[607,4,4.5641555140000003],[607,5,29.618572189999998],[607,6,29.960365400000001],[607,7,13.03170757],[607,8,35.847736179999998],[607,9,2.4716621010000002],[607,12,31.53290067],[607,13,0.83094436500000002],[608,1,5.2717706870000001],[608,2,23.650050589999999],[608,3,10.49652536],[608,4,4.2818596219999998],[608,5,167.21022170000001],[608,6,2.9760668400000001],[608,7,2.6674228910000002],[608,8,246.17548790000001],[608,9,0.69563647299999998],[608,10,1.12916123],[608,11,3.8570788390000001],[608,13,2.3386497990000001],[609,0,72.487610779999997],[609,1,66.387201880000006],[609,2,134.93171459999999],[609,3,175.44922270000001],[609,4,29.049488090000001],[609,5,176.4600901],[609,6,1533.313416],[609,11,4.7405146890000003],[609,12,1.189906154],[610,1,1.0731249700000001],[610,2,233.04621779999999],[610,3,93.746805649999999],[610,4,368.25862560000002],[610,6,1.3125884320000001],[610,8,95.225803479999996],[610,10,0.996028684],[610,13,1.8566224170000001],[611,1,221.1710563],[611,2,62.920671169999999],[611,3,46.543129530000002],[611,4,221.00160489999999],[612,1,2.725459721],[612,2,31.37157698],[612,3,7.3485378570000002],[612,4,15.827842649999999],[612,5,35.427745590000001],[612,6,15.00135725],[612,7,10.08418977],[612,8,2237.6673770000002],[612,9,2.33764715],[612,10,24.031723490000001],[612,11,19.442243980000001],[612,13,25.148482569999999],[613,1,311.08978089999999],[613,2,230.37434690000001],[613,3,114.1832678],[613,4,215.9219669],[613,6,10.64358593],[613,7,9.5397537349999997],[613,8,18.041401650000001],[613,9,18.659022910000001],[613,10,52.498222660000003],[613,11,59.77586969],[613,12,8.6562746700000002],[613,13,51.856377190000003],[614,0,0.68938525699999997],[614,1,16.48382415],[614,2,9.0351477760000005],[614,3,7.9012647429999996],[614,4,12.708506679999999],[614,5,0.15819134300000001],[614,6,0.96010106200000001],[614,7,1.9361930679999999],[614,8,1.084945681],[614,9,12.34295947],[614,10,9.3497435230000008],[614,11,33.3893074],[614,12,1.3013938709999999],[614,13,13.278595149999999],[615,0,204.5262036],[615,1,6.7768290249999996],[615,2,2.836549829],[615,3,2.657755307],[615,4,3.9030522080000001],[615,5,151.9705013],[615,7,202.62011759999999],[615,8,241.15507719999999],[615,10,5.7181479580000003],[615,11,37.111759679999999],[615,12,41.061042909999998],[615,13,43.345668869999997],[616,1,11.6100292],[616,2,47.515725340000003],[616,3,33.390521620000001],[616,4,151.1934747],[616,5,2.3397925119999998],[616,9,1.6596681209999999],[616,10,1.7959887290000001],[616,11,1.5337203260000001],[616,13,1.1159226600000001],[617,5,3578.6890469999998],[617,6,1515.0410119999999],[617,9,3170.7792049999998],[617,10,55.21500795],[617,12,3.1702254729999999],[617,13,566.07186869999998],[618,0,1.9437536959999999],[618,1,1.4754573470000001],[618,2,2.2644460500000001],[618,3,1.5912844479999999],[618,4,3.1158455470000002],[618,5,30.329892130000001],[618,6,7.2187985540000001],[618,7,48.526098879999999],[618,8,14.68346232],[618,10,1.3694563820000001],[618,11,3.5084236130000002],[618,12,2.935472286],[619,0,20.518921049999999],[619,1,11.68156988],[619,2,4.4820483649999998],[619,3,4.1995341340000003],[619,4,14.39021449],[619,5,17.656576860000001],[619,6,66.678567979999997],[619,7,20.81047731],[619,8,61.35558837],[619,9,6.6795797959999996],[619,10,0.90352778],[619,12,19.36739858],[619,13,8.9823915509999992],[620,0,318.06015969999999],[620,1,815.28771180000001],[620,2,1219.6023210000001],[620,3,1209.0235319999999],[620,4,1967.6692820000001],[620,5,167.24061649999999],[620,6,126.1359322],[620,8,9.0553387339999993],[620,9,71.800902739999998],[620,10,55.740180080000002],[620,11,68.275373329999994],[620,12,1105.4991849999999],[620,13,109.8482925],[621,0,0.74901974000000004],[621,1,54.866341740000003],[621,2,39.26689159],[621,3,34.339018439999997],[621,4,40.222842659999998],[621,5,15.46879536],[621,6,18.081327430000002],[621,7,40.203685810000003],[621,8,5.1867097290000004],[621,9,14.629825159999999],[621,10,73.088661619999996],[621,11,197.83691099999999],[621,12,39.025557069999998],[621,13,127.877852],[622,0,43.23535236],[622,1,20.690195589999998],[622,2,36.133984759999997],[622,3,41.551003540000004],[622,4,15.066620889999999],[622,5,48.311431970000001],[622,6,357.79043569999999],[622,12,0.70972144500000001],[623,1,92.669437020000004],[623,2,95.763929469999994],[623,3,106.6071682],[623,4,130.46515299999999],[623,5,23.15806371],[623,6,31.737508330000001],[623,7,97.529325889999996],[623,10,130.73794599999999],[623,11,534.72687900000005],[623,12,98.944685210000003],[623,13,133.9630865],[624,1,2.4286719219999999],[624,2,11.18215288],[624,3,3.4924383429999999],[624,4,5.1288277549999997],[624,5,4.8945513199999997],[624,6,11.882480640000001],[624,7,9.3188937700000007],[624,8,333.00429989999998],[624,10,18.784911390000001],[624,11,6.4166996049999998],[624,13,13.072470279999999],[625,0,19.021100700000002],[625,1,11.485143880000001],[625,2,15.10862594],[625,3,19.81881035],[625,4,5.543801158],[625,5,15.07812285],[625,6,183.02546140000001],[626,5,320.72100740000002],[626,6,161.6927901],[626,7,5.5739940399999997],[626,8,1.4055242670000001],[626,9,5.8145614170000002],[627,5,29.029935859999998],[627,6,1.8353085200000001],[627,8,53.508137189999999],[627,9,32.174366730000003],[627,10,12.53414929],[627,11,2.3786191749999999],[627,13,14.71064668],[628,1,35.577113619999999],[628,2,47.776472660000003],[628,3,19.185003120000001],[628,4,15.65232063],[628,5,11.651131680000001],[628,6,7.2526669110000004],[628,9,10.17158532],[628,10,15.822636620000001],[628,11,18.799381579999999],[628,13,16.24295738],[629,0,405.23361820000002],[629,1,16.788204570000001],[629,2,4.9868824119999999],[629,3,8.1769577459999994],[629,4,9.1491723319999991],[629,5,42.564859130000002],[629,6,23.84642784],[629,7,660.79262600000004],[629,8,95.213600299999996],[629,9,196.9462],[629,10,88.466077519999999],[629,11,65.245454089999996],[629,12,236.49850979999999],[629,13,57.466191590000001],[630,0,34.631776420000001],[630,1,21.906800350000001],[630,2,41.690389660000001],[630,3,35.912339439999997],[630,4,59.21587925],[630,5,175.89047210000001],[630,6,139.33511039999999],[630,7,34.583497100000002],[630,8,20.347803769999999],[630,9,16.53487106],[630,10,156.15709290000001],[630,11,97.236896400000006],[630,12,39.225888089999998],[630,13,71.759486229999993],[631,0,40.65609474],[631,1,6.0007650950000002],[631,2,2.6313214180000002],[631,3,1.8490972000000001],[631,4,3.6206608340000002],[631,5,1.0365824969999999],[631,6,6.2912668790000001],[631,8,8.5312054320000001],[631,10,7.9566477400000002],[631,11,10.87158035],[631,12,5.1165964620000004],[631,13,12.853871939999999],[632,1,1.3412435190000001],[632,2,1.0292312400000001],[632,3,2.1698017479999998],[632,4,0.70810377099999999],[632,5,62.034653540000001],[632,6,17.225633689999999],[632,8,83.42370382],[632,10,3.734654549],[632,13,5.4144919360000001],[633,0,8.5445360400000006],[633,1,20.75505514],[633,2,15.926825239999999],[633,3,4.1970710640000002],[633,4,9.5878496569999996],[633,5,21.17546531],[633,6,4.7599614509999997],[633,7,7.4660462699999997],[633,8,18.288302550000001],[633,9,17.80176574],[633,10,31.9059241],[633,11,12.338127849999999],[633,12,9.0328183870000007],[633,13,23.938995429999999],[634,1,17.966779559999999],[634,2,28.953085789999999],[634,3,3.8754433599999998],[634,4,13.27967804],[634,5,19.552758390000001],[634,6,13.185595899999999],[634,7,36.931672540000001],[634,8,41.720435989999999],[634,9,7.7051204799999997],[634,10,67.537784110000004],[634,11,15.664878679999999],[634,12,3.5745515490000002],[634,13,51.807457360000001],[635,0,49.820347759999997],[635,1,15.858928479999999],[635,2,21.530972550000001],[635,3,26.313683269999999],[635,4,2.576201035],[635,5,33.927636710000002],[635,6,286.49034390000003],[636,5,485.99153719999998],[636,6,182.1811007],[636,7,4.8597422650000004],[636,8,1.9606725469999999],[636,9,16.222346659999999],[636,10,0.54858768499999999],[637,5,103.3765399],[637,6,47.109803169999999],[637,9,107.11296609999999],[637,10,1.8957395539999999],[637,13,16.759862819999999],[638,1,23.218317249999998],[638,2,92.648716620000002],[638,3,194.60444680000001],[638,4,1396.7128130000001],[638,5,6.4172353720000004],[638,6,3.2456445810000001],[638,9,23.897428860000002],[638,10,1.231442782],[638,12,33.655357049999999],[639,0,15.42653496],[639,1,16.101135800000002],[639,2,47.175709599999998],[639,3,53.673992849999998],[639,4,49.457603980000002],[639,5,4.4248557929999999],[639,10,0.67929024400000004],[639,11,3.4805605540000002],[639,12,19.657076409999998],[639,13,1.6882853739999999],[640,1,10.90978305],[640,2,6.088618168],[640,3,12.8358855],[640,4,31.416944900000001],[640,5,33.579694869999997],[640,6,2.426228482],[640,7,30.988157449999999],[640,8,37.835704810000003],[640,9,5.104037656],[640,10,8.2849040590000005],[640,11,18.866823310000001],[640,12,139.11176839999999],[640,13,11.4394583],[641,1,308.57739850000002],[641,2,359.0447466],[641,3,145.5039108],[641,4,207.61823140000001],[641,6,3.511024994],[641,7,201.79504220000001],[641,8,41.659520360000002],[641,9,112.02275160000001],[641,10,357.67739060000002],[641,11,407.26097010000001],[641,12,0.71386647599999997],[641,13,364.19196890000001],[642,0,8.5195520170000005],[642,1,32.011600260000002],[642,2,4.9625798669999996],[642,3,4.8822654139999999],[642,4,10.925502870000001],[642,5,4.6918997219999996],[642,6,8.7010796310000007],[642,9,7.7654997870000004],[642,10,0.90035750699999995],[642,12,6.4331475979999997],[642,13,8.5779212890000007],[643,1,47.717595760000002],[643,2,21.054829139999999],[643,3,15.439064],[643,4,10.07692012],[643,5,1.442493442],[643,6,20.427953939999998],[643,7,1.9617212040000001],[643,9,13.30151489],[643,10,37.646016170000003],[643,11,2.836638078],[643,13,15.823349950000001],[644,5,244.6537376],[644,6,43.450160220000001],[644,7,3.8097392929999998],[644,9,3.974163398],[645,0,77.668726309999997],[645,1,30.320479930000001],[645,2,42.656265329999997],[645,3,78.118371429999996],[645,4,1.778618612],[645,5,65.179170549999995],[645,6,622.22689790000004],[645,11,5.3405706999999998],[646,1,4.0359681820000004],[646,2,12.388338060000001],[646,3,3.4822414429999999],[646,4,10.227706149999999],[646,6,78.985248409999997],[646,7,18.583370639999998],[646,8,24.099098560000002],[646,13,0.93102160599999995],[647,1,101.6820927],[647,2,75.121710089999993],[647,3,41.46130909],[647,4,82.844023300000003],[647,6,7.3417084409999998],[647,7,4.2301990180000004],[647,8,4.9778227609999997],[647,9,8.7029624590000001],[647,10,16.116376110000001],[647,11,21.069131160000001],[647,12,2.7722060819999998],[647,13,13.35170168],[648,0,12.438895110000001],[648,1,16.99572667],[648,2,18.548659170000001],[648,3,17.515270099999999],[648,4,26.71906727],[648,5,14.61411389],[648,6,4.6196119500000004],[648,7,8.0740103219999995],[648,8,2.5057502290000002],[648,9,13.28159617],[648,10,20.1565692],[648,11,15.267274410000001],[648,12,60.67657809],[648,13,39.859362509999997],[649,0,106.9508048],[649,5,45.103678870000003],[649,12,44.7448391],[650,1,58.628524990000003],[650,2,97.736513529999996],[650,3,76.313289389999994],[650,4,117.40671209999999],[650,5,23.223617000000001],[650,6,44.51042563],[650,7,74.801828159999999],[650,10,74.119010160000002],[650,11,399.00140829999998],[650,12,58.321716520000003],[650,13,90.940556509999993],[651,2,3.3420459089999999],[651,4,0.76643460399999996],[651,5,1.755420309],[651,6,0.887838778],[651,7,1.790464938],[651,8,154.7068448],[651,10,5.7265928759999998],[651,11,1.72600164],[651,13,3.7674750260000001],[652,3,2.1665171559999998],[652,4,1.0605477919999999],[652,5,20.039653439999999],[652,6,35.627655760000003],[652,7,17.342791399999999],[652,8,74.134702970000006],[652,9,24.983205810000001],[652,10,14.449879340000001],[652,11,50.155162089999997],[652,12,7.4936528559999998],[652,13,8.1094434169999996],[653,0,3.5772704599999998],[653,1,2.7154211949999998],[653,2,5.2093379820000001],[653,3,7.3214714189999999],[653,5,12.31299651],[653,6,69.748483629999996],[654,7,2.9497413720000001],[654,8,68.429539109999993],[654,9,6.1540978500000003],[654,10,15.81649928],[654,11,1.4217699370000001],[654,13,13.44808987],[655,5,19.05735992],[655,8,24.688484450000001],[655,9,39.051478400000001],[655,10,9.7520908169999991],[655,11,4.1639960379999996],[655,13,10.09896754],[656,0,0.92497993300000003],[656,1,0.70213033800000002],[656,2,0.53879438599999996],[656,3,0.75724933000000005],[656,4,1.4827468180000001],[656,5,11.88614596],[656,6,6.0116550179999999],[656,7,44.452602470000002],[656,8,8.1520407469999991],[656,9,1.8066672969999999],[656,10,1.3033746770000001],[656,11,3.8956496270000001],[656,12,1.047684037],[656,13,0.80984101600000002],[657,1,295.09548699999999],[657,2,207.96216240000001],[657,3,112.0409406],[657,4,273.43506660000003],[657,6,20.257108469999999],[657,7,9.9034203170000001],[657,8,13.73471807],[657,9,23.244392049999998],[657,10,64.281480860000002],[657,11,68.021383889999996],[657,12,8.2374068289999993],[657,13,49.491815670000001],[658,1,81.668743449999994],[658,2,48.279278089999998],[658,3,33.927089770000002],[658,4,57.488884409999997],[659,5,22.264695549999999],[659,8,5.3894490729999998],[659,12,85.117914690000006],[660,5,116.13441659999999],[660,6,46.60935061],[660,7,0.63942178500000002],[660,8,1.2898798650000001],[660,9,2.0010555509999999],[661,1,66.933346],[661,2,43.17444484],[661,3,27.201193020000002],[661,4,30.727976810000001],[661,5,15.248674100000001],[661,6,7.1190651520000001],[661,8,1.6089554100000001],[661,9,34.944749039999998],[661,10,26.110367709999998],[661,11,126.0960274],[661,12,5.7898328379999997],[661,13,30.209201060000002],[662,4,1.560004167],[662,5,563.63913590000004],[662,6,202.3964014],[662,7,2.4295465009999999],[662,8,9.8020530019999992],[662,9,15.206418129999999],[662,10,1.3712859829999999],[663,0,269.03848470000003],[663,1,1.0211036769999999],[663,2,3.134260968],[663,3,8.8101030040000001],[663,4,12.938095499999999],[663,5,67.909074919999995],[663,7,115.86110189999999],[663,8,137.18461919999999],[663,10,4.7387237229999997],[663,11,50.179420399999998],[663,12,28.441284119999999],[663,13,43.576625309999997],[664,2,0.446749754],[664,5,67.581140509999997],[664,6,17.090253799999999],[664,7,1.436048083],[664,8,0.482813679],[664,9,0.99868421299999999],[665,0,310.86861970000001],[665,1,6.4356272460000001],[665,5,112.8376854],[665,7,158.74529580000001],[665,8,147.66184380000001],[665,10,7.9643651479999997],[665,11,23.80464855],[665,12,43.746651610000001],[665,13,22.268664210000001],[666,0,991.52326570000002],[666,1,11.5537119],[666,2,5.0662755649999998],[666,3,1.780101036],[666,4,8.7139038719999995],[666,5,138.70866229999999],[666,7,260.56342289999998],[666,8,193.00260650000001],[666,10,8.4257336889999994],[666,11,41.863697479999999],[666,12,55.824358410000002],[666,13,59.015653149999999],[667,0,29.897905489999999],[667,1,11.34739561],[667,2,18.20692781],[667,3,14.463320919999999],[667,4,4.3569519359999997],[667,5,20.581770930000001],[667,6,190.52796570000001],[667,11,0.817650341],[668,5,206.263891],[668,6,102.6586205],[668,7,2.5558897479999998],[668,8,1.288973414],[668,9,8.6651470869999994],[668,10,1.081947532],[668,11,2.463868352],[668,13,4.4817273379999998],[669,0,37.586977220000001],[669,1,21.134357990000002],[669,2,30.813993289999999],[669,3,30.771168410000001],[669,4,5.5788968890000001],[669,5,37.694359210000002],[669,6,422.65410220000001],[670,0,18.81940556],[670,1,9.6636289820000005],[670,2,4.513835942],[670,3,4.5314122120000002],[670,4,10.64738406],[670,5,6.0966174200000003],[670,6,22.612228219999999],[670,7,8.9820297199999999],[670,8,39.025726980000002],[670,9,4.3244695950000001],[670,10,0.38997247699999998],[670,12,24.659584389999999],[670,13,2.423061551],[671,4,2.6689442720000001],[671,5,7.6410938330000002],[671,7,3.1174552379999998],[671,8,154.07357010000001],[671,10,5.865186048],[671,11,6.0104308529999999],[671,13,2.915427658],[672,0,78.395160259999997],[672,5,0.99939568099999998],[672,10,19.178018659999999],[672,11,39.305881890000002],[672,12,27.131727869999999],[672,13,11.4394583],[673,5,119.9872661],[673,10,123.823843],[673,11,34.955978709999997],[673,13,96.64802555],[674,1,59.110304589999998],[674,2,40.319579849999997],[674,3,37.187856830000001],[674,4,52.011720220000001],[674,5,16.876209469999999],[674,6,12.05008801],[674,7,27.00097336],[674,9,1.4083152649999999],[674,10,63.245603080000002],[674,11,210.83359899999999],[674,12,51.45085306],[674,13,51.133614270000002],[675,1,41.730387989999997],[675,2,25.061231880000001],[675,3,9.7839843650000002],[675,4,9.5788606959999996],[675,5,9.8726191849999996],[675,6,28.85002613],[675,7,11.93447452],[675,8,3.0093669699999999],[675,9,7.7809707230000003],[675,10,17.682164669999999],[675,11,10.066691],[675,13,26.15872847],[676,1,7.6190816659999996],[676,2,3.340949438],[676,3,2.3477710510000001],[676,5,89.497063589999996],[676,6,26.626424780000001],[676,7,128.8711811],[676,8,68.602311400000005],[676,9,7.4685065440000002],[676,10,8.0819492789999998],[676,11,6.9017414649999997],[676,12,1.0827443299999999],[676,13,8.7878909469999993],[677,5,248.30165940000001],[677,6,1.599789922],[678,2,3.916620725],[678,3,5.5046201269999999],[678,4,292.81398209999998],[678,5,17.486349350000001],[678,8,5.6437205170000002],[678,10,4.7372656539999998],[678,11,2.6969882030000001],[679,5,76.372656289999995],[679,6,24.395994810000001],[679,9,1.900802267],[680,5,63.334356839999998],[680,10,84.387395330000004],[680,11,32.898917760000003],[680,13,56.992832900000003],[681,1,76.627694910000002],[681,2,40.990510180000001],[681,3,28.119249830000001],[681,4,54.38798886],[681,5,0.76894273800000001],[681,6,6.2225296329999997],[681,7,4.7057619319999997],[681,8,3.6916228219999998],[681,9,4.9088573780000004],[681,10,20.658001460000001],[681,11,22.681686299999999],[681,12,4.1118134299999998],[681,13,12.46894376],[682,2,0.92239256199999997],[682,5,983.99846939999998],[682,6,433.72130629999998],[682,7,11.859884060000001],[682,8,5.9811168520000004],[682,9,28.86740138],[683,1,4.4431685429999996],[683,2,36.368621019999999],[683,3,14.908346180000001],[683,4,11.468119919999999],[683,5,236.99330090000001],[683,6,72.461913159999995],[683,7,6.4946984130000001],[683,8,141.65990450000001],[683,9,6.7750023649999997],[683,10,11.455441499999999],[683,11,3.9130409199999998],[683,13,10.81896982],[684,0,21.925736709999999],[684,1,10.170909780000001],[684,2,1.41906548],[684,3,3.9888551639999998],[684,4,15.62091129],[684,5,30.187431740000001],[684,6,49.762027320000001],[684,7,38.012448910000003],[684,8,76.680985280000002],[684,9,9.5167257299999992],[684,12,40.470737900000003],[684,13,3.1994137130000002],[685,1,1.0705278620000001],[685,2,1.642983847],[685,5,7.7668427150000001],[685,6,18.331765059999999],[685,8,1.775613909],[685,9,3.6727989590000001],[685,10,50.674526120000003],[685,11,20.364480140000001],[685,12,2.1298513830000001],[685,13,32.10357174],[686,1,1.008531949],[686,3,1.0877042349999999],[686,4,1.064900245],[686,5,0.60975440999999997],[686,7,4.1461822980000003],[686,8,5.0183561369999996],[686,9,1.7300507629999999],[686,10,14.04114307],[686,11,270.99012800000003],[687,0,328.91768949999999],[687,5,13.35855565],[687,7,16.350289709999998],[687,9,15.160844450000001],[687,10,132.2743007],[687,11,252.18590990000001],[687,12,371.45161330000002],[687,13,107.0349315],[688,0,13.44649225],[688,1,6.0603548749999998],[688,2,10.769671450000001],[688,3,17.200284020000002],[688,4,1.6839675780000001],[688,5,12.534964280000001],[688,6,129.1370082],[688,7,0.26226068000000002],[688,11,0.50563666900000004],[689,5,874.66457949999995],[689,6,33.473219729999997],[689,9,808.73256579999997],[689,10,12.70020601],[689,12,0.61871104600000004],[689,13,98.280902839999996],[690,0,80.641003650000002],[690,1,9.6651590540000001],[690,2,8.6528887109999992],[690,3,12.16121465],[690,4,6.8035724340000003],[690,5,7.7913556929999999],[690,6,70.931399330000005],[690,7,18.54276604],[690,8,65.459759090000006],[690,9,5.5265860509999998],[690,10,0.74756559199999995],[690,12,37.657106519999999],[690,13,3.715949309],[691,2,2.2479500849999998],[691,5,243.23305310000001],[691,6,106.29880060000001],[691,7,1.60575325],[691,9,4.187639431],[692,0,18.578236700000001],[692,1,9.4015326819999991],[692,2,19.839772010000001],[692,3,21.546600210000001],[692,4,8.6861230949999992],[692,5,22.736517249999999],[692,6,231.42635809999999],[692,11,0.93147839099999996],[693,1,265.538453],[693,2,6.3876639610000003],[693,3,5.3865307979999999],[693,4,630.19530020000002],[693,5,2.013084563],[693,6,29.52657056],[693,8,1.3806617750000001],[693,9,7.8535970209999997],[693,10,2.317819101],[693,11,1.9793477589999999],[694,5,46.858103],[694,10,98.577753830000006],[694,11,29.577612349999999],[694,13,38.902323950000003],[695,1,45.730857520000001],[695,2,23.698850790000002],[695,3,8.9674262720000009],[695,4,21.321453300000002],[695,6,2.9057408790000001],[695,8,0.98507474100000003],[696,0,25.85447383],[696,1,72.529088689999995],[696,2,91.669878089999997],[696,3,94.787633099999994],[696,4,210.82806310000001],[696,5,11.34961854],[696,6,5.2184505359999998],[696,7,1.4031755829999999],[696,9,10.978013089999999],[696,10,2.3759434220000002],[696,11,6.0869525419999997],[696,12,120.5321682],[696,13,8.8576361129999999],[697,1,40.571785249999998],[697,2,21.87766989],[697,3,13.008770090000001],[697,4,18.525146159999998],[697,5,6.6296054570000003],[697,6,20.118329880000001],[697,7,3.6063769080000001],[697,9,6.583542209],[697,10,21.881767480000001],[697,11,3.4765341240000001],[697,13,17.706489250000001],[698,5,759.16003839999996],[698,8,1.66746288],[698,9,2.5868190850000001],[699,0,16.169183069999999],[699,1,31.297790989999999],[699,2,30.138997809999999],[699,3,30.445457229999999],[699,4,29.807160639999999],[699,5,20.035609520000001],[699,6,19.51619415],[699,7,44.403265509999997],[699,8,23.411104810000001],[699,9,69.479491510000003],[699,10,68.351224759999994],[699,11,56.424226009999998],[699,12,17.70365091],[699,13,53.086831310000001],[700,1,0.61987403699999999],[700,2,1.427019883],[700,3,1.337071406],[700,5,226.36312169999999],[700,6,75.819640079999999],[700,7,2.5483682110000001],[700,8,1.0281441520000001],[700,9,2.6583529459999999],[700,10,0.28767028],[700,13,0.35748307200000001],[701,0,32.335456270000002],[701,1,12.272539119999999],[701,2,19.344237540000002],[701,3,20.74826822],[701,4,2.1013733389999998],[701,5,19.652783329999998],[701,6,186.6245634],[702,0,49.70041432],[702,1,44.800107359999998],[702,2,66.344084780000003],[702,3,88.157384640000004],[702,4,6.6391648549999998],[702,5,66.52693635],[702,6,759.46814459999996],[702,8,1.3036312489999999],[702,12,0.78185375899999998],[703,0,137.46022350000001],[703,1,2.675456327],[703,2,2.7374230879999999],[703,3,4.8091439280000001],[703,4,2.8249914170000001],[703,5,34.508165699999999],[703,7,50.595795699999996],[703,8,45.115628729999997],[703,10,1.6554960620000001],[703,11,9.1893348059999997],[703,12,15.525156600000001],[703,13,17.48668807],[704,1,1.9316249459999999],[704,5,18.685644310000001],[704,6,4.7253183539999997],[704,8,4.8057882129999996],[704,9,1.6567691369999999],[704,11,4.5931240139999998],[704,12,106.64416989999999],[705,0,38.906796890000003],[705,1,19.68881807],[705,2,35.253460539999999],[705,3,26.543049570000001],[705,4,10.39462717],[705,5,46.62314301],[705,6,373.27561200000002],[706,1,19.564415260000001],[706,2,5.0043876159999998],[706,3,9.0429732489999992],[706,4,14.75564177],[706,5,8.4489769629999998],[706,6,21.651074309999998],[706,7,2.2980398769999999],[706,8,5.4083673870000002],[706,9,15.98147146],[706,10,11.24119483],[706,11,27.322058250000001],[706,12,1.8535269409999999],[706,13,10.20829503],[707,0,12.304420560000001],[707,1,1.8679987870000001],[707,2,2.8668958010000001],[707,4,15.779231340000001],[707,5,80.186309859999994],[707,6,127.9507656],[707,7,93.69041292],[707,8,334.61924010000001],[707,9,99.336183320000004],[707,10,77.153946540000007],[707,11,260.5873737],[707,12,39.951802610000001],[707,13,73.255044609999999],[708,0,60.90757696],[708,1,116.83329809999999],[708,2,173.07628120000001],[708,3,212.2544201],[708,4,368.77044260000002],[708,5,37.018293569999997],[708,6,24.454189899999999],[708,7,4.1096396740000003],[708,8,4.6632436469999998],[708,9,12.86102144],[708,10,9.8581516909999998],[708,11,15.84671035],[708,12,198.26088609999999],[708,13,17.294909830000002],[709,2,0.808962018],[709,5,3.8241890010000001],[709,7,1.7335705960000001],[709,8,133.7626324],[709,10,1.9569257550000001],[709,11,0.83557785100000004],[709,13,6.6875574850000001],[710,2,1.477541191],[710,5,2.7162913359999998],[710,6,2.3551173169999999],[710,7,2.1108712199999999],[710,8,112.8416551],[710,10,3.5742573129999999],[710,11,1.526154091],[710,13,3.331252584],[711,5,705.5255641],[711,6,350.1429736],[711,7,7.4959421089999996],[711,8,13.609136449999999],[711,9,21.89448415],[712,0,1039.5459760000001],[712,1,469.92835029999998],[712,2,740.91065500000002],[712,3,1030.9353819999999],[712,4,223.5410177],[712,5,1176.2242160000001],[712,6,9877.3802439999999],[712,7,1.31872049],[712,8,1.3301009189999999],[712,11,6.3562086009999996],[712,12,3.988644812],[713,0,139.1187846],[713,1,696.37902640000004],[713,2,215.8196366],[713,3,185.94575499999999],[713,4,257.1418903],[713,5,205.54635479999999],[713,6,185.84141819999999],[713,7,1.329000406],[713,8,1.3404695499999999],[713,9,201.48411419999999],[713,10,39.506064369999997],[713,11,3.843454565],[713,12,299.87243840000002],[713,13,255.4106386],[714,0,13.169205829999999],[714,1,21.554806339999999],[714,2,20.615734329999999],[714,3,8.7597062280000006],[714,4,9.8954501599999993],[714,5,24.930687509999998],[714,6,1.528386869],[714,7,21.06190333],[714,8,11.917178209999999],[714,9,26.25791877],[714,10,34.213585279999997],[714,11,19.808387929999999],[714,12,10.254873419999999],[714,13,18.736152319999999],[715,0,27.725393329999999],[715,1,26.785422050000001],[715,2,41.108706580000003],[715,3,68.093484270000005],[715,4,8.0807136259999996],[715,5,74.031358929999996],[715,6,418.89170560000002],[716,1,2.0644466989999999],[716,2,41.18910408],[716,3,8.9060437639999996],[716,4,18.89187373],[716,5,13.31366691],[716,6,31.98484779],[716,7,3.3948641359999998],[716,8,2.2827743219999999],[716,9,2.3609217949999999],[716,10,4.4709725630000001],[716,11,2.1817577250000002],[716,13,3.174858993],[717,1,1.022047395],[717,2,7.842894244],[717,4,6.4750265369999997],[717,5,2.4717031810000001],[717,6,2.500226209],[717,8,150.87302769999999],[717,10,6.6403446480000001],[717,11,1.6201869980000001],[717,13,9.4306809630000004],[718,5,68.130665539999995],[718,6,36.001356090000002],[718,9,2.8851721100000001],[719,0,34.130275609999998],[719,1,126.4397814],[719,2,89.895106029999994],[719,3,63.77902108],[719,4,49.953502409999999],[719,5,80.360879879999999],[719,6,24.799799159999999],[719,7,80.112857430000005],[719,8,49.977178760000001],[719,9,128.01252239999999],[719,10,175.90330710000001],[719,11,78.121316050000004],[719,12,41.739283839999999],[719,13,106.2104327],[720,0,44.356792230000003],[720,1,23.14825518],[720,2,24.222678129999998],[720,3,27.235037729999998],[720,4,57.772104839999997],[720,5,157.7656862],[720,6,105.5328593],[720,7,57.098966070000003],[720,8,12.21642643],[720,9,18.049482990000001],[720,10,133.79432489999999],[720,11,71.722949839999998],[720,12,42.914174889999998],[720,13,74.029948259999998],[721,0,21.990088979999999],[721,1,74.07143868],[721,2,14.41020833],[721,3,2.2503164039999999],[721,4,15.421965719999999],[721,5,20.184021449999999],[721,6,5.1042353919999996],[721,10,2.9049270520000001],[721,12,24.90720542],[721,13,20.456125669999999],[722,0,149.70629980000001],[722,1,12.720727930000001],[722,2,71.584453440000004],[722,3,7.3169797179999998],[722,4,62.6813024],[722,5,194.83617330000001],[722,6,43.566058220000002],[722,7,8.3674028640000007],[722,8,1633.0650639999999],[722,9,1.4547551089999999],[722,10,7.8712236080000002],[722,11,55.118662280000002],[722,12,19.403044099999999],[722,13,6.8470070569999999],[723,5,21.281561069999999],[723,8,23.110062460000002],[723,9,22.643243980000001],[723,10,9.5289826380000004],[723,11,2.3249898299999998],[723,13,8.4582201609999998],[724,1,74.796029970000006],[724,2,51.84181615],[724,3,27.756629969999999],[724,4,50.952572459999999],[724,5,7.7800228120000003],[724,6,13.77215513],[724,9,55.185473809999998],[724,10,33.591520090000003],[724,11,144.06820619999999],[724,12,4.8002977710000003],[724,13,47.30943972],[725,0,57.304720349999997],[725,1,154.20553100000001],[725,2,48.27865113],[725,3,46.309372779999997],[725,4,59.728526209999998],[725,5,33.410032970000003],[725,6,41.559428199999999],[725,9,33.305996260000001],[725,10,3.638821428],[725,11,0.29594704700000002],[725,12,54.042349559999998],[725,13,43.173405899999999],[726,0,3.4686747499999999],[726,2,1.0102394729999999],[726,4,2.7801502830000002],[726,5,21.490576399999998],[726,6,40.256618420000002],[726,7,34.638391540000001],[726,8,128.83135820000001],[726,9,21.454174160000001],[726,10,28.104016479999999],[726,11,80.347773559999993],[726,12,5.238420187],[726,13,29.60981215],[727,0,39.48085081],[727,5,38.654133209999998],[727,12,24.84345617],[728,5,157.2302],[728,6,69.365250200000006],[728,7,1.332245828],[728,9,5.5589762990000002],[728,10,0.37597346500000001],[729,0,38.640880109999998],[729,1,46.49335129],[729,2,70.876394619999999],[729,3,96.248013689999993],[729,4,175.28125829999999],[729,5,16.601699350000001],[729,6,7.6333091360000003],[729,7,10.26250314],[729,8,7.763300654],[729,9,4.8174396049999997],[729,10,5.2131309400000001],[729,11,7.9144123349999997],[729,12,118.26354379999999],[729,13,12.956542219999999],[730,0,20.664445319999999],[730,1,47.057671560000003],[730,2,89.846829709999994],[730,3,90.024055939999997],[730,4,158.5277183],[730,5,11.854533869999999],[730,6,10.27828555],[730,7,0.46061690900000002],[730,8,0.92918397600000002],[730,9,8.648939189],[730,10,4.1597064169999998],[730,11,6.6604951830000001],[730,12,84.42772961],[730,13,5.4922728479999998],[731,0,0.79392010599999996],[731,1,10.244980809999999],[731,2,9.2490589340000007],[731,3,11.049237489999999],[731,4,45.815664609999999],[731,5,4.0079306890000002],[731,6,33.170576050000001],[731,7,1.486524977],[731,8,0.999569029],[731,9,0.51689391299999998],[731,10,1.39837542],[731,11,0.47766820999999998],[731,12,1.4987305710000001],[731,13,1.3901903],[732,0,88.768235529999998],[732,5,109.03621800000001],[732,12,164.6159462],[733,0,2.3272258699999999],[733,1,8.8327099180000008],[733,2,5.422371611],[733,3,7.6208798350000002],[733,4,7.4611061909999998],[733,5,19.224796779999998],[733,6,192.30573759999999],[734,0,16.023942009999999],[734,1,12.80842298],[734,2,18.526248079999998],[734,3,19.08109301],[734,4,3.697291769],[734,5,36.546853259999999],[734,6,281.77284789999999],[734,7,0.15153033499999999],[734,8,0.61135211],[734,11,0.29214937600000002],[734,12,0.274994144],[735,5,38.453556630000001],[735,6,7.5285104580000004],[735,8,5.1044782040000003],[735,11,3.2523976480000001],[735,12,260.2202236],[735,13,2.3664185529999999],[736,0,54.388820070000001],[736,1,33.421404070000001],[736,2,42.241479820000002],[736,3,53.007453069999997],[736,4,8.3033821789999998],[736,5,36.847052480000002],[736,6,565.09557170000005],[736,13,2.2675548449999998],[737,1,81.476276619999993],[737,2,103.4463567],[737,3,38.34430631],[737,4,46.925510469999999],[737,7,63.337447349999998],[737,8,33.170560969999997],[737,9,49.553265789999998],[737,10,123.0589102],[737,11,106.8498675],[737,12,1.4736346140000001],[737,13,115.33318559999999],[738,0,19.794067859999998],[738,2,2.3059814049999998],[738,3,1.6204724100000001],[738,4,6.345995211],[738,5,22.710452119999999],[738,8,7.4763960650000003],[738,12,29.145829710000001],[739,0,29.812620630000001],[739,1,96.554895000000002],[739,2,15.05022516],[739,3,3.2542092610000002],[739,4,11.15094384],[739,5,12.76990443],[739,6,7.3812953830000003],[739,10,2.1004247440000001],[739,12,41.271318659999999],[739,13,26.97168323],[740,1,156.85190879999999],[740,2,63.588311509999997],[740,3,38.3015495],[740,4,41.665053309999998],[740,5,9.542846892],[740,6,24.13242425],[740,7,24.333392809999999],[740,8,6.5449033649999997],[740,9,71.074065840000003],[740,10,86.068073589999997],[740,11,31.276402000000001],[740,12,9.8132759969999999],[740,13,59.1667968],[741,5,222.59144660000001],[741,6,71.453024929999998],[741,9,257.51667470000001],[741,10,3.1523573659999999],[741,13,30.555580110000001],[742,1,24.83924227],[742,2,47.027330999999997],[742,3,42.160028959999998],[742,4,112.2194878],[742,6,49.806586719999999],[743,0,85.479402379999996],[743,5,1.9372566760000001],[743,7,5.2691504690000004],[743,9,4.1224208520000003],[743,10,14.87008415],[743,11,31.746510900000001],[743,12,45.81957534],[743,13,17.092895769999998],[744,0,88.210006879999995],[744,1,204.01303680000001],[744,2,305.07894010000001],[744,3,390.40967089999998],[744,4,589.9073846],[744,5,48.073106889999998],[744,6,43.509139910000002],[744,7,1.720449911],[744,8,3.4705944519999998],[744,9,44.867565329999998],[744,10,11.65268751],[744,11,19.902088920000001],[744,12,381.95368380000002],[744,13,32.58135214],[745,1,100.12645860000001],[745,2,207.50109029999999],[745,3,99.045068020000002],[745,4,2503.674438],[745,5,1.5423199780000001],[745,8,6.3467445260000002],[745,10,1.183861082],[745,13,0.735582238],[746,0,17.63580417],[746,1,53.547683339999999],[746,2,57.233800479999999],[746,3,79.408052269999999],[746,4,155.48648539999999],[746,5,12.71863868],[746,6,9.356661506],[746,7,1.572430225],[746,8,0.79300007299999997],[746,9,10.661914660000001],[746,10,3.5500477589999999],[746,11,6.0632679019999998],[746,12,94.169265620000004],[746,13,7.1688261149999999],[747,1,33.137126909999999],[747,2,17.740790740000001],[747,3,34.907347139999999],[747,4,180.64195989999999],[747,6,73.522331399999999],[748,1,0.405223628],[748,2,0.62191363700000002],[748,4,0.855744316],[748,6,13.878133610000001],[748,7,1.3327340089999999],[748,9,25.71968652],[748,10,100.04558830000001],[748,11,44.3238992],[748,12,0.40310305600000002],[748,13,67.771140360000004],[749,1,47.909923429999999],[749,2,21.69718868],[749,3,5.0823907420000003],[749,4,16.58612385],[749,5,3.7988392630000001],[749,6,26.898740490000002],[749,7,1.2915593439999999],[749,8,5.2108214999999998],[749,9,14.82031767],[749,10,24.785409789999999],[749,11,2.4901169489999999],[749,13,15.40020824],[750,1,4.1495507759999999],[750,2,3.1842444919999999],[750,3,1.491766972],[750,4,7.30245853],[750,5,20.906682629999999],[750,6,10.15101222],[750,7,45.491320969999997],[750,8,17.206464990000001],[750,10,3.8514354910000002],[750,11,7.6743566760000004],[750,12,0.68797263200000003],[750,13,4.7861148230000001],[751,1,103.3603394],[751,2,132.44954540000001],[751,3,188.3159517],[751,4,271.25386429999998],[751,5,20.628179809999999],[751,6,49.097001050000003],[751,7,108.9129099],[751,8,3.3288732630000002],[751,10,152.75030820000001],[751,11,626.76831110000001],[751,12,109.8071745],[751,13,163.19913220000001],[752,1,0.46231408099999999],[752,2,4.9667291809999998],[752,5,113.4823823],[752,6,18.095282659999999],[752,7,0.76024897800000002],[752,8,3.0672394110000001],[752,9,2.3791814320000002],[752,10,6.007402098],[752,11,2.9315089169999999],[752,13,1.5997068569999999],[753,0,4.1387596440000003],[753,1,3.1416343229999999],[753,2,3.6161981129999998],[753,3,5.0823907420000003],[753,4,3.3172247700000002],[753,5,63.630557660000001],[753,6,32.662756309999999],[753,7,178.2351894],[753,8,70.346090250000003],[753,9,6.7365080329999998],[753,10,10.934739609999999],[753,11,13.695643219999999],[753,12,3.1251938620000002],[753,13,11.776629829999999],[754,0,468.1211485],[754,2,1.222768238],[754,5,99.229622719999995],[754,6,64.317778829999995],[754,7,615.77976309999997],[754,8,52.859053830000001],[754,9,157.1722451],[754,10,93.175325909999998],[754,11,63.149939920000001],[754,12,246.48503059999999],[754,13,49.623183300000001],[755,5,619.55907149999996],[755,6,282.3527674],[755,7,7.6947061589999999],[755,8,1.293518454],[755,9,6.6890009240000001],[755,11,1.2362780900000001],[756,0,3.7963345789999998],[756,5,20.03609295],[756,6,56.395981919999997],[756,7,24.87871444],[756,8,81.254868680000001],[756,9,42.018255709999998],[756,10,12.704718959999999],[756,11,60.528497459999997],[756,12,10.749852499999999],[756,13,19.94266476],[757,1,167.9285831],[757,2,126.8656233],[757,3,58.966501649999998],[757,4,133.32939669999999],[757,6,4.776771203],[757,7,12.844135769999999],[757,8,17.273305879999999],[757,9,20.09771155],[757,10,56.787704820000002],[757,11,30.954249539999999],[757,12,1.942439504],[757,13,43.542658520000003],[758,0,1407.8244380000001],[758,5,325.38924479999997],[758,6,283.99608499999999],[758,7,2533.1946170000001],[758,8,177.74301489999999],[758,9,887.99035030000005],[758,10,327.6768141],[758,11,276.52296280000002],[758,12,853.40421679999997],[758,13,182.65566279999999],[759,0,43.7490509],[759,1,66.085645970000002],[759,2,96.837369289999998],[759,3,100.2843707],[759,4,252.46770140000001],[759,5,14.45612347],[759,6,10.56101557],[759,8,0.55081356400000003],[759,9,7.9753781589999999],[759,10,4.0069964740000001],[759,11,6.3172696650000004],[759,12,92.167879510000006],[759,13,11.490987390000001],[760,1,49.45439769],[760,2,19.677707989999998],[760,3,8.8894486520000005],[760,4,10.63709674],[760,5,3.3222147099999999],[760,6,11.20184165],[760,8,0.75950690200000004],[760,9,17.28116545],[760,10,26.350835870000001],[760,11,7.2589744600000001],[760,13,13.73208679],[761,1,815.00592670000003],[761,2,786.78252980000002],[761,3,715.37494609999999],[761,4,753.40231510000001],[761,5,721.09660340000005],[761,6,212.42697720000001],[761,7,165.16319139999999],[761,8,1442.0319950000001],[761,9,813.00028380000003],[761,10,1672.160658],[761,11,2549.1258889999999],[761,12,1.0407457330000001],[761,13,1078.8047710000001],[762,0,13.04246549],[762,5,57.462120140000003],[762,6,4.8437685909999999],[762,12,15.757468060000001],[763,0,255.2716695],[763,1,515.4602648],[763,2,381.02830879999999],[763,3,277.55442570000002],[763,4,704.91366930000004],[763,5,267.2552326],[763,6,336.99832029999999],[763,7,251.4306244],[763,8,318.88372939999999],[763,9,141.5284546],[763,10,334.40793830000001],[763,11,639.54247980000002],[763,12,267.29926419999998],[763,13,342.2285033],[764,1,45.239534249999998],[764,2,14.914808219999999],[764,3,7.9511179609999996],[764,4,14.861166969999999],[764,5,4.0520952140000004],[764,6,6.5581691099999997],[764,9,28.742434280000001],[764,10,18.66195561],[764,11,72.777818030000006],[764,12,2.3334780830000001],[764,13,20.485296609999999],[765,0,29.70817903],[765,1,24.285449320000001],[765,2,17.304807910000001],[765,3,46.771282120000002],[765,5,27.26821721],[765,6,345.84697690000002],[766,0,4.2309101499999997],[766,1,9.0994868289999999],[766,2,20.53729809],[766,3,1.1545669839999999],[766,4,7.9125283949999998],[766,5,40.128687360000001],[766,6,48.448236229999999],[766,7,1.7604216420000001],[766,8,107.42464150000001],[766,9,11.93659662],[766,10,26.8276903],[766,11,7.6366800530000001],[766,12,16.50634822],[766,13,33.338324499999999],[767,0,1.3743805609999999],[767,1,7.8244477479999999],[767,2,2.4017013880000002],[767,3,1.1251582019999999],[767,4,1.1015689799999999],[767,5,5.676756031],[767,6,251.38359310000001],[767,7,3.4311614260000001],[767,8,16.438667070000001],[767,9,5.3688697989999996],[767,10,5.8098541040000002],[767,11,10.74978789],[767,12,2.0756004510000001],[767,13,6.6181583039999996],[768,1,32.349076529999998],[768,2,30.30430574],[768,3,38.060247429999997],[768,4,53.010064659999998],[768,5,17.39910957],[768,6,6.4233183540000001],[768,7,6.3904526129999999],[768,8,46.338649320000002],[768,9,36.934669560000003],[768,10,54.493477550000001],[768,11,90.907124449999998],[768,13,49.910327219999999],[769,1,3.728439925],[769,2,9.1555081020000006],[769,3,4.8253581690000003],[769,4,9.4483866669999994],[769,5,1.8033599739999999],[769,6,74.790987909999998],[769,7,8.5836877210000004],[769,8,12.36823444],[769,9,2.558328607],[769,13,0.86008064799999995],[770,1,2.1854847469999998],[770,2,1.6770773859999999],[770,3,14.14230467],[770,4,9.2305384890000006],[770,5,19.820030939999999],[770,8,36.249193040000002],[770,9,11.2470395],[770,10,8.1138937430000002],[770,13,3.781125297],[771,1,43.609360729999999],[771,2,34.962967040000002],[771,3,33.695143799999997],[771,4,60.479313990000001],[771,5,4.7222769419999997],[771,6,33.437398420000001],[771,7,2.140689295],[771,8,15.114142640000001],[771,10,12.686614909999999],[771,11,7.2226582260000001],[771,12,1.2949596699999999],[771,13,10.51029688],[772,0,340.02227240000002],[772,5,11.41814306],[772,7,31.05624289],[772,9,16.198297870000001],[772,10,131.4658637],[772,11,252.81065889999999],[772,12,364.25409439999999],[772,13,99.232416720000003],[773,1,2.292720004],[773,2,2.3458221350000001],[773,3,1.6484695149999999],[773,4,1.613908941],[773,5,181.12613579999999],[773,7,3.7702464870000001],[773,10,0.70933487100000003],[773,11,3.634503799],[773,12,2.2807219889999999],[773,13,3.525914583],[774,1,107.7787889],[774,2,118.02879040000001],[774,3,105.34222269999999],[774,4,113.80269989999999],[774,5,94.350054560000004],[774,6,31.584075850000001],[774,7,15.69277383],[774,8,177.83449289999999],[774,9,110.7386173],[774,10,286.03946680000001],[774,11,307.89474460000002],[774,13,160.57050810000001],[775,0,24.517994160000001],[775,1,9.9058697880000004],[775,2,10.59599708],[775,3,20.71952563],[775,4,4.4373734159999998],[775,5,17.422689519999999],[775,6,204.14170540000001],[776,1,756.30332490000001],[776,2,221.09148920000001],[776,3,246.75883329999999],[776,4,620.36763410000003],[776,5,0.85388979600000003],[777,0,50.360018590000003],[777,5,25.588230889999998],[777,12,21.729742999999999],[778,0,19.888647030000001],[778,1,71.710752060000004],[778,2,146.26060899999999],[778,3,234.05594679999999],[778,4,320.80846780000002],[778,6,9.2329172629999992],[778,9,19.42321497],[778,10,1.7515487350000001],[778,12,134.22334319999999],[778,13,8.7064819129999993],[779,0,722.90799240000001],[779,1,113.4687505],[779,2,61.379057629999998],[779,3,74.228266919999996],[779,4,113.9183531],[779,5,618.5494377],[779,6,2216.0709790000001],[779,7,7.6472479209999999],[779,8,165.0633986],[779,9,6.381835701],[779,10,163.1547759],[779,11,178.40043919999999],[779,12,56.43747905],[779,13,114.78423650000001],[780,5,807.93035450000002],[780,8,0.48141972900000002],[781,0,65.069928309999995],[781,1,68.052632720000005],[781,2,108.6546395],[781,3,114.8275596],[781,4,137.91752969999999],[781,5,21.23579427],[781,6,13.4255323],[781,7,14.439825750000001],[781,8,3.6411100109999999],[781,9,13.18015348],[781,10,3.0563004220000001],[781,11,9.5699581410000008],[781,12,120.6526456],[781,13,13.293047939999999],[782,0,565.76442520000001],[782,1,1479.8419389999999],[782,2,537.35585679999997],[782,3,467.03168599999998],[782,4,617.21135730000003],[782,5,488.2840301],[782,6,369.16231049999999],[782,9,381.65115800000001],[782,10,45.396666549999999],[782,12,617.08250750000002],[782,13,511.85097230000002],[783,1,4.6077303409999999],[783,2,10.607514460000001],[783,3,4.9694487250000003],[783,4,9.7305259910000004],[783,5,5.5716309199999996],[783,6,48.844697019999998],[783,7,5.0514320990000003],[783,8,30.570152799999999],[783,9,3.9520847130000001],[783,13,2.6572908339999999],[784,1,235.30984530000001],[784,2,86.797561279999996],[784,3,52.281323579999999],[784,4,53.317950629999999],[784,7,14.9467032],[784,9,97.015558979999994],[784,10,120.91924659999999],[784,11,44.826653239999999],[784,13,93.187185409999998],[785,1,36.552404379999999],[785,2,22.261310519999999],[785,3,25.029752240000001],[785,4,50.235244360000003],[785,6,5.6773237310000004],[785,7,4.7705025069999998],[785,8,8.6610086630000005],[785,9,1.9905568330000001],[785,10,11.847306550000001],[785,11,16.555488969999999],[785,12,0.57716067100000001],[785,13,15.391653099999999],[786,2,3.1526977980000002],[786,4,99.775548240000006],[786,5,17.387628379999999],[786,7,1.126015824],[786,8,3.4071996929999999],[786,11,4.3419005129999997],[787,0,66.247529319999998],[787,5,2.763934313],[787,7,4.5105801300000001],[787,9,2.352625873],[787,10,16.123806210000001],[787,11,42.757130050000001],[787,12,42.292826060000003],[787,13,15.29123126],[788,0,2775.0429570000001],[788,1,26.310311540000001],[788,2,46.688836899999998],[788,3,33.696187639999998],[788,4,59.034269209999998],[788,5,622.36567239999999],[788,6,484.73158860000001],[788,7,6353.3119669999996],[788,8,413.20845939999998],[788,9,2627.5927390000002],[788,10,1105.772901],[788,11,787.23982799999999],[788,12,2133.069121],[788,13,751.07485759999997],[789,0,5827.3735790000001],[789,1,1417.37889],[789,2,2280.4615800000001],[789,3,3112.7125879999999],[789,4,14900.421329999999],[789,5,130.7418524],[789,6,272.35765229999998],[789,8,37.28789209],[789,9,190.98554590000001],[789,10,101.3490522],[789,11,169.70400119999999],[789,12,3279.9711299999999],[789,13,254.35906840000001],[790,0,15.346732530000001],[790,1,42.436884399999997],[790,2,68.960816390000005],[790,3,50.255373120000002],[790,4,121.2471862],[790,5,11.06779957],[790,6,14.24884372],[790,9,2.854779025],[790,10,3.8615784739999999],[790,11,3.9572061669999998],[790,12,70.358013799999995],[790,13,10.55718255],[791,0,73.546995109999997],[791,5,0.56255423699999996],[791,7,3.0601860420000002],[791,9,5.5864554630000001],[791,10,14.681471180000001],[791,11,33.925093510000004],[791,12,43.502908910000002],[791,13,10.19541119],[792,1,67.758611139999999],[792,2,39.996912360000003],[792,3,18.737905640000001],[792,4,14.67604863],[792,5,8.4034024869999993],[792,6,27.626222980000001],[792,7,1.428527538],[792,8,4.3225667740000002],[792,9,19.372355540000001],[792,10,33.86419282],[792,11,9.6396671840000003],[792,13,23.045161669999999],[793,5,115.6073274],[793,6,57.691098580000002],[793,9,1.09337214],[794,0,38.367680419999999],[794,5,43.502741810000003],[794,6,2.0954645680000001],[794,12,32.380010140000003],[795,1,8.7246965030000005],[795,2,53.560625309999999],[795,3,25.092285480000001],[795,4,24.566219459999999],[795,5,149.4559773],[795,6,122.723135],[795,7,2.391210461],[795,8,106.1212405],[795,9,6.2360311050000004],[795,10,28.342615030000001],[795,11,26.508858409999998],[795,12,0.72325328],[795,13,12.578891520000001],[796,0,13.64369464],[796,1,0.57536695199999999],[796,3,2.4821388010000001],[796,5,23.654790999999999],[796,6,52.078072859999999],[796,7,37.846317499999998],[796,8,125.9706609],[796,9,37.505736300000002],[796,10,21.895270499999999],[796,11,71.143237209999995],[796,12,9.7300520640000006],[796,13,13.936259939999999],[797,0,82.731124460000004],[797,5,36.781662859999997],[797,12,33.187506769999999],[798,1,77.852765450000007],[798,2,46.200438470000002],[798,3,20.89780691],[798,4,19.72897635],[798,5,4.6023484440000004],[798,6,22.854070230000001],[798,7,6.8279682939999997],[798,8,0.57390775000000005],[798,9,20.774412760000001],[798,10,38.859610320000002],[798,11,19.197897879999999],[798,13,28.734659329999999],[799,0,876.98138570000003],[799,1,79.119580189999994],[799,2,488.50395559999998],[799,3,17.654620470000001],[799,4,316.88226090000001],[799,5,2402.7658339999998],[799,6,342.60501049999999],[799,7,46.36018275],[799,8,8536.0112509999999],[799,9,1.5600334389999999],[799,10,27.010725220000001],[799,11,302.74579749999998],[799,12,42.519084909999997],[799,13,13.636097700000001],[800,5,345.49443409999998],[800,6,157.48235030000001],[800,7,4.3505156830000002],[800,9,10.58931789],[800,13,1.0171448169999999],[801,0,33.110077160000003],[801,1,147.65681319999999],[801,2,41.947898109999997],[801,3,60.9886889],[801,4,78.286504559999997],[801,5,38.748160489999997],[801,6,31.509953150000001],[801,7,9.8158510109999995],[801,9,43.652572059999997],[801,10,8.1646055789999998],[801,11,5.478257288],[801,12,72.191978199999994],[801,13,76.09514661],[802,0,31.420609779999999],[802,1,64.862106209999993],[802,2,100.88577669999999],[802,3,113.5575237],[802,4,177.5142774],[802,5,13.013172689999999],[802,6,9.9614483459999992],[802,8,0.48243271100000001],[802,9,10.477910019999999],[802,10,6.2091988020000004],[802,11,7.3773480579999999],[802,12,93.167273289999997],[802,13,6.3741431889999998],[803,5,739.51134149999996],[803,6,256.23061899999999],[803,9,973.37294250000002],[803,10,15.667277800000001],[803,11,1.3722444869999999],[803,13,133.79017329999999],[804,1,128.3675969],[804,2,109.8094742],[804,3,68.087594339999995],[804,4,73.326133060000004],[804,7,64.020052860000007],[804,8,24.432852860000001],[804,9,39.708862580000002],[804,10,123.05171489999999],[804,11,135.10602180000001],[804,13,112.865331],[805,0,2.4860808790000002],[805,1,2.8306875809999998],[805,2,5.7924993660000004],[805,3,4.0705382050000001],[805,4,7.9703967159999998],[805,5,73.020691920000004],[805,6,34.623439730000001],[805,7,172.2314221],[805,8,53.210846170000003],[805,9,8.0930062379999992],[805,10,8.7577436730000002],[805,11,7.4788495399999997],[805,12,1.8772495549999999],[805,13,3.264930718],[806,1,7.3491606689999998],[806,2,8.3108892619999999],[806,3,2.5029752240000001],[806,4,12.252498620000001],[806,5,6.0802687899999999],[806,6,17.03197119],[806,7,18.445943029999999],[806,8,26.945360279999999],[806,9,9.9527841670000008],[806,10,63.544644230000003],[806,11,11.65015891],[806,12,2.6934164649999999],[806,13,38.813733900000003],[807,1,40.92315593],[807,2,14.274199449999999],[807,3,10.03084688],[807,4,13.74876675],[807,5,10.12171807],[807,6,2.2752268779999998],[807,9,22.336424950000001],[807,10,20.718066780000001],[807,11,70.770422159999995],[807,13,31.109746350000002],[808,1,53.136500310000002],[808,2,174.9205728],[808,3,59.799494410000001],[808,4,68.303413640000002],[808,5,525.19217360000005],[808,6,81.006632719999999],[808,7,7.5982544110000001],[808,8,219.69636270000001],[808,9,22.45752873],[808,10,94.349441310000003],[808,11,34.181883910000003],[808,13,59.5114716],[809,1,2.9834225230000002],[809,2,44.261571150000002],[809,3,23.595943590000001],[809,4,23.101248760000001],[809,5,31.26526703],[809,6,43.789933130000001],[809,7,37.61318146],[809,8,1545.55215],[809,10,95.994951510000007],[809,11,28.376584510000001],[809,13,111.2621054],[810,0,118.33174080000001],[810,1,62.194072300000002],[810,2,60.266380290000001],[810,3,53.001817580000001],[810,4,84.167084270000004],[810,5,58.28710212],[810,6,26.747582659999999],[810,7,255.97646140000001],[810,8,120.3175693],[810,9,85.915615790000004],[810,10,82.060225810000006],[810,11,170.16028589999999],[810,12,74.850486189999998],[810,13,57.632078470000003],[811,1,67.974590710000001],[811,2,42.04079127],[811,3,17.50704872],[811,4,38.565020439999998],[811,5,4.9071244800000002],[811,6,12.409379619999999],[811,9,43.509189499999998],[811,10,32.016382559999997],[811,11,154.39638890000001],[811,12,1.009236917],[811,13,45.637141659999998],[812,0,203.62220360000001],[812,6,183.20821849999999],[812,7,2.6203394169999998],[812,9,13.66715174],[812,11,10.10399039],[812,12,11.88834553],[812,13,2.7568435170000001],[813,1,0.50680810300000001],[813,5,1073.675238],[813,6,411.61377620000002],[813,9,1224.9651389999999],[813,10,29.164651070000001],[813,11,0.80341078499999996],[813,13,209.8553421],[814,0,24.877790210000001],[814,1,66.472175410000006],[814,2,114.7698286],[814,3,99.388974509999997],[814,4,145.9578899],[814,5,23.74793507],[814,6,5.5435343399999999],[814,7,6.8318548879999996],[814,8,6.8908131309999998],[814,9,7.774592878],[814,10,4.9076864130000004],[814,11,7.7833163650000001],[814,12,125.1102198],[814,13,13.06864345],[815,1,55.909412009999997],[815,2,47.950697359999999],[815,3,30.14922052],[815,4,27.780832570000001],[815,7,27.041123500000001],[815,8,9.5460700190000001],[815,9,12.693684729999999],[815,10,56.47149392],[815,11,67.775614329999996],[815,13,48.364668860000002],[816,1,3.3715100050000002],[816,2,26.518786160000001],[816,3,12.72663698],[816,4,72.088957800000003],[816,5,7.6440058349999997],[816,10,0.39116141700000001],[816,11,2.0042404710000001],[816,13,0.97217957300000002],[817,1,71.954589170000006],[817,2,105.7324931],[817,3,37.425659070000002],[817,4,37.718697890000001],[817,7,44.476845619999999],[817,8,15.23570144],[817,9,36.766971759999997],[817,10,85.257665220000007],[817,11,97.076640449999999],[817,13,120.6633217],[818,1,401.363719],[818,2,272.45697050000001],[818,3,214.92235099999999],[818,4,397.12400489999999],[818,5,0.84847171399999999],[818,6,17.165258619999999],[818,7,11.53880429],[818,8,22.112927790000001],[818,9,30.092015580000002],[818,10,65.778656979999994],[818,11,105.67196800000001],[818,12,9.7721797899999991],[818,13,61.50886397],[819,1,36.208895429999998],[819,2,25.50813999],[819,3,21.76634546],[819,4,21.310008610000001],[819,5,8.6131492479999991],[819,6,26.137630510000001],[819,7,6.8328550129999996],[819,8,0.98454598400000004],[819,9,9.1642544069999996],[819,10,31.954717330000001],[819,11,10.35075988],[819,13,25.331983470000001],[820,0,6.6160008850000001],[820,1,22.59922238],[820,2,30.830196449999999],[820,3,27.081464440000001],[820,4,73.177797639999994],[820,5,5.4653600300000003],[820,6,2.4570797070000001],[820,7,4.1292360480000001],[820,8,2.4989225720000001],[820,10,3.729001121],[820,11,3.1844547360000002],[820,12,44.961917139999997],[820,13,4.6339676670000003],[821,0,9.1625370739999994],[821,1,0.99358066599999995],[821,3,1.0715792399999999],[821,4,3.147339943],[821,5,46.255049139999997],[821,6,89.931766440000004],[821,7,101.3009564],[821,8,276.86176119999999],[821,9,87.776760199999998],[821,10,63.631735429999999],[821,11,241.77178620000001],[821,12,20.261813929999999],[821,13,61.311076919999998],[822,1,69.668529100000001],[822,2,105.8376883],[822,3,31.275583919999999],[822,4,50.784197050000003],[822,6,0.86512464300000003],[822,7,54.665961699999997],[822,8,15.837431260000001],[822,9,22.446122320000001],[822,10,96.502661399999994],[822,11,89.698360460000004],[822,12,0.70359337300000002],[822,13,95.856221959999999],[823,1,422.33224130000002],[823,2,546.25727010000003],[823,3,294.1086067],[823,4,344.0352504],[823,5,352.23056639999999],[823,6,95.300856159999995],[823,7,94.638519709999997],[823,8,779.79589129999999],[823,9,402.48612930000002],[823,10,919.5757069],[823,11,1670.2324860000001],[823,13,755.70032360000005],[824,5,0.92796073599999995],[824,7,8.8338715400000005],[824,8,115.8313909],[824,9,9.2151315999999994],[824,10,37.03899586],[824,11,9.7323654800000003],[824,13,23.013872039999999],[825,1,6.0429250369999998],[825,2,18.548659170000001],[825,3,6.5173098039999999],[825,4,19.14201834],[825,5,5.4802927080000003],[825,6,87.464652920000006],[825,7,15.73396883],[825,8,35.080503210000003],[825,9,1.727687306],[825,10,0.467398706],[825,13,1.7424857929999999],[826,0,2.8991908359999998],[826,1,11.00353514],[826,2,1.6887585220000001],[826,3,7.1204041440000001],[826,4,6.9711230979999996],[826,5,27.941313269999998],[826,6,8.0753574859999997],[826,7,14.475745720000001],[826,8,9.1254187459999994],[826,9,3.7751256959999999],[826,10,5.1065052660000001],[826,11,6.9772829139999999],[826,12,76.621668409999998],[826,13,1.2691538309999999],[827,0,192.00571930000001],[827,1,2.4291164890000001],[827,2,1.864033294],[827,3,2.6198082239999998],[827,4,5.1297665849999996],[827,5,46.99629375],[827,7,64.911318570000006],[827,8,72.522273530000007],[827,10,3.3819029930000002],[827,11,15.402898029999999],[827,12,21.143541119999998],[827,13,10.50658649],[828,0,32.119381930000003],[828,1,97.524245320000006],[828,2,157.6928135],[828,3,167.16129889999999],[828,4,334.66879940000001],[828,5,28.428479020000001],[828,6,14.910797880000001],[828,7,4.2957060370000004],[828,9,34.355130099999997],[828,10,8.8901442070000005],[828,11,8.2820897579999997],[828,12,212.2178887],[828,13,25.10825985],[829,5,53.900511809999998],[829,10,72.183035840000002],[829,11,18.041602050000002],[829,13,50.31988132],[830,5,854.650172],[830,6,373.97458949999998],[830,9,803.7561154],[830,10,12.899197320000001],[830,11,7.8682330890000003],[830,13,91.597816899999998],[831,5,20.13617867],[831,6,36.21074969],[831,7,44.626148610000001],[831,8,98.206402749999995],[831,9,44.436156060000002],[831,10,17.746031410000001],[831,11,62.573736340000004],[831,12,4.2947449390000001],[831,13,17.784433910000001],[832,0,42.43233189],[832,1,13.95739676],[832,2,19.773230850000001],[832,3,25.474455599999999],[832,4,2.2673070270000002],[832,5,40.245567029999997],[832,6,407.09993930000002],[832,12,2.1360548339999998],[833,1,0.94760521099999995],[833,2,5.8173172729999996],[833,3,4.0879783859999996],[833,5,5.7291834650000002],[833,6,6.9543567040000003],[833,7,1.5582823960000001],[833,8,309.6308535],[833,10,7.0362129109999998],[833,11,3.0043570389999998],[833,13,10.929730940000001],[834,5,178.41739459999999],[834,6,83.589023420000004],[834,7,2.5540948819999998],[834,8,1.288068236],[834,9,5.3286535449999999],[835,0,16.198397719999999],[835,1,76.848872950000001],[835,2,56.612724870000001],[835,3,33.152680859999997],[835,4,58.423727980000002],[835,5,23.23126165],[835,6,13.15963399],[835,7,70.769194659999997],[835,8,11.47177381],[835,9,21.09243266],[835,10,49.929485120000002],[835,11,65.784771329999998],[835,12,4.5868029430000004],[835,13,72.683090500000006],[836,5,290.7730492],[836,6,129.08461689999999],[836,9,268.96805569999998],[836,10,5.5973145659999997],[836,13,37.386832179999999],[837,1,73.433082690000006],[837,2,82.8531148],[837,3,57.138112700000001],[837,4,43.194330049999998],[837,7,30.878372079999998],[837,8,9.4546864329999991],[837,9,26.459075339999998],[837,10,75.004312189999993],[837,11,89.831459710000004],[837,13,85.084873279999996],[838,1,33.379645170000003],[838,2,23.71719277],[838,3,17.333348269999998],[838,4,20.886092680000001],[838,5,3.7372594210000001],[838,6,9.0729281989999997],[838,9,22.26775512],[838,10,12.62211643],[838,11,93.090565429999998],[838,12,2.459627142],[838,13,39.92620325],[839,0,16.52374361],[839,1,66.894837460000005],[839,2,17.645770750000001],[839,3,4.5091406200000002],[839,4,6.6219080469999998],[839,5,13.90274634],[839,6,10.22776846],[839,10,2.910418408],[839,12,32.232623269999998],[839,13,15.672490359999999],[840,1,852.72061010000004],[840,2,1088.11904],[840,3,469.66351479999997],[840,4,579.86762060000001],[840,6,2.623903742],[840,7,453.30601150000001],[840,8,190.35924439999999],[840,9,283.35412409999998],[840,10,1085.144751],[840,11,1003.195903],[840,12,1.0669915029999999],[840,13,843.73494410000001],[841,1,8.5782624120000008],[841,2,8.8558745689999991],[841,3,8.3198538850000006],[841,4,8.0802626679999996],[841,5,8.6190975549999997],[841,6,2.2645611570000002],[841,7,1.674507878],[841,8,15.9171564],[841,9,9.4749461050000008],[841,10,17.87148603],[841,11,27.441730799999998],[841,13,12.2787924],[842,0,10.633893390000001],[842,1,65.920813629999998],[842,2,79.491835890000004],[842,3,98.663507539999998],[842,4,150.5745628],[842,5,0.813376777],[842,6,14.80973408],[842,7,7.743071101],[842,9,6.9233600810000002],[842,10,3.1216774890000001],[842,11,5.3316372630000002],[842,12,106.3934611],[842,13,10.86191874],[843,0,2.1825369210000001],[843,5,1.0016415139999999],[843,7,85.817588020000002],[843,8,45.340001899999997],[843,10,8.4572907439999998],[843,11,23.63652583],[843,12,6.592169224],[843,13,6.6880128860000001],[844,0,6.9483786719999996],[844,1,7.0324660210000003],[844,2,5.3965097440000003],[844,3,3.7922661180000001],[844,5,120.11337880000001],[844,6,19.353897310000001],[844,7,193.70515459999999],[844,8,84.566082469999998],[844,10,13.87037241],[844,11,9.7546075719999994],[844,12,1.7489161200000001],[844,13,6.083463912],[845,0,204.2717208],[845,1,241.4384565],[845,2,266.08084860000002],[845,3,342.36113769999997],[845,4,59.946271080000002],[845,5,548.82794439999998],[845,6,4702.630827],[845,7,3.5135547580000002],[845,8,2.5313402809999999],[845,10,0.28330321800000002],[845,11,7.7418375140000002],[845,12,3.9472500990000001],[846,0,2.1984558270000001],[846,1,16.131691740000001],[846,2,14.94016122],[846,3,18.597936879999999],[846,4,7.0482683230000003],[846,5,9.0805252410000001],[846,6,2.041180652],[846,7,12.80644758],[846,8,2.7679212799999999],[846,9,29.103883400000001],[846,10,30.461793740000001],[846,11,12.345368540000001],[846,13,23.73917767],[847,0,48.160112230000003],[847,1,15.079844749999999],[847,2,25.247637730000001],[847,3,39.427031210000003],[847,4,4.8250542100000002],[847,5,37.02141537],[847,6,351.0110967],[847,7,2.2543581270000002],[848,0,1.593049092],[848,1,1.8138686959999999],[848,2,1.855880059],[848,4,1.276832279],[848,5,48.252943559999999],[848,6,54.726110470000002],[848,7,40.764974180000003],[848,8,136.38734109999999],[848,9,42.524345080000003],[848,10,26.93688508],[848,11,100.6393903],[848,12,10.826259329999999],[848,13,11.85538174],[849,1,3.4173525389999999],[849,2,39.860128520000004],[849,3,4.4227479389999997],[849,4,23.09346094],[849,5,9.0909181879999998],[849,6,13.375746639999999],[849,10,1.2687361660000001],[849,12,2.7195753749999998],[849,13,2.3649559959999999],[850,7,7.2335543189999996],[850,8,138.62360459999999],[850,9,3.0182985869999999],[850,10,26.946260479999999],[850,11,1.3946239709999999],[850,13,25.367931590000001],[851,0,23.09830977],[851,1,65.123980349999997],[851,2,48.052160659999998],[851,3,22.96189219],[851,4,59.507180470000002],[851,5,67.38960161],[851,6,52.082854910000002],[851,7,50.457113380000003],[851,8,54.008423970000003],[851,9,96.676137940000004],[851,10,89.50552888],[851,11,62.537750240000001],[851,12,26.785353499999999],[851,13,86.670414519999994],[852,0,5.0540967730000004],[852,1,0.95911125900000005],[852,2,4.4159643910000002],[852,3,4.1376155910000003],[852,4,4.0508694500000004],[852,5,56.827736010000002],[852,6,91.504376030000003],[852,7,70.974154389999995],[852,8,182.9436724],[852,9,108.5880691],[852,10,37.388653470000001],[852,11,165.7255978],[852,12,15.26547427],[852,13,39.824792379999998],[853,0,106.40954410000001],[853,5,0.88790930999999995],[853,7,3.6225409480000001],[853,9,3.7788857810000001],[853,10,16.357092560000002],[853,11,46.561549329999998],[853,12,55.514731859999998],[853,13,15.24501514],[854,1,122.7925525],[854,2,119.7242652],[854,3,110.6197339],[854,4,141.85848469999999],[854,5,19.215030209999998],[854,6,38.873536690000002],[854,7,100.9626533],[854,8,3.594139454],[854,10,148.16203160000001],[854,11,380.15026410000002],[854,12,94.845857339999995],[854,13,123.30107169999999],[855,5,7244.9907670000002],[855,9,7486.4046920000001],[855,10,153.4278285],[855,11,4.2039384460000004],[855,12,6.1554577740000003],[855,13,1202.089551],[856,0,23.756678860000001],[856,1,22.276221499999998],[856,2,9.7680708739999993],[856,3,16.016640500000001],[856,4,21.281150369999999],[856,5,103.8968874],[856,6,32.436987510000002],[856,7,41.865106320000002],[856,8,192.6579414],[856,9,20.01631394],[856,10,175.74460350000001],[856,11,274.93757440000002],[856,12,41.681242640000001],[856,13,88.092058730000005],[857,1,0.324869354],[857,2,1.9943622969999999],[857,4,2.0581606090000002],[857,5,95.457554419999994],[857,6,5.5630767639999998],[857,8,14.548662609999999],[857,10,0.30152983500000002],[857,13,1.1241183320000001],[858,1,84.955957729999994],[858,2,112.8546407],[858,3,115.4939665],[858,4,135.6871281],[858,5,64.74458138],[858,6,22.70379719],[858,7,22.305871889999999],[858,8,149.19971279999999],[858,9,85.726304940000006],[858,10,147.7655814],[858,11,299.90717749999999],[858,13,134.21977720000001],[859,1,81.576876029999994],[859,2,108.73441010000001],[859,3,42.844848489999997],[859,4,48.675995929999999],[859,7,43.144111250000002],[859,8,15.856192979999999],[859,9,27.696100340000001],[859,10,82.617379119999995],[859,11,109.61776570000001],[859,13,109.40554640000001],[860,3,1.5765600719999999],[860,5,737.09031389999996],[860,6,277.14007759999998],[860,7,7.2115620189999996],[860,8,1.2122995160000001],[860,9,21.31461418],[860,13,0.843026834],[861,1,0.88895119099999997],[861,3,1.9174721770000001],[861,4,1.877271895],[861,5,1.074912718],[861,8,2.9488893379999999],[861,9,3.0498402929999999],[861,10,28.878026160000001],[861,11,453.76176120000002],[862,1,310.03109710000001],[862,2,218.9476847],[862,3,266.48983049999998],[862,4,531.65099850000001],[862,6,9.1239283570000005],[862,7,40.632936110000003],[862,8,17.785333420000001],[862,9,38.387871750000002],[862,10,138.90254060000001],[862,11,100.511702],[862,12,9.2754488980000005],[862,13,189.28155960000001],[863,0,44.964302310000001],[863,1,88.741473229999997],[863,2,129.38548510000001],[863,3,117.79434019999999],[863,4,229.20794559999999],[863,5,15.68310926],[863,6,13.35923337],[863,8,2.264455763],[863,9,7.0259283779999997],[863,10,5.7022642140000004],[863,11,8.1159367230000008],[863,12,101.51864310000001],[863,13,9.8418179039999991],[864,1,110.480807],[864,2,130.18313209999999],[864,3,106.16549550000001],[864,4,101.7282263],[864,5,24.059315340000001],[864,6,29.4605253],[864,7,103.3247475],[864,10,119.06716470000001],[864,11,479.76253220000001],[864,12,71.879458819999996],[864,13,114.7466496],[865,1,208.37111630000001],[865,2,174.74559500000001],[865,3,112.3643857],[865,4,235.73279650000001],[865,6,18.204877239999998],[865,7,4.895062061],[865,8,14.81191791],[865,9,8.9360731060000003],[865,10,31.773046900000001],[865,11,68.422917409999997],[865,12,5.9223054599999996],[865,13,44.633902569999997],[866,1,181.96431269999999],[866,2,63.339187299999999],[866,3,42.486889869999999],[866,4,136.67303680000001],[866,5,1.134174233],[866,7,58.612036570000001],[866,8,9.3343978009999997],[866,9,4.8269736950000004],[866,10,3.4822987560000001],[866,13,2.163697371],[867,3,0.92850735200000001],[867,5,879.66270959999997],[867,6,284.31922329999998],[867,9,1251.6216899999999],[867,10,20.376327549999999],[867,12,1.284626204],[867,13,204.0600762],[868,5,17.960932450000001],[868,10,39.291625809999999],[868,11,8.24130042],[868,13,24.84183238],[869,1,12.5570244],[869,2,28.26529214],[869,3,12.639930140000001],[869,4,22.982014450000001],[869,5,29.355451330000001],[869,6,73.723551310000005],[869,10,5.4389499690000003],[869,11,9.2893991860000007],[869,13,1.931112188],[870,1,2.3271365359999998],[870,2,11.42897181],[870,3,6.0235742129999998],[870,4,8.8459327190000003],[870,5,11.81861104],[870,6,114.9956736],[870,7,3.0614739989999999],[870,8,135.86734580000001],[870,10,6.0478559839999999],[870,11,3.689062147],[870,13,7.5155700359999997],[871,0,291.36867899999999],[871,1,9.8541559759999995],[871,3,4.7234364119999999],[871,4,11.56102098],[871,5,123.12752690000001],[871,6,2.6784601559999999],[871,7,199.8566601],[871,8,239.7184259],[871,10,10.162451069999999],[871,11,57.277620749999997],[871,12,50.102117829999997],[871,13,37.886126740000002],[872,0,76.370138080000004],[872,5,25.1437703],[872,12,60.801492430000003],[873,1,18.448002850000002],[873,2,18.8752806],[873,3,13.26414488],[873,4,12.98605878],[873,5,23.546466169999999],[873,6,10.028710869999999],[873,9,7.0324398969999997],[873,10,9.5125816350000001],[873,11,17.87160858],[873,13,8.2747888809999992],[874,0,34.592617920000002],[874,1,160.5515809],[874,2,56.995600109999998],[874,3,54.212167909999998],[874,4,92.684250280000001],[874,5,36.287419829999997],[874,6,23.85901076],[874,7,3.0843208199999999],[874,9,34.748316060000001],[874,10,9.7487827800000009],[874,12,66.04887325],[874,13,64.467245739999996],[875,1,7.5110337840000003],[875,2,109.9545909],[875,3,108.42433579999999],[875,4,778.44207930000005],[875,5,6.9863710589999997],[876,1,18.52592611],[876,2,55.771467800000003],[876,3,16.90637195],[876,4,39.122733369999999],[876,5,8.6159241029999993],[876,6,254.48823110000001],[876,7,26.949650630000001],[876,8,73.273819849999995],[876,9,7.3337654470000002],[876,10,0.66134507600000003],[876,13,7.3965827339999999],[877,0,166.01488850000001],[877,1,1.088708129],[877,2,0.835442931],[877,3,0.29354361200000001],[877,4,1.436946984],[877,5,17.113943849999998],[877,6,0.33291222700000001],[877,7,31.33056581],[877,8,17.606241090000001],[877,10,0.88418076700000003],[877,11,7.9821026689999997],[877,12,6.3626885609999997],[877,13,4.2380616800000004],[878,0,56.075573319999997],[878,1,19.580193600000001],[878,2,13.06545277],[878,3,3.6725718060000001],[878,4,23.37124026],[878,6,8.3302379000000002],[878,8,15.53217925],[878,10,15.8030417],[878,11,26.990644069999998],[878,12,11.00915097],[878,13,19.63817706],[879,5,71.163835270000007],[879,6,40.249707409999999],[879,8,0.52480948999999999],[879,9,1.0855511659999999],[879,10,0.29367884399999999],[880,0,243.43141560000001],[880,1,4.9749273599999997],[880,5,66.172069019999995],[880,7,115.7024679],[880,8,88.409824929999999],[880,10,3.298224802],[880,11,5.6331694480000003],[880,12,21.209541890000001],[880,13,18.03405605],[881,0,2.281665458],[881,1,7.7938116959999997],[881,3,5.6037636370000001],[881,4,10.97255867],[881,5,62.82810121],[881,6,42.368751099999997],[881,7,196.51930050000001],[881,8,48.835639550000003],[881,9,11.884107520000001],[881,10,2.4112941860000001],[881,11,13.72781779],[881,12,3.4457893159999999],[881,13,1.9976501179999999],[882,0,11.17961358],[882,1,3.7127035839999998],[882,2,2.4420177189999999],[882,4,5.600302729],[882,5,4.4893716760000002],[882,6,23.354631000000001],[882,7,7.849707435],[882,8,32.549515210000003],[882,9,5.4589947109999999],[882,12,17.41115199],[882,13,1.223500816],[883,1,27.288224100000001],[883,2,26.17523619],[883,3,25.0158554],[883,4,167.11773199999999],[883,6,58.410590079999999],[884,1,34.49362378],[884,2,34.765782979999997],[884,3,55.524566759999999],[884,4,337.03497850000002],[884,6,85.640895499999999],[885,0,47.843789649999998],[885,1,30.86952346],[885,2,12.540903800000001],[885,3,17.625630950000001],[885,4,17.256105210000001],[885,5,60.382207010000002],[885,6,148.8106722],[885,7,44.791023539999998],[885,8,162.6392366],[885,9,17.132189889999999],[885,10,4.2134957240000004],[885,12,93.027117110000006],[885,13,6.2832492630000001],[886,1,1.2418363640000001],[886,4,1.311244378],[886,8,452.11556689999998],[887,1,223.88296299999999],[887,2,287.64573280000002],[887,3,141.04026680000001],[887,4,132.35636439999999],[887,7,120.9040315],[887,8,35.484700519999997],[887,9,84.770601799999994],[887,10,248.0717995],[887,11,275.13688919999998],[887,12,0.29974611400000001],[887,13,261.35577640000002],[888,0,3.271967198],[888,1,1.2418363640000001],[888,2,1.905898163],[888,3,2.6786472639999999],[888,4,2.6224887570000002],[888,5,4.5048559929999996],[888,6,74.428407149999998],[889,0,21.96936316],[889,1,45.86016249],[889,2,25.59400286],[889,3,22.481954649999999],[889,4,61.62972164],[889,5,6.301561832],[889,6,12.748561540000001],[889,9,14.30349227],[889,10,2.9021891379999998],[889,12,25.92055229],[889,13,28.852017350000001],[890,0,21.459231679999998],[890,5,37.204998609999997],[890,6,53.130829939999998],[890,7,63.990318240000001],[890,8,153.10092890000001],[890,9,24.83797921],[890,10,27.718043720000001],[890,11,120.5037282],[890,12,11.70285361],[890,13,21.919387570000001],[891,0,40.320501819999997],[891,1,57.99095432],[891,2,64.278601859999995],[891,3,71.22997153],[891,4,153.0803798],[891,5,17.530550309999999],[891,6,17.732849829999999],[891,7,11.9203496],[891,8,2.6718269019999998],[891,9,6.9082325640000004],[891,10,4.4853935549999999],[891,11,6.3839851860000003],[891,12,83.326363349999994],[891,13,7.431898618],[892,1,0.38733985399999998],[892,2,0.59446666000000004],[892,3,0.83549400600000001],[892,7,0.63695816299999997],[892,8,102.79280799999999],[892,13,0.89351986000000005],[893,0,14.19003307],[893,1,14.36175691],[893,2,28.470385140000001],[893,3,46.467572500000003],[893,4,11.37334207],[893,5,34.008656260000002],[893,6,281.06439039999998],[893,11,0.948615981],[893,12,0.59527502099999996],[894,7,5.3590831699999999],[894,8,113.51196229999999],[894,9,1.8634584110000001],[894,10,16.13214237],[894,11,1.7220455130000001],[894,13,18.794198430000002],[895,0,38.304383739999999],[895,1,15.507173099999999],[895,2,28.261914090000001],[895,3,18.815090699999999],[895,4,4.0934728089999997],[895,5,19.923097420000001],[895,6,237.09419439999999],[896,1,108.57169829999999],[896,2,99.440198940000002],[896,3,33.995278689999999],[896,4,40.678683479999997],[896,5,4.2349688700000003],[896,6,40.696476959999998],[896,7,2.8796762560000002],[896,8,1.452263791],[896,9,57.075237659999999],[896,10,72.328006889999997],[896,11,16.655984149999998],[896,13,40.395870160000001],[897,1,7.6618148850000001],[897,2,14.371998039999999],[897,3,18.362859029999999],[897,4,21.573452540000002],[897,6,2.082559475],[897,7,12.599414940000001],[897,9,18.98461017],[897,10,8.6916729349999997],[897,11,14.84485424],[897,13,5.8914531190000003],[898,5,16.914578760000001],[898,6,1.901085564],[898,7,7.6676692439999998],[898,8,7.7338404829999998],[898,12,134.51291190000001],[898,13,1.792690935],[899,6,1.1253097990000001],[899,7,3.7822702910000001],[899,8,98.42470161],[899,9,5.523712411],[899,10,24.336618479999998],[899,11,0.72921893999999998],[899,13,16.447790189999999],[900,0,4.1387596440000003],[900,1,28.274708910000001],[900,2,36.161981130000001],[900,3,18.635432720000001],[900,4,13.268899080000001],[900,5,23.7427454],[900,6,11.52803164],[900,7,34.87210228],[900,8,20.843285999999999],[900,9,47.155556230000002],[900,10,56.131663349999997],[900,11,29.881403389999999],[900,12,11.71947698],[900,13,35.3298895],[901,0,61.817965839999999],[901,1,49.270779879999999],[901,2,70.816786809999996],[901,3,94.468728249999998],[901,4,16.515744260000002],[901,5,90.785273259999997],[901,6,755.70840129999999],[901,10,0.72588936199999998],[901,11,2.4795506820000002],[902,1,304.835014],[902,2,461.48647199999999],[902,3,310.89764609999997],[902,4,11928.53155],[902,5,1.0016415139999999],[902,8,5.4957578070000004],[903,0,94.250496889999994],[903,5,44.490657249999998],[903,12,47.784849579999999],[904,1,10.06154516],[904,2,5.6152268469999997],[904,3,7.8919284970000003],[904,4,5.7948541880000004],[904,5,13.272371420000001],[904,7,7.5207425790000002],[904,8,9.1027750269999999],[904,9,7.8453294549999999],[904,10,4.2448616970000002],[904,11,7.2499682889999999],[904,12,50.044460839999999],[904,13,5.2750190249999998],[905,0,22.942415669999999],[905,1,9.2880233640000007],[905,2,20.491156549999999],[905,3,17.530023849999999],[905,4,4.9035721529999998],[905,5,25.97169689],[905,6,232.89246209999999],[905,11,4.6011609770000002],[905,12,0.57746364299999997],[906,1,4.5237664930000001],[906,2,3.7869891729999998],[906,3,1.7741430929999999],[906,4,6.0793170940000003],[906,5,2.983692274],[906,6,4.0241647570000003],[906,7,12.17303087],[906,8,25.238281600000001],[906,9,2.1164008879999998],[906,10,26.337717189999999],[906,11,7.8231714339999998],[906,12,1.63639753],[906,13,23.71698773],[907,0,28.99190836],[907,1,58.318736250000001],[907,2,87.815443130000006],[907,3,71.204041439999997],[907,4,113.8616773],[907,5,26.610774540000001],[907,6,2.6917858290000001],[907,7,5.4284046439999996],[907,8,1.825083749],[907,9,5.6626885439999999],[907,10,9.191709479],[907,11,5.232962186],[907,12,99.608168930000005],[907,13,19.037307469999998],[908,5,2.2780092349999999],[908,8,17.185946210000001],[908,9,3.2316876699999999],[908,10,0.87428241799999995],[908,12,87.143395440000006],[908,13,2.1729124369999999],[909,1,39.159181359999998],[909,2,31.25160069],[909,3,43.922606299999998],[909,4,236.5096686],[909,6,28.738435809999999],[909,7,1.2879005349999999],[909,8,2.598029983],[909,9,5.3739395529999996],[909,10,2.9076701370000002],[909,11,17.38143955],[909,12,5.4535960870000002],[909,13,3.6133133150000001],[910,2,1.3854712769999999],[910,5,1.091584833],[910,8,133.26091099999999],[910,10,3.351534885],[910,11,5.7242198599999998],[910,13,3.1236724910000002],[911,1,259.82386609999998],[911,2,319.99463509999998],[911,3,325.19438220000001],[911,4,460.62997580000001],[911,5,92.119786050000002],[911,6,123.589862],[911,7,207.03911690000001],[911,8,1.3301009189999999],[911,10,279.11735640000001],[911,11,1372.9410580000001],[911,12,233.73458600000001],[911,13,331.13042560000002],[912,1,36.714142150000001],[912,2,22.830139890000002],[912,3,6.1442525740000002],[912,4,26.735274619999998],[912,6,0.77425436700000005],[912,7,1.5614043120000001],[912,8,3.1497581590000001],[912,9,9.7727567030000007],[912,10,7.6378352950000004],[912,11,5.5190227969999999],[912,12,2.5187595630000001],[912,13,6.5709767619999999],[913,0,126.6820343],[913,1,3.8774729369999998],[913,2,5.9509197560000002],[913,5,28.13165682],[913,6,1.8970860860000001],[913,7,76.515381020000007],[913,8,51.450467539999998],[913,10,0.71978089700000003],[913,11,18.440136729999999],[913,12,15.42872706],[913,13,16.994735210000002],[914,0,14.568433949999999],[914,1,7.740986972],[914,2,3.3944046289999998],[914,3,26.238689269999998],[914,5,30.75540268],[914,6,170.43041969999999],[915,5,127.5355979],[915,6,10.424835290000001],[915,10,1.977663889],[915,13,1.2288050100000001],[916,5,15.83411984],[916,6,1.6016842849999999],[916,7,3.2300453920000001],[916,8,3.2579203689999998],[916,12,112.6772086],[917,1,160.6331289],[917,2,40.249857259999999],[917,3,47.141015580000001],[917,4,66.921404050000007],[917,5,14.53468936],[917,6,32.07800108],[917,9,127.4664477],[917,10,82.153174140000004],[917,11,270.23182200000002],[917,12,7.609167663],[917,13,75.622505950000004],[918,0,3.8888045240000002],[918,1,61.25191083],[918,2,77.016855109999995],[918,3,26.26495422],[918,4,24.155860319999999],[918,7,29.732152899999999],[918,8,11.01627128],[918,9,21.520861700000001],[918,10,72.605406200000004],[918,11,79.550803189999996],[918,13,64.690003090000005],[919,1,3.7461222279999999],[919,2,31.046383800000001],[919,3,21.00905152],[919,4,25.315189570000001],[919,6,1.832821652],[919,7,16.016735919999999],[919,8,1.242689138],[919,9,5.1409232039999999],[919,10,6.9539807480000002],[919,11,22.566263079999999],[919,13,6.0491173460000001],[920,1,25.590039579999999],[920,2,12.623818869999999],[920,3,9.8567578030000007],[920,4,11.5801301],[920,5,3.3153506300000002],[920,6,2.2357394689999999],[920,9,6.2710765689999999],[920,10,9.3309778039999998],[920,11,62.298198579999998],[920,12,0.90914730499999996],[920,13,12.64958281],[921,5,1454.3920660000001],[921,9,1212.0563139999999],[921,10,22.816300120000001],[921,11,1.1133962100000001],[921,12,1.0480167410000001],[921,13,160.8044907],[922,0,5.7811245830000004],[922,2,3.3674649090000002],[922,4,2.3167919029999999],[922,5,83.574463800000004],[922,6,69.778138600000005],[922,7,75.771481489999999],[922,8,216.5385823],[922,9,95.979200169999999],[922,10,44.803504539999999],[922,11,128.69556800000001],[922,12,18.552738160000001],[922,13,45.553557150000003],[923,5,217.73736410000001],[923,6,56.088513310000003],[923,7,2.299008288],[923,9,5.7557542220000002],[923,13,0.32250305899999998],[924,1,51.925706550000001],[924,2,37.355883660000003],[924,3,12.25043853],[924,4,29.12732652],[924,5,4.9053243609999999],[924,6,31.756358129999999],[924,7,2.6684014020000002],[924,9,16.701399810000002],[924,10,30.122011990000001],[924,11,12.86164587],[924,13,20.587667799999998],[925,0,0.76454652099999998],[925,1,0.87052370599999995],[925,2,2.6720582230000001],[925,4,0.61278568300000003],[925,6,51.109321059999999],[925,7,15.746789120000001],[925,8,5.7755208649999998],[925,9,1.4933093639999999],[925,10,4.847897154],[925,11,10.11989801],[925,12,0.28865605900000002],[925,13,5.689712203],[926,0,76.458447669999998],[926,1,58.037794929999997],[926,2,44.536514629999999],[926,3,27.06763561],[926,4,34.781454609999997],[926,5,56.901762580000003],[926,6,17.26751973],[926,7,50.299366429999999],[926,8,31.220581580000001],[926,9,90.141166220000002],[926,10,82.98614302],[926,11,62.164621709999999],[926,12,21.065136500000001],[926,13,75.082600589999998],[927,5,1352.1169460000001],[927,6,378.81661750000001],[927,9,897.9713941],[927,10,22.913207799999999],[927,12,1.116253921],[927,13,138.48651169999999],[928,0,76.500908859999996],[928,1,120.558424],[928,2,131.7462984],[928,3,156.57167219999999],[928,4,235.93193160000001],[928,5,46.557463849999998],[928,6,12.35271579],[928,7,11.4176205],[928,8,20.93846082],[928,9,23.820784570000001],[928,10,7.6160378199999998],[928,11,21.012493710000001],[928,12,256.18027489999997],[928,13,24.752846120000001],[929,1,68.120685359999996],[929,2,120.8408048],[929,3,32.440561279999997],[929,4,33.628697819999999],[929,7,56.737685339999999],[929,8,17.608408010000002],[929,9,15.1760053],[929,10,87.860487000000006],[929,11,84.14603194],[929,13,88.774772179999999],[930,0,157.4965832],[930,4,1.9126341010000001],[930,5,10.95160869],[930,7,10.425560109999999],[930,9,15.53645096],[930,10,57.162746910000003],[930,11,107.6807329],[930,12,178.38944420000001],[930,13,54.321031300000001],[931,1,4.0341277949999998],[931,2,30.1828045],[931,3,10.33319024],[931,4,135.2423311],[932,0,33.789409689999999],[932,1,17.756819870000001],[932,2,31.794155759999999],[932,3,42.557277220000003],[932,4,12.499515990000001],[932,5,28.62854068],[932,6,325.78772729999997],[932,11,1.5638201],[933,7,1.1149696849999999],[933,8,274.40039050000001],[933,9,2.326181069],[933,10,1.8879354230000001],[933,11,148.32608329999999],[933,13,0.78203531599999998],[934,0,66.476226060000002],[934,1,286.51316270000001],[934,2,110.2590831],[934,3,79.326698910000005],[934,4,93.91876594],[934,5,63.601912120000001],[934,6,52.3055831],[934,9,81.425782479999995],[934,10,9.5258242079999995],[934,12,116.55788769999999],[934,13,81.383385169999997],[935,1,19.01848429],[935,2,8.5429646699999999],[935,3,12.006721750000001],[935,4,10.77541469],[935,6,7.9432522250000002],[935,7,3.8140007460000001],[935,8,47.701748500000001],[935,9,14.32299158],[935,10,21.957544250000002],[935,11,52.944231510000002],[935,13,21.401000010000001],[936,1,57.736838859999999],[936,2,72.845967369999997],[936,3,73.347917129999999],[936,4,92.754789709999997],[936,5,38.548119110000002],[936,6,13.864162759999999],[936,7,11.649683250000001],[936,8,84.014065029999998],[936,9,82.029176620000001],[936,10,125.58862499999999],[936,11,207.19814880000001],[936,13,83.344624749999994],[937,1,55.292764089999999],[937,2,328.5609609],[937,3,99.388974509999997],[937,4,119.7603199],[937,5,89.146094719999994],[937,6,246.24663820000001],[937,7,47.794319090000002],[937,8,178.7178164],[937,9,38.912834099999998],[937,10,455.96181919999998],[937,11,529.28393489999996],[937,13,244.47075670000001],[938,0,40.281384189999997],[938,1,4.0768858310000002],[938,3,4.3969315910000004],[938,4,8.6094976509999999],[938,6,4.9866262819999996],[938,10,15.135964],[938,11,9.6942433119999993],[938,12,4.0555511119999998],[938,13,12.93133235],[939,1,53.427057320000003],[939,2,32.538387929999999],[939,3,23.780184089999999],[939,4,19.699837899999999],[939,5,4.1018141740000003],[939,6,8.2982968029999995],[939,9,21.821326639999999],[939,10,11.80683541],[939,11,69.906596070000006],[939,12,0.84361061299999995],[939,13,19.562877310000001],[940,5,88.358403519999996],[940,6,44.689022119999997],[940,9,102.75723910000001],[940,10,1.577268626],[940,13,13.230307030000001],[941,0,20.567200870000001],[941,1,11.564499680000001],[941,2,18.192233959999999],[941,3,22.450215419999999],[941,4,4.273799651],[941,5,17.829218940000001],[941,6,195.20197469999999],[941,11,0.45831172100000001],[942,0,1.430849627],[942,1,48.030818150000002],[942,2,4.6303331539999997],[942,3,4.8157041180000002],[942,4,126.0237709],[942,5,41.95367856],[942,6,6.9376604799999999],[942,7,1.289938464],[942,9,5.6929686479999999],[942,10,1.2881199240000001],[942,11,2.2000313],[942,12,5.1020789180000001],[942,13,1.322338212],[943,1,14.51253651],[943,2,32.667061169999997],[943,3,20.869076010000001],[943,4,22.474705700000001],[943,5,5.8494812810000001],[943,6,9.4671732560000006],[943,8,49.746705339999998],[943,10,177.8028841],[943,11,70.55113498],[943,13,104.89673000000001],[944,1,21.78806144],[944,2,23.885034579999999],[944,3,28.773647629999999],[944,4,36.621521219999998],[944,5,3.763707256],[944,6,8.7020338010000007],[944,7,11.6993361],[944,10,18.984619089999999],[944,11,100.7981719],[944,12,9.7312027600000004],[944,13,20.51466989],[945,0,11.89259914],[945,1,14.293367590000001],[945,2,22.51390825],[945,3,25.96283416],[945,4,46.865390490000003],[945,6,7.3612102259999999],[946,5,447.89772060000001],[946,6,172.45752640000001],[946,7,10.8069536],[946,9,16.39762863],[946,13,0.68908676400000002],[947,0,8.6058259610000007],[947,1,8.3989008740000006],[947,2,14.3223824],[947,3,15.097059420000001],[947,4,1.9707394410000001],[947,5,13.54117894],[947,6,172.35947609999999],[948,1,42.992213980000002],[948,2,53.763068269999998],[948,3,49.801818760000003],[948,4,85.746319749999998],[948,5,24.067520170000002],[948,6,9.7381020800000009],[948,7,6.54613231],[948,8,60.744148109999998],[948,9,47.800592639999998],[948,10,69.461706620000001],[948,11,122.4226827],[948,13,56.933747459999999],[949,1,0.38212000099999999],[949,2,0.58645553399999995],[949,5,346.0802951],[949,6,152.36865779999999],[949,7,1.8851232440000001],[949,8,24.71809176],[949,9,3.2774717729999998],[949,10,2.482672049],[949,11,3.0287531649999999],[949,13,1.322217969],[950,0,6.2037334059999996],[950,1,10.20306506],[950,2,6.0227193550000004],[950,3,11.85049519],[950,4,3.3148704580000001],[950,5,21.827823049999999],[950,6,138.2381991],[951,0,17.80515716],[951,1,68.060058810000001],[951,2,42.967147199999999],[951,3,23.947059769999999],[951,4,32.619135579999998],[951,5,54.86512158],[951,6,11.80813949],[951,7,50.007193370000003],[951,8,38.42952425],[951,9,68.725907879999994],[951,10,89.603453380000005],[951,11,49.737124219999998],[951,12,30.73084562],[951,13,63.468771029999999],[952,3,5.7156598760000001],[952,5,101.46420519999999],[952,6,146.9302265],[952,7,87.149307780000001],[952,8,287.14456619999999],[952,9,107.5775136],[952,10,46.729417599999998],[952,11,203.02806559999999],[952,12,23.72351634],[952,13,47.88217349],[953,0,263.9664477],[953,1,6.6790224089999999],[953,3,6.1742934979999999],[953,4,2.014949299],[953,5,101.5296333],[953,7,158.47288280000001],[953,8,131.35406470000001],[953,10,4.4279877409999999],[953,11,19.66311503],[953,12,34.169505270000002],[953,13,25.311898880000001],[954,0,46.503112029999997],[954,1,22.857814560000001],[954,2,45.738314590000002],[954,3,67.403511760000001],[954,4,12.2204408],[954,5,58.427777929999998],[954,6,535.81116740000004],[954,7,1.9032083259999999],[954,11,2.2933573159999998],[954,12,0.28782528499999999],[955,0,11.49383349],[955,5,43.518063990000002],[955,6,72.033144440000001],[955,7,77.116537370000003],[955,8,175.46182379999999],[955,9,63.607517270000002],[955,10,46.562867539999999],[955,11,148.6801189],[955,12,13.01855904],[955,13,22.642004740000001],[956,1,14.664227609999999],[956,2,17.21031988],[956,3,12.094134179999999],[956,4,35.521732950000001],[956,6,23.211928499999999],[957,0,3.5388908379999999],[957,4,1.890952419],[957,5,21.65492179],[957,6,35.047705370000003],[957,7,30.922126859999999],[957,8,86.88359217],[957,9,30.720658499999999],[957,10,21.608580180000001],[957,11,72.392841250000004],[957,12,11.57966568],[957,13,12.39351838],[958,0,6.0408157349999998],[958,1,70.310080110000001],[958,2,24.631132409999999],[958,3,23.078573209999998],[958,4,140.4100779],[958,5,12.93758113],[958,6,85.999487810000005],[958,7,22.621478920000001],[958,8,3.8027833480000002],[958,9,23.597796769999999],[958,10,12.05869281],[958,11,38.76804052],[958,12,3.0409626520000002],[958,13,16.748094269999999],[959,1,1.1702172289999999],[959,2,4.4899532129999997],[959,3,1.262082216],[959,4,1.2356223479999999],[959,5,2.1225260650000002],[959,6,1.4313464330000001],[959,7,3.848710171],[959,8,199.9190945],[959,10,3.8015094760000001],[959,11,3.7101425020000001],[959,13,5.3989401069999996],[960,1,162.08150119999999],[960,2,151.7982451],[960,3,132.1362939],[960,4,132.06114909999999],[960,5,118.05556110000001],[960,6,37.464439810000002],[960,7,39.875124710000001],[960,8,249.782668],[960,9,121.5043702],[960,10,355.95553530000001],[960,11,481.50499139999999],[960,13,207.5538876],[961,6,5.3410557909999996],[961,9,16.853905189999999],[961,10,75.992662269999997],[961,11,17.30545244],[961,13,35.25566516],[962,1,51.787625990000002],[962,2,2.907828066],[962,3,6.8113517650000004],[962,4,12.00339014],[962,5,7.6367299869999998],[962,6,23.174569600000002],[962,7,15.57837426],[962,9,11.91719434],[962,10,19.344060209999999],[962,11,14.01632933],[962,13,16.75413524],[963,5,539.29182300000002],[963,6,197.78912149999999],[963,7,4.2889517819999998],[963,8,12.97789506],[963,9,10.43946905],[964,0,22.543031249999999],[964,1,11.764417890000001],[964,2,14.77255399],[964,3,39.217312960000001],[964,4,2.2585360130000001],[964,5,15.518662519999999],[964,6,279.94312289999999],[965,0,2.7617884259999999],[965,1,2.0964081170000002],[965,2,1.6087225730000001],[965,4,252.34804840000001],[965,9,1.7981048930000001],[965,10,2.918694479],[965,11,1.6616515000000001],[965,12,1.0427187099999999],[966,0,506.23017340000001],[966,1,1.738766166],[966,2,2.668557098],[966,3,5.6257910100000004],[966,4,5.5078449000000003],[966,5,982.91979430000004],[966,6,25.521176959999998],[966,8,307.14351629999999],[966,9,93.955221480000006],[966,10,20.17310453],[966,11,9.647245539],[966,12,1477.135655],[966,13,42.115552839999999],[967,1,101.55813809999999],[967,2,50.800613490000003],[967,3,29.20818843],[967,4,39.716432619999999],[967,5,5.4579241659999997],[967,6,38.646353679999997],[967,7,4.9483416480000004],[967,8,1.247761339],[967,9,45.166682430000002],[967,10,58.651860480000003],[967,11,36.968919929999998],[967,13,54.664268579999998],[968,1,0.68986605199999995],[968,2,1.0587662600000001],[968,4,1.4568473099999999],[968,5,1.668361099],[968,6,6.7504547920000002],[968,7,2.268890275],[968,8,199.0969403],[968,10,3.8418249219999998],[968,11,6.5616057349999997],[968,13,3.9784766070000002],[969,0,1050.598176],[969,1,12.683644810000001],[969,2,8.516427384],[969,3,3.419835682],[969,4,18.414758859999999],[969,5,259.7698029],[969,6,5.8177306619999998],[969,7,438.00804779999999],[969,8,414.17626369999999],[969,10,21.337504800000001],[969,11,86.709620729999997],[969,12,95.418105339999997],[969,13,60.34621765],[970,0,2.4000714909999998],[970,1,2.7327560499999999],[970,2,0.69901248500000002],[970,3,1.9648561680000001],[970,4,1.9236624689999999],[970,5,29.73984214],[970,6,2.228372947],[970,7,71.901768259999997],[970,8,20.396889430000002],[970,9,2.3439052660000002],[970,10,2.9591651190000001],[970,11,2.1660325359999999],[970,13,3.151975948],[971,2,2.030146309],[971,5,287.9120284],[971,6,98.696130519999997],[971,7,10.876289209999999],[971,8,5.4850752629999997],[971,9,3.4037093220000001],[971,10,2.4555204750000001],[971,11,4.1938811769999997],[972,2,2.2827199920000001],[972,3,6.4165040710000003],[972,5,4.4962724300000003],[972,7,9.7835403129999996],[972,8,434.19073780000002],[972,10,17.946601560000001],[972,11,4.715648506],[972,13,32.595147820000001],[973,0,4271.7150439999996],[973,1,5415.7318400000004],[973,2,4836.0232720000004],[973,3,3605.4633840000001],[973,4,5498.9884780000002],[973,5,1909.6790980000001],[973,6,1409.0167160000001],[973,7,9816.8154610000001],[973,8,736.1947189],[973,9,6527.9487630000003],[973,10,4253.1723279999997],[973,11,3607.5363990000001],[973,12,4356.4619009999997],[973,13,4170.9710020000002],[974,0,7.0061599990000003],[974,1,29.582542849999999],[974,2,41.830655180000001],[974,3,55.206139129999997],[974,4,71.597017210000004],[974,5,0.40192107599999999],[974,9,4.5614683789999999],[974,10,0.61701686700000002],[974,12,48.605359530000001],[974,13,3.0670263910000002],[975,0,230.21722779999999],[975,5,1.100569071],[975,7,7.4836031099999998],[975,9,7.8065870869999996],[975,10,49.842013129999998],[975,11,82.241492129999997],[975,12,98.689249450000005],[975,13,29.394229469999999],[976,1,33.051336910000003],[976,2,37.229554469999997],[976,3,57.556762859999999],[976,4,52.508020700000003],[977,1,432.55806130000002],[977,2,368.48455369999999],[977,3,177.71998239999999],[977,4,342.55076359999998],[977,6,33.067601809999999],[977,7,11.64358039],[977,8,26.69105308],[977,9,35.334121760000002],[977,10,81.849729629999999],[977,11,94.896936490000002],[977,12,14.08702053],[977,13,80.925178369999998],[978,0,30.260842029999999],[978,1,4.922204518],[978,2,2.5181043239999998],[978,3,7.0781465529999998],[978,4,13.85950289],[978,5,29.759452979999999],[978,6,64.219460130000002],[978,7,21.584754369999999],[978,8,58.509639630000002],[978,9,12.66543469],[978,10,2.2842898190000001],[978,11,5.20190603],[978,12,34.275123180000001],[978,13,5.6772979240000003],[979,1,193.28558409999999],[979,2,225.57263349999999],[979,3,99.886597960000003],[979,4,113.7368718],[979,7,131.60854499999999],[979,8,43.41323474],[979,9,88.935397449999996],[979,10,249.94448969999999],[979,11,284.0614794],[979,12,0.50071380899999995],[979,13,274.02631380000003],[980,1,13.2503878],[980,2,6.778641296],[980,3,11.908813719999999],[980,4,139.90970970000001],[980,6,25.661333200000001],[981,0,2698.3897360000001],[981,1,727.24965569999995],[981,2,452.86597060000003],[981,3,301.59412950000001],[981,4,406.47714480000002],[981,5,183.3423377],[981,6,226.54759060000001],[981,7,323.98840360000003],[981,8,256.00620570000001],[981,9,26.47702074],[981,10,32.865266650000002],[981,11,99.310279899999998],[981,12,84.898534060000003],[981,13,104.720821],[982,2,1.1337356810000001],[982,3,1.593410413],[982,4,134.16035840000001],[982,8,2.4505132500000002],[982,10,1.3712859829999999],[983,0,155.27484459999999],[983,1,193.4380085],[983,2,153.22704279999999],[983,3,254.2363737],[983,4,35.139705149999998],[983,5,444.33319940000001],[983,6,3017.3231500000002],[983,7,1.1401351449999999],[983,9,2.3786842159999999],[983,10,0.64351571100000005],[983,11,8.7926888129999998],[983,12,2.0690938669999999],[984,0,27.780524639999999],[984,1,15.81565322],[984,2,15.706022539999999],[984,3,34.114443299999998],[984,4,4.5842074210000003],[984,5,54.372618060000001],[984,6,320.13833090000003],[984,7,0.50995949399999996],[984,12,0.30848800900000001],[985,1,13.998168120000001],[985,2,11.25330046],[985,3,4.3134455479999998],[985,4,15.484381320000001],[985,6,4.8919435040000003],[985,7,2.1923032619999998],[985,9,19.438825349999998],[985,10,30.315835060000001],[985,11,21.133723109999998],[985,13,13.83905534],[986,0,82.209285440000002],[986,1,0.60002999599999995],[986,2,0.92089110900000004],[986,3,3.8828031279999999],[986,5,21.0409936],[986,6,1.467848485],[986,7,42.428740580000003],[986,8,41.799666330000001],[986,10,2.2276886779999998],[986,11,12.36546409],[986,12,10.744019700000001],[986,13,6.920779166],[987,0,64.875802780000001],[987,1,35.485860379999998],[987,2,35.566780649999998],[987,3,56.235804829999999],[987,4,10.705490279999999],[987,5,91.948329520000001],[987,6,871.63092400000005],[987,10,1.3443451980000001],[987,11,1.148030342],[988,1,222.26056890000001],[988,2,274.2277631],[988,3,321.96152530000001],[988,4,375.03268650000001],[988,5,61.919208640000001],[988,6,69.296910060000002],[988,7,159.4560438],[988,8,1.8071026290000001],[988,10,274.0457619],[988,11,1103.6394580000001],[988,12,173.40977169999999],[988,13,327.9856115],[989,0,16.508140449999999],[989,1,26.106120910000001],[989,2,33.655569970000002],[989,3,36.039061580000002],[989,4,4.4104367099999999],[989,5,34.724045390000001],[989,6,374.23829749999999],[989,9,0.89565659200000003],[990,1,4.7124514849999999],[990,2,21.69718868],[990,3,3.3882604949999999],[990,4,8.2930619239999999],[990,5,1.8994196320000001],[990,6,63.404174009999998],[990,7,11.62403409],[990,8,29.96222362],[990,9,1.3473016069999999],[991,1,1.052193417],[991,2,1.6148452090000001],[991,4,4.4440080640000001],[991,5,15.267647050000001],[991,6,2.5739721769999999],[991,7,1.730271699],[991,8,287.95862290000002],[991,10,24.415022799999999],[991,11,13.34380462],[991,13,9.7088456730000008],[992,0,2.850965548],[992,1,24.887154089999999],[992,2,46.498693539999998],[992,3,18.67190128],[992,4,31.990770380000001],[992,6,10.58804211],[992,7,28.469910850000002],[992,8,5.3841756399999996],[992,9,27.84247547],[992,10,46.19838326],[992,11,54.889779480000001],[992,12,24.756917319999999],[992,13,67.394303730000004],[993,0,1211.276989],[993,5,250.7233914],[993,6,208.35849780000001],[993,7,1733.5596519999999],[993,8,141.2711607],[993,9,537.12424050000004],[993,10,270.20956560000002],[993,11,177.074983],[993,12,571.5632329],[993,13,169.9055654],[994,1,70.434364860000002],[994,2,97.672813439999999],[994,3,40.102631809999998],[994,4,61.157913110000003],[994,7,33.512895790000002],[994,8,10.081330700000001],[994,9,41.092481200000002],[994,10,104.8641411],[994,11,94.651816839999995],[994,13,106.394729],[995,1,134.63262750000001],[995,2,194.68260190000001],[995,3,77.217049869999997],[995,4,72.311297999999994],[995,7,78.064355309999996],[995,8,19.36181388],[995,9,72.088695110000003],[995,10,146.62965120000001],[995,11,161.61051760000001],[995,13,163.3644808],[996,1,17.47443998],[996,2,20.697081350000001],[996,3,19.958271799999999],[996,4,27.39015929],[996,7,13.029236709999999],[996,8,0.045005745999999999],[996,10,18.76269491],[996,11,77.081385330000003],[996,13,15.491897979999999],[997,2,2.391548588],[997,5,1.884252824],[997,6,2.541329035],[997,8,130.09186679999999],[997,10,2.410539123],[997,13,2.3964294979999998],[998,5,8.0330353369999994],[998,8,136.46380590000001],[998,13,4.125922922],[999,8,1.6889587180000001],[999,10,28.35379996],[999,11,46.812364299999999],[999,12,16.207266879999999],[999,13,27.013343280000001],[1000,1,170.2575119],[1000,2,103.0130198],[1000,3,93.577183989999995],[1000,4,164.21613070000001],[1000,5,15.8364639],[1000,6,80.096069810000003],[1000,7,1.346051485],[1000,9,120.75651879999999],[1000,10,56.980434410000001],[1000,11,299.7429894],[1000,12,9.7711464629999991],[1000,13,118.0143968],[1001,0,933.90659549999998],[1001,1,3007.5400410000002],[1001,2,935.31411390000005],[1001,3,904.13585890000002],[1001,4,1264.543465],[1001,5,776.62209150000001],[1001,6,670.99520629999995],[1001,9,770.39764879999996],[1001,10,102.19254290000001],[1001,12,1151.9491869999999],[1001,13,950.21935289999999],[1002,1,1.0609420679999999],[1002,3,1.5256382399999999],[1002,4,0.74682642700000001],[1002,8,0.58657152800000001],[1002,10,21.007382069999998],[1002,11,88.016516199999998],[1002,13,13.05276214],[1003,0,2.483961458],[1003,1,23.568953149999999],[1003,2,37.619147630000001],[1003,3,30.503010079999999],[1003,4,37.827108709999997],[1003,6,9.2250460630000006],[1003,7,17.053428060000002],[1003,8,95.3851315],[1003,9,21.023877760000001],[1003,10,11.375360840000001],[1003,11,11.95595793],[1003,13,10.87382438],[1004,5,30.093349],[1004,7,5.3381082849999997],[1004,8,3.5894504270000001],[1004,12,157.15260559999999],[1004,13,1.248042662],[1005,0,28.196968930000001],[1005,1,36.564569800000001],[1005,2,26.005519329999998],[1005,3,48.091439280000003],[1005,4,7.5333104449999997],[1005,5,100.2893566],[1005,6,628.31491149999999],[1005,12,0.88715180599999999],[1006,1,6.1351194549999999],[1006,2,4.7079121060000002],[1006,3,1.654185429],[1006,4,8.097525096],[1006,5,6.4912204889999998],[1006,6,133.19859769999999],[1006,7,12.611064880000001],[1006,9,5.2621377589999998],[1006,10,38.436898859999999],[1006,11,30.392550839999998],[1006,12,6.8658905360000002],[1006,13,38.91954398],[1007,0,30.620798919999999],[1007,1,6.2578714409999998],[1007,2,6.8601548680000004],[1007,3,5.7849686050000004],[1007,4,3.7757901989999998],[1007,5,11.89095039],[1007,6,59.04737952],[1007,7,23.521623999999999],[1007,8,75.622204980000006],[1007,9,3.0670988879999999],[1007,10,0.82975550399999998],[1007,12,15.11815689],[1007,13,3.0933700900000001],[1008,0,10.837747719999999],[1008,1,5.0625706749999999],[1008,2,5.8273040839999997],[1008,3,11.60248973],[1008,5,13.77364554],[1008,6,98.302170029999999],[1009,0,50.122271619999999],[1009,7,1121.2395590000001],[1009,8,81.372792419999996],[1009,9,262.78053540000002],[1009,10,211.41486599999999],[1009,11,126.9745465],[1009,12,118.5225174],[1009,13,224.61265030000001],[1010,5,14.525402010000001],[1010,7,1.1619907700000001],[1010,8,2.3440372749999998],[1010,10,0.65585147499999996],[1010,12,89.270713349999994],[1011,1,0.65824719200000004],[1011,5,7.1635254679999996],[1011,6,19.323176839999999],[1011,7,29.22614286],[1011,8,58.956723259999997],[1011,9,29.35834358],[1011,10,17.106792639999998],[1011,11,61.565177140000003],[1011,12,5.8932227099999999],[1011,13,19.73987477],[1012,1,198.17802570000001],[1012,2,226.8537747],[1012,3,89.745291829999999],[1012,4,120.2346182],[1012,7,115.23266889999999],[1012,8,58.113557800000002],[1012,9,73.250520620000003],[1012,10,274.38617900000003],[1012,11,274.2383054],[1012,13,226.05388959999999],[1013,1,360.00445919999999],[1013,2,247.53716270000001],[1013,3,98.027481710000004],[1013,4,287.9169334],[1013,6,15.259237150000001],[1013,7,14.653630590000001],[1013,8,16.258098990000001],[1013,9,16.81467146],[1013,10,62.031077260000004],[1013,11,67.805021710000005],[1013,12,5.3186216240000004],[1013,13,50.362192120000003],[1014,1,1.039337671],[1014,2,3.1902299140000001],[1014,4,2.1948554869999999],[1014,5,1.2567588540000001],[1014,7,3.418262323],[1014,8,1.7238807970000001],[1014,10,45.339431619999999],[1014,11,800.73174189999997],[1014,13,1.1987778200000001],[1015,5,125.181146],[1015,6,37.663033120000001],[1015,7,3.4921086039999998],[1015,8,4.4028064520000001],[1015,9,0.91070603100000003],[1015,13,2.4493511290000001],[1016,0,252.0490303],[1016,5,4.6269599330000002],[1016,7,4.719331027],[1016,9,13.128032259999999],[1016,10,57.713227770000003],[1016,11,130.41664410000001],[1016,12,148.4521153],[1016,13,51.85854776],[1017,0,11.328486740000001],[1017,1,6.8793485649999999],[1017,2,7.9185177959999997],[1017,3,3.7096973379999998],[1017,5,10.398067040000001],[1017,6,145.14921330000001],[1018,1,6.627557339],[1018,2,18.890094250000001],[1018,3,12.253435209999999],[1018,4,5.9982694460000001],[1018,5,8.0139896789999998],[1018,6,18.52907368],[1018,8,21.985383859999999],[1018,10,2.636320784],[1018,12,0.94183924600000002],[1018,13,1.0920373290000001],[1019,0,4.3124659110000003],[1019,1,10.52193417],[1019,2,18.660433520000002],[1019,3,17.904515549999999],[1019,4,25.18271236],[1019,5,2.544607842],[1019,6,1.715981451],[1019,9,0.60164943299999996],[1019,10,0.75957848699999997],[1019,11,2.038636817],[1019,12,15.700307889999999],[1019,13,1.618140946],[1020,0,18.920044090000001],[1020,1,17.952196130000001],[1020,2,31.960303320000001],[1020,3,40.271896159999997],[1020,4,10.61511926],[1020,5,41.678693629999998],[1020,6,372.41031729999997],[1021,0,5.0497171400000003],[1021,1,60.371648829999998],[1021,2,76.477054030000005],[1021,3,53.742391759999997],[1021,4,54.639348720000001],[1021,5,3.4762341960000001],[1021,7,47.275101100000001],[1021,8,14.304924189999999],[1021,9,23.013872849999998],[1021,10,93.39063573],[1021,11,72.916838769999998],[1021,12,0.95326537200000006],[1021,13,78.475278700000004],[1022,1,33.603337289999999],[1022,2,57.042250899999999],[1022,3,21.964414260000002],[1022,4,21.50392484],[1022,7,26.79212605],[1022,8,8.4447935909999998],[1022,9,19.21455551],[1022,10,37.805066609999997],[1022,11,48.42658376],[1022,13,64.597125250000005],[1023,1,139.9490768],[1023,2,146.26510630000001],[1023,3,51.855117139999997],[1023,4,76.151942539999993],[1023,6,4.2006906180000003],[1023,7,67.770766050000006],[1023,8,27.057433379999999],[1023,9,36.820665030000001],[1023,10,170.53665960000001],[1023,11,161.9658676],[1023,13,156.46656590000001],[1024,1,3.6400766349999998],[1024,2,21.22899537],[1024,3,6.2813308450000003],[1024,4,13.83669265],[1024,5,400.54120899999998],[1024,6,97.951587680000003],[1024,7,5.985897155],[1024,8,167.8440252],[1024,9,7.4930901729999997],[1024,10,5.4057014270000003],[1024,11,3.462229754],[1024,13,13.435150500000001],[1025,0,295.59141340000002],[1025,5,10.3357791],[1025,7,17.570198609999998],[1025,9,9.1642544069999996],[1025,10,58.510189320000002],[1025,11,150.74470299999999],[1025,12,181.75040469999999],[1025,13,52.99177083],[1026,0,0.97122892999999999],[1026,1,63.770987910000002],[1026,2,83.162913399999994],[1026,3,82.691626790000001],[1026,4,113.6525436],[1026,5,16.04629705],[1026,6,25.24895107],[1026,7,70.922106670000005],[1026,9,0.63233355400000002],[1026,10,81.770468820000005],[1026,11,316.13196720000002],[1026,12,71.504435549999997],[1026,13,71.427977619999993],[1027,1,96.859196350000005],[1027,2,50.117585859999998],[1027,3,28.65267734],[1027,4,30.38963072],[1027,5,12.71603453],[1027,6,16.247716260000001],[1027,9,33.230742329999998],[1027,10,34.419072280000002],[1027,11,135.11937900000001],[1027,12,2.2023388169999998],[1027,13,45.325561370000003],[1028,0,4.1299600139999999],[1028,1,1.5674773660000001],[1028,2,1.2028365089999999],[1028,4,4.96525777],[1028,5,32.221480020000001],[1028,6,99.697184559999997],[1028,7,74.751170959999996],[1028,8,167.6916957],[1028,9,67.221851959999995],[1028,10,30.552173960000001],[1028,11,108.0897824],[1028,12,63.930259120000002],[1028,13,35.254772789999997],[1029,0,41.897502209999999],[1029,1,2.7484420279999999],[1029,2,1.205185382],[1029,5,13.768347670000001],[1029,7,24.21243861],[1029,8,24.421389600000001],[1029,10,1.4577064559999999],[1029,11,4.9793497809999998],[1029,12,4.1010887670000002],[1029,13,3.1700682410000001],[1030,1,11.59264241],[1030,2,33.677170599999997],[1030,3,16.074892169999998],[1030,4,86.558329290000003],[1030,7,0.68083697300000001],[1031,1,18.9744606],[1031,2,9.1002805060000007],[1031,3,17.906002910000002],[1031,4,187.82784749999999],[1031,6,50.768668380000001],[1032,5,42.75902799],[1032,6,55.048585189999997],[1032,7,66.960844100000003],[1032,8,136.8547538],[1032,9,47.792652339999997],[1032,10,18.897038380000001],[1032,11,42.467110759999997],[1032,12,12.791491150000001],[1032,13,22.24708605],[1033,1,33.378833960000001],[1033,2,55.682490629999997],[1033,3,70.433131540000005],[1033,4,52.100454120000002],[1033,5,28.954932339999999],[1033,6,8.8754749279999992],[1033,7,8.352761739],[1033,8,56.566818169999998],[1033,9,44.811039260000001],[1033,10,95.636399800000007],[1033,11,139.18511950000001],[1033,13,56.91205566],[1034,0,5.6318673280000002],[1034,1,7.0995817480000003],[1034,2,11.247509470000001],[1034,3,17.12514706],[1034,4,3.0630400739999999],[1034,5,17.169515690000001],[1034,6,154.06785350000001],[1034,7,0.125536073],[1034,10,0.14171027999999999],[1034,11,0.242032629],[1034,12,0.075940096999999998],[1035,5,52.490340359999998],[1035,10,60.436166350000001],[1035,11,26.665511429999999],[1035,13,33.796358400000003],[1036,0,3.7766517039999998],[1036,1,40.851426480000001],[1036,2,21.998733820000002],[1036,3,18.550890899999999],[1036,4,43.891419890000002],[1036,5,21.665447520000001],[1036,6,92.921563300000003],[1036,7,15.32125873],[1036,8,5.94364604],[1036,9,56.553487009999998],[1036,10,48.559787280000002],[1036,11,77.256564220000001],[1036,12,11.407058859999999],[1036,13,30.58553805],[1037,1,70.153165900000005],[1037,2,39.362127350000002],[1037,3,3.2542092610000002],[1037,4,20.708895699999999],[1037,5,6.3849522140000001],[1037,6,29.525181530000001],[1037,7,1.2404608159999999],[1037,9,16.821970400000001],[1037,10,28.705804839999999],[1037,11,9.5663974469999999],[1037,13,25.231574630000001],[1038,0,42.848335140000003],[1038,7,7.1314335519999998],[1038,9,1.859804571],[1038,10,16.100510719999999],[1038,11,41.248054869999997],[1038,12,65.788394699999998],[1038,13,17.50685726],[1039,6,135.61601880000001],[1040,0,69.50588716],[1040,1,123.4590343],[1040,2,210.53082140000001],[1040,3,286.7865066],[1040,4,338.71143910000001],[1040,5,44.658110430000001],[1040,6,30.976085009999998],[1040,8,3.5003991760000002],[1040,9,12.67080595],[1040,10,7.8351722019999999],[1040,11,16.727503169999999],[1040,12,216.23478750000001],[1040,13,17.039116799999999],[1041,2,4.740788588],[1041,3,2.2209826709999998],[1041,4,6.5232576480000004],[1041,5,8.7154003210000006],[1041,7,5.0796523899999997],[1041,8,268.1292732],[1041,10,13.37961436],[1041,11,1.6322554300000001],[1041,13,22.564704290000002],[1042,0,849.2296139],[1042,1,2397.2858860000001],[1042,2,1042.6385170000001],[1042,3,891.86730409999996],[1042,4,1269.647434],[1042,5,639.06989390000001],[1042,6,610.60480310000003],[1042,9,506.36327779999999],[1042,10,72.523399620000006],[1042,11,1.720355576],[1042,12,942.4529665],[1042,13,598.32071540000004],[1043,1,80.35008775],[1043,2,102.3071363],[1043,3,39.79838376],[1043,4,74.157291729999997],[1043,7,57.746188259999997],[1043,8,8.8847591559999994],[1043,9,42.881608079999999],[1043,10,124.29585609999999],[1043,11,139.63953989999999],[1043,12,0.59207117300000001],[1043,13,107.0925391],[1044,0,21.3613401],[1044,1,14.593398150000001],[1044,2,18.664248329999999],[1044,3,19.23657571],[1044,4,8.5605800510000005],[1044,5,17.646221090000001],[1044,6,3.966634542],[1044,7,11.99900293],[1044,8,17.481465679999999],[1044,9,25.033733080000001],[1044,10,41.38740155],[1044,11,21.848768069999998],[1044,12,4.8390098500000001],[1044,13,27.118393260000001],[1045,5,951.51445409999997],[1045,6,278.08404200000001],[1045,7,9.0744289210000009],[1045,8,3.6610961440000001],[1045,9,24.611785040000001],[1046,0,66.500036620000003],[1046,5,88.166467299999994],[1046,12,75.321663040000004],[1047,0,570.00625379999997],[1047,6,217.60161410000001],[1047,7,14.44699548],[1047,9,30.141023430000001],[1047,10,2.0385453],[1047,11,22.631132390000001],[1047,12,21.848425800000001],[1047,13,6.3331658409999996],[1048,0,1.971371306],[1048,1,0.74821061],[1048,2,4.5932403639999997],[1048,3,4.8416821140000001],[1048,4,6.3202333910000004],[1048,5,55.18854984],[1048,6,25.624781200000001],[1048,7,131.65166740000001],[1048,8,48.399294689999998],[1048,9,5.1339666089999998],[1048,10,4.1667424559999997],[1048,11,11.86090888],[1048,12,0.74429515499999999],[1048,13,0.86299025699999998],[1049,5,620.93613830000004],[1049,6,241.04777630000001],[1049,7,8.3333197559999999],[1049,9,11.590635410000001],[1049,10,0.52261077300000003],[1050,0,24.020501150000001],[1050,1,7.2933571759999998],[1050,2,6.9958875279999999],[1050,3,13.765332000000001],[1050,4,17.32723507],[1050,5,30.86674343],[1050,6,60.215670619999997],[1050,7,22.487826330000001],[1050,8,123.9943543],[1050,9,12.5111338],[1050,10,0.84617275999999997],[1050,11,1.4452121449999999],[1050,12,58.041522929999999],[1050,13,8.4121985180000003],[1051,0,602.59722120000004],[1051,5,8.7398132069999992],[1051,7,22.922464990000002],[1051,8,0.85630680100000001],[1051,9,23.911773050000001],[1051,10,129.8582859],[1051,11,257.800343],[1051,12,361.55370699999997],[1051,13,98.848241669999993],[1052,0,34.278668109999998],[1052,1,54.518355630000002],[1052,2,96.032175769999995],[1052,3,122.9416559],[1052,4,147.83857979999999],[1052,5,11.986029540000001],[1052,6,9.0932596910000001],[1052,7,1.0187762220000001],[1052,8,7.192977129],[1052,9,2.125490938],[1052,10,3.4501094399999999],[1052,11,8.8388689019999997],[1052,12,84.431007719999997],[1052,13,8.574787229],[1053,1,162.63517429999999],[1053,2,152.99830170000001],[1053,3,156.4493306],[1053,4,180.8342767],[1053,5,129.81690760000001],[1053,6,44.553294190000003],[1053,7,28.37325629],[1053,8,280.35153129999998],[1053,9,165.5285178],[1053,10,304.86765969999999],[1053,11,490.81133190000003],[1053,13,217.8041791],[1054,1,0.74518549999999995],[1054,5,22.526809650000001],[1054,6,25.521176959999998],[1054,7,23.282881100000001],[1054,8,92.699250399999997],[1054,9,29.400953659999999],[1054,10,13.14133666],[1054,11,81.509380669999999],[1054,12,5.9302870040000002],[1054,13,10.31401294],[1055,2,2.3175270559999999],[1055,4,2.1259228380000001],[1055,5,1.217288503],[1055,6,2.4626716050000002],[1055,7,1.655453396],[1055,8,176.15754870000001],[1055,10,8.4093473149999998],[1055,13,6.9667706889999996],[1056,0,157.61491269999999],[1056,1,83.084544080000001],[1056,2,44.629662660000001],[1056,3,60.932684600000002],[1056,4,110.5376055],[1056,5,162.75357639999999],[1056,6,75.202145790000003],[1056,7,635.31910849999997],[1056,8,143.31912360000001],[1056,9,156.77691419999999],[1056,10,110.27519220000001],[1056,11,122.4890585],[1056,12,189.26793900000001],[1056,13,105.41319009999999],[1057,1,36.931524850000002],[1057,2,22.458253689999999],[1057,3,12.02437499],[1057,4,26.487632189999999],[1057,5,5.0555441239999999],[1057,6,5.11388423],[1057,7,1.1458825180000001],[1057,8,2.3115427450000001],[1057,9,25.102088160000001],[1057,10,23.930106909999999],[1057,11,80.637738029999994],[1057,12,3.46587347],[1057,13,35.363568000000001],[1058,1,2.1840459810000001],[1058,2,2.7932888650000001],[1058,5,245.60658749999999],[1058,6,81.032677079999999],[1058,7,0.59858971599999999],[1058,8,1.207510973],[1058,9,6.2442418110000002],[1058,10,1.0135690180000001],[1058,13,0.83969690600000002],[1059,5,2697.8032079999998],[1059,6,956.65035639999996],[1059,9,2805.1561080000001],[1059,10,65.060028729999999],[1059,12,2.7524643179999999],[1059,13,470.20085349999999],[1060,0,4.9518810159999997],[1060,1,4.1347410260000004],[1060,2,4.0382108089999997],[1060,3,4.0539350580000004],[1060,5,7.7268029069999997],[1060,6,59.769173780000003],[1061,0,17.005954030000002],[1061,1,2.1514694200000002],[1061,4,2.27171813],[1061,5,31.218476750000001],[1061,6,23.684049439999999],[1061,7,114.9839602],[1061,8,33.900753100000003],[1061,9,7.3813255340000001],[1061,10,6.9891565260000004],[1061,11,1.7052940969999999],[1061,12,1.070105291],[1061,13,9.9260669279999991],[1062,5,110.1216464],[1062,6,38.191690700000002],[1062,8,1.438595426],[1062,10,210.11166489999999],[1062,11,83.871044909999995],[1062,13,96.037616959999994],[1063,0,21.95995525],[1063,1,5.6827095669999999],[1063,2,1.1628655800000001],[1063,3,8.1717553550000002],[1063,4,7.2003892220000001],[1063,5,14.20107367],[1063,6,20.388963570000001],[1063,7,8.0989044959999994],[1063,8,36.445403130000003],[1063,9,5.1990425819999997],[1063,10,0.35162985899999999],[1063,12,20.35069713],[1063,13,3.4957166160000002],[1064,0,71.003681560000004],[1064,5,38.404975530000002],[1064,12,40.211371669999998],[1065,1,1.7859419919999999],[1065,2,3.2891517719999999],[1065,3,1.5409143329999999],[1065,4,2.2629130210000001],[1065,5,149.4406433],[1065,6,2.6213611999999999],[1065,7,2.9368791270000001],[1065,8,4.7395585740000001],[1065,9,3.0636315600000001],[1065,10,0.33152698899999999],[1065,13,0.41198307499999998],[1066,0,70.099159169999993],[1066,5,2.0981036940000002],[1066,7,10.462171079999999],[1066,9,5.9529309479999997],[1066,10,27.378025879999999],[1066,11,42.175704639999999],[1066,12,88.603822620000003],[1066,13,19.345966740000001],[1067,5,257.21004829999998],[1067,6,80.640029339999998],[1067,7,3.0683614549999998],[1067,8,1.031613705],[1067,9,3.2007885190000001],[1067,13,0.71737885300000004],[1068,5,678.11308699999995],[1068,13,1.1347861210000001],[1069,1,1410.0384300000001],[1069,2,1419.5597190000001],[1069,3,1268.1928250000001],[1069,4,1438.782788],[1069,5,1297.499063],[1069,6,389.01276860000002],[1069,7,269.89841689999997],[1069,8,2600.0761889999999],[1069,9,1531.6153099999999],[1069,10,3041.3078839999998],[1069,11,4611.5651850000004],[1069,13,1928.393855],[1070,0,627.92923470000005],[1070,5,111.34165299999999],[1070,6,159.0021409],[1070,7,1061.4192840000001],[1070,8,109.3038933],[1070,9,405.7258559],[1070,10,162.54944190000001],[1070,11,125.9328369],[1070,12,352.02183659999997],[1070,13,81.215484750000002],[1071,1,204.17012030000001],[1071,2,226.78134370000001],[1071,3,190.209934],[1071,4,161.05698190000001],[1071,5,53.795057159999999],[1071,6,66.076380580000006],[1071,7,124.1084611],[1071,8,5.2707160000000002],[1071,10,252.17771909999999],[1071,11,877.78053560000001],[1071,12,163.58773389999999],[1071,13,190.59189430000001],[1072,1,234.41609109999999],[1072,2,183.91736109999999],[1072,3,206.33604589999999],[1072,4,1287.5372789999999],[1072,6,285.43932330000001],[1073,0,27.882170240000001],[1073,1,6.8029374819999999],[1073,2,16.24117047],[1073,3,13.043529120000001],[1073,4,1.5962585359999999],[1073,5,23.76416742],[1073,6,133.1357639],[1074,0,374.43242350000003],[1074,1,124.96001339999999],[1074,2,131.61465509999999],[1074,3,65.182724789999995],[1074,4,79.339000690000006],[1074,5,124.4358338],[1074,6,111.8860461],[1074,7,1339.039888],[1074,8,63.669003609999997],[1074,9,365.66999470000002],[1074,10,336.57677690000003],[1074,11,240.81674580000001],[1074,12,282.73541160000002],[1074,13,269.41867480000002],[1075,0,6.9747140390000002],[1075,1,14.55943519],[1075,2,14.219528670000001],[1075,3,42.82469279],[1075,5,54.415928549999997],[1075,6,299.50345909999999],[1075,12,1.3166585749999999],[1076,0,4.1579547479999999],[1076,1,11.44124266],[1076,2,4.238464574],[1076,3,7.6589434509999998],[1076,4,206.6218006],[1076,5,50.568066569999999],[1076,7,1.2975494510000001],[1076,9,2.0303253610000001],[1076,12,7.8492204010000002],[1077,0,2.5784838849999998],[1077,1,0.97863299299999995],[1077,5,57.984406739999997],[1077,6,98.154898299999999],[1077,7,98.167653889999997],[1077,8,235.36312330000001],[1077,9,130.9434085],[1077,10,48.141239470000002],[1077,11,165.9960438],[1077,12,13.62916403],[1077,13,42.892906910000001],[1078,0,29.269912959999999],[1078,1,118.15987939999999],[1078,2,237.1433371],[1078,3,215.66045980000001],[1078,4,394.55283470000001],[1078,5,40.298919529999999],[1078,6,17.293802110000001],[1078,7,6.642979199],[1078,8,5.0252305970000002],[1078,9,12.126944870000001],[1078,10,6.5615095060000002],[1078,11,27.216182329999999],[1078,12,235.08307579999999],[1078,13,17.472597260000001],[1079,0,35.865174660000001],[1079,1,15.7901542],[1079,2,24.23380951],[1079,3,30.53605125],[1079,4,8.0488841279999992],[1079,5,50.037689800000003],[1079,6,367.62558009999998],[1079,8,0.90310643400000001],[1079,11,1.726284916],[1080,1,5.5952200740000002],[1080,2,6.1337271930000004],[1080,3,2.5861966619999999],[1080,4,5.0639528110000001],[1080,5,2.8995838539999998],[1080,6,17.598267310000001],[1080,7,13.144311930000001],[1080,8,11.93197146],[1080,9,8.9125437689999991],[1080,10,34.127031219999999],[1080,11,7.6026411229999997],[1080,12,1.1927013799999999],[1080,13,33.189725780000003],[1081,0,7.1065531460000004],[1081,1,4.4953466740000003],[1081,2,5.5193571199999996],[1081,3,5.8178911910000002],[1081,4,1.898639218],[1081,5,10.87147497],[1081,6,79.17789535],[1081,10,0.83447769000000005],[1081,12,1.788728844],[1082,0,31.351034720000001],[1082,1,4.4620925959999997],[1082,2,7.9895199740000002],[1082,3,1.6041260180000001],[1082,4,6.2819804650000002],[1082,6,5.4577903660000002],[1082,8,7.4009784850000004],[1082,10,13.805078119999999],[1082,11,12.96803339],[1082,12,5.1785323969999997],[1082,13,10.293204579999999],[1083,1,66.035092520000006],[1083,2,54.241957900000003],[1083,3,30.092540639999999],[1083,4,54.995066999999999],[1083,5,2.2492706820000001],[1083,6,6.8256806340000002],[1083,7,44.354037939999998],[1083,8,37.023566049999999],[1083,9,47.863767760000002],[1083,10,97.547564429999994],[1083,11,140.06646050000001],[1083,13,112.6387368],[1084,0,77.354516540000006],[1084,7,6.4372232059999996],[1084,9,3.3575232960000001],[1084,10,19.377605819999999],[1084,11,70.328541939999994],[1084,12,76.582921670000005],[1084,13,20.317692749999999],[1085,1,48.492049790000003],[1085,2,25.412654969999998],[1085,3,7.6534825289999997],[1085,4,9.9907004829999995],[1085,5,5.0055293819999997],[1085,6,17.359859409999999],[1085,8,0.98086051799999996],[1085,9,7.101071997],[1085,10,20.8574798],[1085,11,2.8123673779999998],[1085,13,18.416304390000001],[1086,1,28.331445689999999],[1086,2,15.681835749999999],[1086,3,23.041879009999999],[1086,4,205.97165469999999],[1086,6,35.221582320000003],[1087,0,6.4065232840000004],[1087,1,3.404127956],[1087,2,6.7171595560000004],[1087,3,3.1468804590000001],[1087,4,4.1078737690000002],[1087,5,3.5282095529999999],[1087,6,8.3274904599999999],[1087,7,6.3975921040000001],[1087,8,33.070613850000001],[1087,9,7.5079181879999997],[1087,11,0.770906918],[1087,12,14.51277361],[1087,13,2.2436228680000001],[1088,1,0.60264593],[1088,2,0.92490589300000003],[1088,5,1.4574293410000001],[1088,7,5.94609991],[1088,8,89.961212599999996],[1088,10,1.678050504],[1088,11,0.95533642100000005],[1088,13,3.4754757500000002],[1089,1,317.4214235],[1089,2,218.43622379999999],[1089,3,94.971686750000003],[1089,4,214.07157179999999],[1089,5,1.238140204],[1089,6,25.048562570000001],[1089,7,3.3676213989999999],[1089,8,23.77678551],[1089,9,21.07778514],[1089,10,47.518868449999999],[1089,11,66.550681130000001],[1089,12,10.185817030000001],[1089,13,63.774980020000001],[1090,1,119.9000798],[1090,2,65.39399598],[1090,3,19.23657571],[1090,4,12.55551741],[1090,5,26.36040435],[1090,6,26.664598869999999],[1090,7,13.0359538],[1090,8,1.6435566020000001],[1090,9,49.29482007],[1090,10,61.62124231],[1090,11,20.42074401],[1090,13,58.288960230000001],[1091,0,5.2357354709999999],[1091,1,21.361984329999999],[1091,2,77.769378290000006],[1091,3,19.288426319999999],[1091,4,46.160985830000001],[1091,5,52.862913310000003],[1091,6,156.77294420000001],[1091,7,11.437204749999999],[1091,8,187.04648750000001],[1091,9,18.74843422],[1091,10,41.49895789],[1091,11,22.838377189999999],[1091,12,7.4128587550000002],[1091,13,30.369038100000001],[1092,1,15.29960268],[1092,2,13.149326179999999],[1092,3,18.480739029999999],[1092,4,51.695102110000001],[1092,6,11.97673385],[1093,1,11.90005684],[1093,2,7.8272205120000002],[1093,3,1.8334630190000001],[1093,4,7.1800960419999997],[1093,5,11.30599971],[1093,6,8.3174320000000002],[1093,7,16.773394830000001],[1093,8,32.426449550000001],[1093,9,2.916219312],[1093,10,36.29112044],[1093,11,8.0847455749999995],[1093,12,2.5366677310000001],[1093,13,25.49038402],[1094,0,31.222533110000001],[1094,1,16.116193559999999],[1094,2,27.644101129999999],[1094,3,33.740277669999998],[1094,4,9.0089739140000002],[1094,5,33.24350725],[1094,6,314.23974679999998],[1095,0,87.085876690000006],[1095,1,111.4818648],[1095,2,85.118049200000002],[1095,3,139.5674961],[1095,4,33.125194860000001],[1095,5,262.49324999999999],[1095,6,1711.677154],[1095,8,0.92918397600000002],[1095,10,1.0399266039999999],[1095,11,1.7761320490000001],[1095,12,0.83591811500000002],[1096,0,5.5960693780000001],[1096,1,21.947191889999999],[1096,2,13.03868615],[1096,3,7.6355166079999996],[1096,4,1.4950872200000001],[1096,5,16.265452620000001],[1096,6,1.7319108569999999],[1096,7,16.299115100000002],[1096,8,9.3941570700000003],[1096,9,20.645973919999999],[1096,10,36.798222330000002],[1096,11,17.95689969],[1096,12,14.789649819999999],[1096,13,28.580336750000001],[1097,5,11.560732740000001],[1097,6,2.5986981340000002],[1097,7,3.4937858899999998],[1097,8,239.62771069999999],[1097,10,8.8738405629999999],[1097,11,3.3679967959999999],[1097,13,9.8021102809999991],[1098,0,31.273919029999998],[1098,1,57.369951999999998],[1098,2,53.132451699999997],[1098,3,44.805047539999997],[1098,4,33.421484620000001],[1098,5,82.527914159999995],[1098,6,21.777462270000001],[1098,7,73.196064410000005],[1098,8,31.171712159999998],[1098,9,123.8649806],[1098,10,102.8243708],[1098,11,47.040491920000001],[1098,12,34.438630029999999],[1098,13,83.283963170000007],[1099,1,11.100316380000001],[1099,2,11.638537039999999],[1099,3,11.14199595],[1099,4,37.36707655],[1099,6,13.44287795],[1100,1,62.816997899999997],[1100,2,46.614795149999999],[1100,3,40.202281820000003],[1100,4,68.51456503],[1100,6,3.3773342799999999],[1100,7,2.2703065609999999],[1100,8,1.1449495430000001],[1100,9,13.02559756],[1100,10,15.37689226],[1100,11,14.22568684],[1100,12,2.060052883],[1100,13,14.33145618],[1101,0,105.51261100000001],[1101,5,1.5132305779999999],[1101,7,6.8597342729999999],[1101,9,5.7246342129999999],[1101,10,34.458797699999998],[1101,11,59.51482833],[1101,12,75.93832055],[1101,13,24.0569521],[1102,1,18.768423720000001],[1102,2,20.466486150000001],[1102,3,34.091439219999998],[1102,4,33.376703710000001],[1102,6,1.208237945],[1102,7,2.4365996729999999],[1102,8,0.819209097],[1102,10,26.130071829999999],[1102,11,126.83915039999999],[1102,12,0.491321232],[1102,13,22.78695132],[1103,5,1307.585707],[1103,6,484.14896959999999],[1103,7,10.06558426],[1103,8,16.92074878],[1103,9,29.750010379999999],[1103,10,3.7874817649999999],[1103,11,4.8515931700000001],[1104,5,5.3147512749999999],[1104,6,25.805196420000001],[1104,8,2.916071809],[1104,10,87.30175577],[1104,11,335.83720349999999],[1104,13,66.918103040000005],[1105,0,52.532665880000003],[1105,1,27.058918680000001],[1105,2,22.949934710000001],[1105,3,44.542644080000002],[1105,4,9.0225096120000003],[1105,5,41.329805659999998],[1105,6,336.19590360000001],[1105,8,1.1810748019999999],[1105,12,0.70835044400000002],[1106,1,6.4481357539999999],[1106,2,13.194964540000001],[1106,3,9.2724407709999994],[1106,4,2.2695104349999999],[1106,5,10.396046030000001],[1106,6,5.2580073040000004],[1106,7,12.370854120000001],[1106,8,8.9125809910000005],[1106,9,1.843538058],[1106,10,22.94205427],[1106,11,3.4072737260000001],[1106,12,5.3453267210000002],[1106,13,18.59328863],[1107,1,5.5570617169999998],[1107,2,15.05056738],[1107,3,12.691704700000001],[1107,4,11.735307730000001],[1107,6,54.376779050000003],[1107,7,1.075090485],[1107,8,57.471525810000003],[1107,10,10.31565385],[1107,11,6.21829973],[1107,13,6.4095457299999996],[1108,0,23.288793170000002],[1108,1,30.44539408],[1108,2,12.05827577],[1108,3,93.210263839999996],[1108,4,259.25024839999998],[1108,5,2.3751179759999999],[1108,6,7.2075792840000004],[1108,8,9.7737611080000004],[1108,9,6.7389011090000004],[1108,10,2.7346560169999998],[1108,11,28.023767299999999],[1108,12,10.74667019],[1109,0,82.075684219999999],[1109,1,1.730602945],[1109,4,1.218219216],[1109,5,32.78455752],[1109,6,1.4111866239999999],[1109,7,50.277164550000002],[1109,8,40.18611636],[1109,10,5.3542386979999996],[1109,11,5.4868304610000003],[1109,12,8.6077327019999998],[1109,13,13.97260908],[1110,0,30.795063630000001],[1110,1,13.486040020000001],[1110,2,22.077428479999998],[1110,3,32.968050079999998],[1110,4,7.594556871],[1110,5,46.747342349999997],[1110,6,477.2667581],[1110,10,1.6689553800000001],[1110,12,0.89436442199999999],[1111,0,28.796545089999999],[1111,1,149.03710000000001],[1111,2,428.49402550000002],[1111,3,454.34959780000003],[1111,4,572.81586970000001],[1111,5,44.452904369999999],[1111,6,58.334118770000003],[1111,7,1.633886393],[1111,8,1.647986674],[1111,9,17.044031109999999],[1111,10,8.2997915780000007],[1111,11,6.3002419840000004],[1111,12,244.1301483],[1111,13,19.48202444],[1112,0,29.299643700000001],[1112,1,51.277088480000003],[1112,2,40.770781849999999],[1112,3,26.651792050000001],[1112,4,16.960469880000002],[1112,5,58.268676429999999],[1112,6,16.62440913],[1112,7,52.82838486],[1112,8,11.271676449999999],[1112,9,75.244160339999993],[1112,10,68.809445260000004],[1112,11,52.88507594],[1112,12,30.728163110000001],[1112,13,62.7061256],[1113,0,775.37337219999995],[1113,1,2976.7804850000002],[1113,2,780.8797634],[1113,3,609.87856920000002],[1113,4,900.29765339999994],[1113,5,764.63708310000004],[1113,6,619.43296180000004],[1113,7,1.116338585],[1113,9,693.47077609999997],[1113,10,73.089795449999997],[1113,11,1.6142194590000001],[1113,12,1170.6373799999999],[1113,13,710.56837770000004],[1114,5,1678.6019960000001],[1114,6,1.5556324079999999],[1114,9,1542.472074],[1114,10,39.545317089999998],[1114,11,3.02422484],[1114,13,218.5732495],[1115,1,68.98329493],[1115,2,24.43189512],[1115,3,11.445947159999999],[1115,4,35.85913609],[1115,5,19.249396650000001],[1115,6,7.7886125469999996],[1115,9,36.410761270000002],[1115,10,26.5959732],[1115,11,122.81390620000001],[1115,12,2.1114553539999998],[1115,13,47.739428420000003],[1116,0,280.68585899999999],[1116,5,0.96131662200000001],[1116,11,1.2602748610000001],[1117,0,253.25504799999999],[1117,1,24.74374985],[1117,2,37.975266929999997],[1117,3,12.31670596],[1117,4,10.04873596],[1117,5,154.20279719999999],[1117,6,60.530433479999999],[1117,7,1.5649875689999999],[1117,8,37.883838240000003],[1117,9,4.897592071],[1117,10,9.71642267],[1117,11,3.0172845650000002],[1117,12,218.68826440000001],[1117,13,5.4883803799999997],[1118,5,140.9336002],[1118,6,23.759991599999999],[1118,7,2.281700823],[1118,9,1.1900882450000001],[1119,0,2.8919968140000001],[1119,1,3.2928693249999998],[1119,2,6.7382722160000004],[1119,3,2.3675785490000001],[1119,4,4.6358833500000003],[1119,5,4.6453299980000002],[1119,6,53.702129190000001],[1119,7,2.707467329],[1119,8,14.564440039999999],[1119,9,1.8828790689999999],[1119,10,80.991961189999998],[1119,11,29.579870620000001],[1119,12,4.3675165829999996],[1119,13,48.10817351],[1120,1,23.23225382],[1120,2,46.352164049999999],[1120,3,18.374432259999999],[1120,4,31.072267870000001],[1120,5,5.6184513479999998],[1120,6,7.5777164089999998],[1120,9,1.328431836],[1120,10,2.8750912],[1120,11,12.27620681],[1120,12,0.77035591000000003],[1120,13,14.29131205],[1121,0,9.8214161450000006],[1121,1,6.2126701219999996],[1121,2,9.5348444630000007],[1121,3,20.101140910000002],[1121,4,2.6239620650000002],[1121,5,14.273391569999999],[1121,6,121.5840341],[1121,8,1.0304545890000001],[1122,0,116.4483666],[1122,1,0.94035313099999995],[1122,2,1.4431992469999999],[1122,3,4.0566928369999999],[1122,4,3.9716432620000002],[1122,5,36.386161110000003],[1122,7,32.473492069999999],[1122,8,38.992541840000001],[1122,10,2.6183866290000002],[1122,11,7.4534112759999998],[1122,12,15.902347000000001],[1122,13,4.3384340149999998],[1123,0,101.5126283],[1123,1,7.2890649459999999],[1123,2,1.59811894],[1123,5,27.700763890000001],[1123,7,54.795195649999997],[1123,8,60.449454690000003],[1123,11,16.506989950000001],[1123,12,15.537687],[1123,13,14.41242486],[1124,0,24.240322710000001],[1124,1,13.8001907],[1124,2,12.70783763],[1124,3,43.658384810000001],[1124,4,3.8857341729999999],[1124,5,31.149217790000002],[1124,6,249.81877549999999],[1124,8,1.525964366],[1124,12,1.8303964049999999],[1125,5,67.659848819999993],[1125,10,67.012463010000005],[1125,11,21.93687358],[1125,13,36.085951700000003],[1126,1,25.51973727],[1126,2,133.4552247],[1126,3,59.123697659999998],[1126,4,45.90812262],[1126,5,555.44874400000003],[1126,6,471.68370140000002],[1126,7,10.880007600000001],[1126,8,487.55474459999999],[1126,9,9.7282085239999994],[1126,10,28.072685360000001],[1126,11,16.481594579999999],[1126,13,26.164094370000001],[1127,0,464.61492049999998],[1127,5,66.658791539999996],[1127,6,45.493605539999997],[1127,7,398.65356029999998],[1127,8,45.166712240000003],[1127,9,123.61836150000001],[1127,10,60.721408109999999],[1127,11,44.220887660000002],[1127,12,140.72945039999999],[1127,13,37.154192559999998],[1128,1,10.298079270000001],[1128,2,6.0788048510000001],[1128,3,1.7086929719999999],[1128,4,6.691479191],[1128,5,21.073217230000001],[1128,7,7.8159694369999997],[1128,8,10.51122732],[1128,9,5.4355319829999997],[1128,10,1.470497935],[1128,11,6.2788049150000003],[1128,12,57.525058360000003],[1128,13,7.3094532970000001],[1129,0,1.6999339499999999],[1129,1,16.774934259999998],[1129,2,5.9411982999999999],[1129,3,9.7417431259999994],[1129,4,34.062518050000001],[1129,5,3.9007917760000002],[1129,7,10.6097757],[1129,8,10.70133704],[1129,9,2.2135363620000001],[1129,10,15.56977627],[1129,11,11.25056339],[1129,12,6.4181344180000002],[1129,13,12.65081284],[1130,1,10.29181277],[1130,2,63.181100579999999],[1130,3,27.749364679999999],[1130,4,47.814962520000002],[1130,5,189.16062909999999],[1130,6,70.494977410000004],[1130,7,5.9235034390000001],[1130,8,247.52008319999999],[1130,9,9.710101109],[1130,10,62.090731779999999],[1130,11,22.840942439999999],[1130,13,43.921345010000003],[1131,1,112.77140559999999],[1131,2,49.558917540000003],[1131,3,26.789480999999999],[1131,4,48.259212460000001],[1131,5,18.622162639999999],[1131,6,10.937647269999999],[1131,9,96.298775750000004],[1131,10,57.176341979999997],[1131,11,203.182804],[1131,12,5.9302870040000002],[1131,13,79.07409921],[1132,0,11.78834844],[1132,1,8.202567835],[1132,2,3.433315538],[1132,3,11.25916906],[1132,4,1.574731111],[1132,5,10.820159840000001],[1132,6,162.3511689],[1132,7,1.226241103],[1133,5,29.52400561],[1133,10,33.993258609999998],[1133,11,12.90187549],[1133,13,17.60119044],[1134,5,90.328305670000006],[1135,0,28.786038059999999],[1135,1,9.2183058370000008],[1135,2,18.863625599999999],[1135,3,22.829699609999999],[1135,4,2.884008938],[1135,5,29.311698320000001],[1135,6,234.6939725],[1135,11,1.623688483],[1136,0,22.575781419999998],[1136,1,9.1038933610000008],[1136,2,2.4656692219999998],[1136,3,4.6205043840000002],[1136,4,14.70181167],[1136,5,16.836308450000001],[1136,6,51.09178962],[1136,7,19.374015610000001],[1136,8,106.5884262],[1136,9,7.3491551079999997],[1136,12,42.617655759999998],[1136,13,3.0883767560000002],[1137,0,22.962505350000001],[1137,1,8.7151467040000004],[1137,2,10.40316655],[1137,3,12.5324101],[1137,4,3.408240277],[1137,5,16.00258268],[1137,6,135.02535130000001],[1138,1,9.9447417419999997],[1138,2,49.450858799999999],[1138,3,35.179406800000002],[1138,4,4228.7885900000001],[1139,1,186.78316280000001],[1139,2,124.0311908],[1139,3,88.04929285],[1139,4,148.0258987],[1139,6,11.095336440000001],[1139,7,7.4584903479999998],[1139,8,14.361816749999999],[1139,9,12.02423984],[1139,10,30.233481399999999],[1139,11,34.642521850000001],[1139,12,3.691504159],[1139,13,36.6194889],[1140,0,50.642090520000004],[1140,1,101.24342009999999],[1140,2,128.284896],[1140,3,129.6797129],[1140,4,218.52385770000001],[1140,5,29.727375970000001],[1140,6,18.042254849999999],[1140,8,2.2241825],[1140,9,13.41855763],[1140,10,7.882677288],[1140,11,10.27450033],[1140,12,180.3062534],[1140,13,12.37348036],[1141,0,1.5327126719999999],[1141,1,6.9806751079999998],[1141,2,18.748684170000001],[1141,3,5.0191170710000002],[1141,4,40.539592769999999],[1141,5,47.83220232],[1141,6,22.76902479],[1141,8,5.7891925339999997],[1141,9,1.9957923849999999],[1141,10,9.17881562],[1141,11,0.92216850699999997],[1141,12,1.157357432],[1141,13,7.3805868510000003],[1142,0,26.00577285],[1142,1,23.293631430000001],[1142,2,32.72007318],[1142,3,51.947682499999999],[1142,4,7.5037258619999996],[1142,5,55.378152380000003],[1142,6,576.5909034],[1142,10,0.36644325500000002],[1142,12,0.785482499],[1143,1,43.544752690000003],[1143,2,30.630394519999999],[1143,3,23.481562480000001],[1143,4,233.72420099999999],[1143,6,88.769311169999995],[1144,5,739.72291359999997],[1144,6,393.91529389999999],[1144,7,8.4638356980000005],[1144,8,1.219553968],[1144,9,27.748679899999999],[1144,13,1.696143086],[1145,1,74.571084130000003],[1145,2,72.830137629999996],[1145,3,29.245491350000002],[1145,4,37.579962449999996],[1145,7,32.050465729999999],[1145,8,12.649718399999999],[1145,9,11.62912283],[1145,10,69.213689770000002],[1145,11,71.196355249999996],[1145,13,71.349786069999993],[1146,1,52.34461889],[1146,2,18.46792507],[1146,3,20.764617090000002],[1146,4,24.141022039999999],[1146,5,8.0027778170000001],[1146,6,23.549464700000001],[1146,7,2.9681973159999999],[1146,8,0.99793752300000005],[1146,9,29.9309136],[1146,10,25.129673629999999],[1146,11,12.39910246],[1146,13,23.59466072],[1147,1,50.41606951],[1147,2,49.896446400000002],[1147,3,45.735020230000003],[1147,4,292.53767099999999],[1147,6,97.974352120000006],[1148,0,23.124498330000002],[1148,7,1.312060285],[1148,8,0.66169161899999995],[1148,9,2.737374693],[1148,10,11.47858381],[1148,11,11.383391769999999],[1148,12,34.129101220000003],[1148,13,5.0615063500000002],[1149,1,0.49970866800000002],[1149,2,3.834618876],[1149,3,2.155748204],[1149,4,2.1105524070000001],[1149,5,203.02590029999999],[1149,6,118.57602420000001],[1149,7,6.5739378430000004],[1149,8,154.9919179],[1149,9,4.2860385499999998],[1149,10,7.8847394910000004],[1149,11,2.376469497],[1149,13,9.2218678740000009],[1150,1,5.1039474540000001],[1150,2,40.471747499999999],[1150,3,7.3394935019999998],[1150,4,21.556857579999999],[1150,5,6.1716527110000001],[1150,6,56.185852660000002],[1150,7,15.38743932],[1150,8,626.45297740000001],[1150,9,11.673850229999999],[1150,10,18.159518340000002],[1150,11,13.484941020000001],[1150,13,8.830381848],[1151,0,6.0481303369999999],[1151,1,38.449560910000002],[1151,2,19.376466480000001],[1151,3,23.519134600000001],[1151,4,35.145023819999999],[1151,5,6.9392393400000003],[1151,6,12.63477054],[1151,7,22.64887044],[1151,8,15.229551989999999],[1151,9,25.59523467],[1151,10,35.154592039999997],[1151,11,60.951653479999997],[1151,12,17.696998140000002],[1151,13,27.138289369999999],[1152,1,146.3935208],[1152,2,77.001720910000003],[1152,3,65.229805519999999],[1152,4,148.0442985],[1152,5,18.28353714],[1152,6,70.615462919999999],[1152,9,69.560620920000005],[1152,10,65.705393740000005],[1152,11,252.7693108],[1152,12,11.62284653],[1152,13,80.065543590000004],[1153,0,11.04634828],[1153,1,110.6177783],[1153,2,76.7180982],[1153,3,48.694510700000002],[1153,4,89.898822800000005],[1153,5,15.59861675],[1153,6,59.169832849999999],[1153,7,90.687127450000006],[1153,8,47.072151290000001],[1153,9,40.938480319999996],[1153,10,131.70584009999999],[1153,11,134.45614850000001],[1153,12,30.798060939999999],[1153,13,160.32088880000001],[1154,0,4.7661179770000004],[1154,5,8.0202320759999992],[1154,6,16.225568339999999],[1154,7,29.746710289999999],[1154,8,37.004219859999999],[1154,9,11.37786657],[1154,10,12.87206862],[1154,11,44.925294229999999],[1154,12,4.1987337379999996],[1154,13,19.473276340000002],[1155,0,202.7617808],[1155,1,213.93720830000001],[1155,2,314.16549450000002],[1155,3,376.80663399999997],[1155,4,82.882142049999999],[1155,5,588.10367289999999],[1155,6,4580.278703],[1155,7,5.0619778860000002],[1155,8,3.8292466969999999],[1155,10,2.1428132739999999],[1155,11,12.19932034],[1155,12,14.54509154],[1155,13,1.775225609],[1156,5,409.33288470000002],[1156,6,135.94194759999999],[1156,7,3.8076121349999998],[1156,8,1.5361885829999999],[1156,9,7.9438888700000003],[1156,13,1.068257622],[1157,5,45.551562400000002],[1157,10,47.39656402],[1157,11,26.54114053],[1157,13,28.001126729999999],[1158,0,7.4076782789999998],[1158,1,3.436273474],[1158,2,1.438307046],[1158,3,2.0214706680000001],[1158,4,3.2984833870000001],[1158,5,10.19891762],[1158,6,19.104835860000001],[1158,7,7.1918694289999996],[1158,8,27.979461879999999],[1158,9,4.2870071459999997],[1158,10,0.28994563800000001],[1158,12,13.67316456],[1158,13,1.4412424859999999],[1159,1,16.41343646],[1159,2,22.0415885],[1159,3,19.914673929999999],[1159,4,2.16635087],[1159,5,16.12568504],[1159,6,22.585531370000002],[1159,7,26.990954439999999],[1159,8,35.73134743],[1159,9,3.519481748],[1159,10,43.798467240000001],[1159,11,8.1309941200000004],[1159,12,4.0818858599999999],[1159,13,36.67948758],[1160,0,114.0340676],[1160,1,54.762801490000001],[1160,2,104.38065349999999],[1160,3,150.5123767],[1160,4,33.574977859999997],[1160,5,137.7777103],[1160,6,1376.390504],[1160,12,0.878648753],[1161,1,4.0568311149999996],[1161,2,7.3582224739999997],[1161,3,4.773057305],[1161,4,4.6729889699999996],[1161,5,173.69886890000001],[1161,6,80.746842029999996],[1161,7,3.0323754470000002],[1161,8,15.598577219999999],[1161,9,6.9591486690000002],[1161,10,6.1615261139999999],[1161,11,2.9231988200000001],[1161,12,0.55030927399999996],[1161,13,8.5075844610000004],[1162,0,2.2613013500000001],[1162,1,30.038754260000001],[1162,2,28.319635049999999],[1162,3,35.173746510000001],[1162,4,101.49652260000001],[1162,5,17.123522269999999],[1162,6,49.338961439999999],[1162,7,28.22686156],[1162,8,2.8470456620000002],[1162,9,8.0974029040000008],[1162,10,9.1607969899999997],[1162,11,22.448737659999999],[1162,12,23.905246949999999],[1162,13,13.36379092],[1163,1,0.93716549299999996],[1163,2,1.438307046],[1163,8,240.9342551],[1164,5,776.5055006],[1164,6,362.34975539999999],[1164,8,1.525964366],[1164,9,623.39040060000002],[1164,10,14.51657945],[1164,11,1.45843788],[1164,12,0.91519820200000002],[1164,13,99.747888880000005],[1165,0,2.215731399],[1165,2,10.32518518],[1165,3,3.6278865219999998],[1165,4,10.65548093],[1165,5,1.0168756050000001],[1165,6,4.114440696],[1165,8,92.059167369999997],[1165,9,1.442586055],[1165,10,14.04968521],[1165,12,5.0193227650000001],[1165,13,4.8498083660000004],[1166,0,130.59353139999999],[1166,1,755.59434590000001],[1166,2,207.92418789999999],[1166,3,239.95903809999999],[1166,4,318.66503440000002],[1166,5,171.8104515],[1166,6,215.5573512],[1166,7,9.0563523690000007],[1166,9,238.06980419999999],[1166,10,28.624911990000001],[1166,11,1.7460580999999999],[1166,12,352.8107301],[1166,13,323.95657180000001],[1167,1,0.50867308300000003],[1167,3,1.0972103900000001],[1167,5,68.274262969999995],[1167,6,1.244362814],[1167,8,10.9681321],[1167,10,1.888514367],[1167,13,1.173412696],[1168,1,60.081901129999999],[1168,2,62.141659539999999],[1168,3,39.442553660000002],[1168,4,76.311841630000004],[1168,6,2.1301139830000002],[1168,7,1.4319020119999999],[1168,8,2.8885183749999999],[1168,9,9.7090585069999999],[1168,10,14.143411240000001],[1168,11,14.49365708],[1168,12,3.0316841239999999],[1168,13,11.047634329999999],[1169,1,82.071395210000006],[1169,2,75.674611850000005],[1169,3,46.181324619999998],[1169,4,99.331858159999996],[1169,6,7.9355962389999997],[1169,7,1.600336365],[1169,8,4.8424413350000002],[1169,9,11.129367329999999],[1169,10,16.86090445],[1169,11,13.37022606],[1169,12,3.5496481759999998],[1169,13,12.721321919999999],[1170,0,53.814795590000003],[1170,1,3854.4454540000002],[1170,2,65.678893430000002],[1170,3,113.2876965],[1170,4,8807.2813609999994],[1170,5,351.64488549999999],[1170,6,482.99444670000003],[1170,7,4.7981940779999999],[1170,8,1.6132006750000001],[1170,9,125.13196979999999],[1170,10,37.914791080000001],[1170,11,94.050644030000001],[1170,12,8.7076641630000005],[1170,13,58.33419456],[1171,5,150.0263545],[1172,1,72.753636959999994],[1172,2,30.307184190000001],[1172,3,24.66042225],[1172,4,72.430231059999997],[1172,6,2.5425232690000001],[1172,7,6.8365246449999999],[1172,8,1.7238807970000001],[1172,10,8.6820188209999998],[1172,11,11.53317324],[1172,13,5.9938890990000004],[1173,0,46.817273559999997],[1173,1,27.17602772],[1173,2,33.687380529999999],[1173,3,48.473261669999999],[1173,4,12.14016475],[1173,5,24.013834589999998],[1173,6,577.86891800000001],[1173,8,0.86682852899999996],[1173,11,1.656939822],[1174,1,330.07822069999997],[1174,2,352.03353229999999],[1174,3,309.73157650000002],[1174,4,362.31031009999998],[1174,5,289.76239049999998],[1174,6,111.7681224],[1174,7,75.13259884],[1174,8,621.71339420000004],[1174,9,435.0625465],[1174,10,685.42562080000005],[1174,11,1185.4468380000001],[1174,13,477.50575259999999],[1175,0,21.859482010000001],[1175,1,9.3335706809999994],[1175,2,16.97732856],[1175,3,23.860810390000001],[1175,4,2.9200703190000001],[1175,5,25.080176689999998],[1175,6,216.48723290000001],[1176,1,0.80076414299999998],[1176,4,5.0731199949999999],[1176,5,8.7144987589999996],[1176,6,47.013667050000002],[1176,7,3.9504320540000002],[1176,10,59.458801360000002],[1176,11,34.273818220000003],[1176,12,11.94860506],[1176,13,47.103895450000003],[1177,1,180.869854],[1177,2,92.219006100000001],[1177,3,32.729629369999998],[1177,4,49.987773480000001],[1177,5,22.017421859999999],[1177,6,75.723096960000007],[1177,7,3.9923502869999998],[1177,8,4.0268038810000002],[1177,9,23.94677016],[1177,10,75.487712860000002],[1177,11,25.01597181],[1177,13,58.104537229999998],[1178,0,7.6979835919999999],[1178,1,8.278088855],[1178,2,8.9680439330000006],[1178,3,14.70484167],[1178,4,7.1982755020000004],[1178,5,7.0657406639999998],[1178,6,113.16523650000001],[1179,0,44.314627979999997],[1179,1,11.56312557],[1179,2,32.266203699999998],[1179,3,27.209148920000001],[1179,4,4.4397837219999996],[1179,5,30.50626815],[1179,6,182.5783059],[1179,12,2.0913844849999998],[1180,1,94.317860490000001],[1180,2,51.792558890000002],[1180,3,37.329192300000003],[1180,4,51.165207090000003],[1180,6,2.1167799359999999],[1180,7,4.268815858],[1180,8,4.305655324],[1180,9,4.4530531980000001],[1180,10,19.275259309999999],[1180,11,27.434152300000001],[1180,13,7.984348046],[1181,1,61.10786762],[1181,2,37.816450860000003],[1181,3,14.881771580000001],[1181,4,6.2441878019999999],[1181,5,1.1917927100000001],[1181,6,24.110915850000001],[1181,7,1.620780353],[1181,9,21.979508559999999],[1181,10,36.592069819999999],[1181,11,9.3745579259999996],[1181,13,25.009796080000001],[1182,1,2.9384994199999999],[1182,2,3.006558573],[1182,5,34.347698139999999],[1182,6,7.1884271689999997],[1182,7,46.711205589999999],[1182,8,19.49558017],[1182,9,1.680248594],[1182,10,5.4547788759999998],[1182,11,6.2109560039999998],[1182,12,1.948747988],[1182,13,1.1297604960000001],[1183,5,607.70244879999996],[1183,6,233.9402091],[1183,7,15.05670653],[1183,9,12.216195620000001],[1183,10,0.94425718300000006],[1184,1,13.745904810000001],[1184,2,17.792156850000001],[1184,3,12.264853479999999],[1184,4,14.68905281],[1184,5,12.616272889999999],[1184,6,4.9967080690000003],[1184,7,3.6312211579999998],[1184,8,26.095727480000001],[1184,9,18.371511999999999],[1184,10,28.693502030000001],[1184,11,49.61935914],[1184,13,17.064391619999999],[1185,1,26.849293639999999],[1185,2,21.891076890000001],[1185,3,21.717772879999998],[1185,4,26.578067959999998],[1185,7,23.455815210000001],[1185,8,1.3916609769999999],[1185,9,17.271629699999998],[1185,10,39.716832689999997],[1185,11,42.56248454],[1185,13,39.67790866],[1186,0,20.798542950000002],[1186,1,44.133744210000003],[1186,2,80.399590489999994],[1186,3,92.87483666],[1186,4,131.8451542],[1186,5,12.14839707],[1186,6,7.022049988],[1186,9,4.3085673699999996],[1186,10,3.6633624729999998],[1186,11,5.688002376],[1186,12,90.304109190000005],[1186,13,8.2770902030000002],[1187,1,82.561225030000003],[1187,2,53.53950519],[1187,3,38.45966627],[1187,4,104.77453850000001],[1187,5,0.46869660699999999],[1187,6,17.06779027],[1187,7,2.5496187250000002],[1187,8,5.1432433729999998],[1187,9,7.9789722909999998],[1187,10,29.500672900000001],[1187,11,25.192686859999998],[1187,12,2.3134978739999998],[1187,13,25.930240739999999],[1188,1,44.928561770000002],[1188,2,25.07408775],[1188,3,28.632834760000001],[1188,4,36.657937250000003],[1188,5,6.1735522659999997],[1188,6,9.9916703889999994],[1188,9,56.05172778],[1188,10,29.380087079999999],[1188,11,101.97753179999999],[1188,12,2.0315202939999999],[1188,13,41.221132050000001],[1189,0,91.960214289999996],[1189,1,0.91848445300000003],[1189,4,3.8792794650000002],[1189,5,22.21248207],[1189,7,34.73908454],[1189,8,15.23429541],[1189,11,13.10413703],[1189,12,8.2231014560000002],[1189,13,1.0593850499999999],[1190,0,31.329965479999998],[1190,1,25.367289620000001],[1190,2,25.54928215],[1190,3,35.908274659999996],[1190,4,23.436965829999998],[1190,5,62.306410290000002],[1190,6,482.871645],[1190,11,3.7699835099999999],[1191,0,90.162946259999998],[1191,1,46.227392340000002],[1191,2,72.789892960000003],[1191,3,134.6769166],[1191,4,29.793792939999999],[1191,5,114.3364],[1191,6,1124.982348],[1191,7,1.48087586],[1191,11,0.951705935],[1192,0,2.682952845],[1192,5,9.8503972060000002],[1192,7,3.349015756],[1192,8,1.6889587180000001],[1192,10,0.94512666499999998],[1192,12,84.075196919999996],[1193,0,4.0750864189999998],[1193,1,5.413277603],[1193,2,9.4948381220000009],[1193,3,11.676466939999999],[1193,4,3.2661905419999999],[1193,5,62.651626010000001],[1193,6,22.701354609999999],[1193,7,136.0707444],[1193,8,50.023886400000002],[1193,9,7.9594433379999998],[1193,10,3.5888376169999998],[1193,11,9.8072298300000007],[1193,12,1.5385569779999999],[1193,13,3.5678310500000001],[1194,5,374.38002110000002],[1194,6,100.19425029999999],[1194,9,394.16649039999999],[1194,10,12.24214916],[1194,13,52.845557829999997],[1195,1,14.540657680000001],[1195,2,32.886965259999997],[1195,3,1.6507511340000001],[1195,4,22.625998150000001],[1195,5,5.5523519200000004],[1195,6,14.977133609999999],[1195,8,54.582002920000001],[1195,10,24.86108273],[1195,11,4.8527123379999999],[1195,13,14.12317897],[1196,0,102.2140124],[1196,1,3.567275102],[1196,2,0.68435577199999997],[1196,3,1.9236575709999999],[1196,4,0.94166380599999999],[1196,5,32.351405339999999],[1196,7,41.063254479999998],[1196,8,57.688836729999998],[1196,10,3.3109921240000002],[1196,11,7.7755909890000003],[1196,12,7.9843662530000001],[1196,13,9.2576583889999995],[1197,0,17.326185070000001],[1197,1,236.7341337],[1197,2,111.0162069],[1197,3,120.5670018],[1197,4,432.81071009999999],[1197,5,50.360033680000001],[1197,6,206.4458339],[1197,7,41.452782740000004],[1197,8,5.4535455940000004],[1197,9,35.72151891],[1197,10,56.96612812],[1197,11,126.8306147],[1197,12,27.256398399999998],[1197,13,54.357267409999999],[1198,1,12.574475720000001],[1198,2,49.318576409999999],[1198,3,25.616362349999999],[1198,4,17.703041599999999],[1198,5,0.84471978599999997],[1198,6,6.8357416500000001],[1198,7,11.48777988],[1198,9,17.97536951],[1198,10,11.67109037],[1198,11,21.040937660000001],[1198,13,6.4459866090000002],[1199,0,26.20872112],[1199,1,15.77833218],[1199,2,35.270643630000002],[1199,3,43.652229499999997],[1199,4,60.845968980000002],[1199,5,4.5623776759999997],[1199,6,1.678191537],[1199,7,1.1281113869999999],[1199,8,1.706770318],[1199,9,4.1187979639999996],[1199,10,0.31836462700000001],[1199,11,0.54374762200000004],[1199,12,37.533345629999999],[1199,13,4.3518906959999999],[1200,5,9.9385848840000008],[1200,6,10.96720848],[1200,9,1.281757204],[1200,10,32.595375169999997],[1200,11,106.6039256],[1200,12,21.55539117],[1200,13,30.163841900000001],[1201,5,39.73566237],[1201,10,44.424616550000003],[1201,11,16.986844300000001],[1201,13,32.134679849999998],[1202,0,2.6015060619999999],[1202,1,4.9368539360000003],[1202,2,10.607514460000001],[1202,3,2.1297637389999999],[1202,4,2.0851127119999999],[1202,5,71.635254680000003],[1202,6,21.738573949999999],[1202,7,118.528246],[1202,8,42.579855680000001],[1202,9,8.4687529559999994],[1202,10,2.74930596],[1202,11,7.8260818399999996],[1202,12,2.9466113549999999],[1202,13,6.8330335729999998],[1203,0,2752.8872980000001],[1203,5,591.35544070000003],[1203,6,588.22650920000001],[1203,7,5058.7918019999997],[1203,8,371.16079559999997],[1203,9,1602.470022],[1203,10,803.98149079999996],[1203,11,547.58386310000003],[1203,12,1646.8644830000001],[1203,13,455.66965119999998],[1204,0,4.7101306010000004],[1204,1,13.94385903],[1204,2,18.10788114],[1204,3,6.9408401209999999],[1204,4,6.795323679],[1204,5,13.40217719],[1204,6,5.247807484],[1204,7,5.2915098609999998],[1204,8,5.3371750770000004],[1204,9,9.1998092249999992],[1204,10,16.260578840000001],[1204,11,7.934882848],[1204,12,2.4896468399999998],[1204,13,10.721949439999999],[1205,0,12.37840793],[1205,1,11.92589029],[1205,2,7.7649779089999997],[1205,3,18.708512850000002],[1205,4,2.289535527],[1205,5,13.546710470000001],[1205,6,161.78424530000001],[1205,12,0.35949942499999998],[1206,2,2.9749383250000001],[1206,4,2.0467364049999999],[1206,5,1.1719469069999999],[1206,6,2.3709419440000001],[1206,7,4.7813730650000004],[1206,8,204.15825090000001],[1206,10,4.4978420620000001],[1206,11,1.5364087049999999],[1206,13,12.296665730000001],[1207,0,1.911867972],[1207,1,253.96938890000001],[1207,2,265.04865539999997],[1207,3,264.51553849999999],[1207,4,294.21432920000001],[1207,5,225.4975034],[1207,6,79.879274350000003],[1207,7,70.401848939999994],[1207,8,535.57944869999994],[1207,9,343.55130100000002],[1207,10,571.79791150000005],[1207,11,865.01826359999995],[1207,13,389.17802769999997],[1208,0,52.551465139999998],[1208,1,16.251714230000001],[1208,2,11.337356809999999],[1208,3,1.593410413],[1208,4,7.8000208339999997],[1208,6,14.456885809999999],[1208,8,17.153592750000001],[1208,10,13.027216839999999],[1208,11,35.131108859999998],[1208,12,10.287879330000001],[1208,13,12.780557119999999],[1209,0,30.038008139999999],[1209,1,9.5004749289999992],[1209,2,4.3742327689999998],[1209,3,2.0492572060000001],[1209,4,10.031470089999999],[1209,6,13.94456061],[1209,8,12.606248580000001],[1209,10,12.34510809],[1209,11,27.10890204],[1209,12,6.615530648],[1209,13,6.5747402079999997],[1210,0,52.133560850000002],[1210,1,126.4148682],[1210,2,84.353991769999993],[1210,3,35.566631039999997],[1210,4,25.535376360000001],[1210,5,110.3249383],[1210,6,32.269321169999998],[1210,7,115.6908505],[1210,8,47.40500832],[1210,9,220.6253255],[1210,10,178.55002260000001],[1210,11,130.6940108],[1210,12,54.675359800000003],[1210,13,138.2002549],[1211,2,8.0056712940000008],[1211,3,4.5006328079999998],[1211,4,4.4062759199999997],[1211,5,1.2615013399999999],[1211,6,232.24271039999999],[1211,7,1.715580713],[1211,8,20.764632089999999],[1211,9,7.158493065],[1212,1,351.90001369999999],[1212,2,171.01008859999999],[1212,3,152.04393260000001],[1212,4,274.2390949],[1212,5,1.966940065],[1212,6,39.792764269999999],[1212,7,7.1331818809999996],[1212,8,8.094083114],[1212,9,15.34714926],[1212,10,94.865322269999993],[1212,11,68.763611949999998],[1212,12,0.53938133799999999],[1212,13,54.096943090000003],[1213,0,727.64319190000003],[1213,1,369.14371180000001],[1213,2,240.03894510000001],[1213,3,152.96058780000001],[1213,4,188.02412889999999],[1213,5,114.330581],[1213,6,136.85242450000001],[1213,7,200.83356689999999],[1213,8,171.85500930000001],[1213,9,10.13716065],[1213,10,13.895079170000001],[1213,11,41.218665450000003],[1213,12,60.352870979999999],[1213,13,49.983952989999999],[1214,0,52.03012124],[1214,1,52.659775320000001],[1214,2,47.986374959999999],[1214,3,63.892912180000003],[1214,4,6.9503757080000002],[1214,5,117.40222300000001],[1214,6,1032.582263],[1214,11,1.3043469729999999],[1214,12,3.2740126169999999],[1215,0,98.412950390000006],[1215,1,14.68877983],[1215,2,2.5763981999999999],[1215,3,1.810501243],[1215,4,7.976446353],[1215,5,18.269028899999999],[1215,6,14.37321693],[1215,7,122.15455540000001],[1215,8,36.893011729999998],[1215,9,30.956747050000001],[1215,10,19.865952740000001],[1215,11,19.29344502],[1215,12,36.321038639999998],[1215,13,15.489938220000001],[1216,2,13.03226821],[1216,3,2.8178799620000001],[1216,4,2.7588024070000001],[1216,5,488.90814499999999],[1216,6,201.33540429999999],[1216,7,6.4448277220000003],[1216,8,30.33541447],[1216,9,7.843475862],[1216,10,4.8501243159999996],[1216,13,1.5067922039999999],[1217,1,8.1042025980000005],[1217,2,38.444289599999998],[1217,3,12.7133132],[1217,4,14.002622349999999],[1217,5,20.489941819999999],[1217,6,61.278029160000003],[1217,7,3.6346080390000002],[1217,8,23.21783757],[1217,9,2.5276491170000002],[1217,10,6.1543424560000002],[1217,11,2.3358325550000001],[1217,13,0.84976655599999995],[1218,0,42.816852160000003],[1218,5,0.98250655499999995],[1218,7,6.6808065970000001],[1218,9,1.3938285539999999],[1218,10,9.8040398680000003],[1218,11,27.049146929999999],[1218,12,48.496762940000004],[1218,13,8.4346042640000007],[1219,2,11.66462072],[1219,3,1.3661714709999999],[1219,4,2.6750586919999999],[1219,5,5.3610194419999999],[1219,6,4.6481868689999999],[1219,7,3.1245971749999999],[1219,8,329.86350440000001],[1219,10,9.4057966410000002],[1219,11,4.0161336360000002],[1219,13,4.3831601390000001],[1220,0,15.63695952],[1220,1,36.59807283],[1220,2,13.662630439999999],[1220,3,49.072194930000002],[1220,4,8.3553711550000003],[1220,5,41.861985439999998],[1220,6,128.2450556],[1220,7,1.626579209],[1220,8,6.5624657170000003],[1220,10,8.2626726529999992],[1220,11,12.544131180000001],[1220,12,10.82356944],[1221,1,24.944104100000001],[1221,2,65.222478249999995],[1221,3,35.869705089999997],[1221,4,40.97063575],[1221,5,18.99102268],[1221,6,15.82014478],[1221,8,95.00498614],[1221,9,4.7543876239999996],[1221,10,88.320784059999994],[1221,11,17.574359220000002],[1221,13,44.754371939999999],[1222,0,18.885006969999999],[1222,1,24.57456182],[1222,2,31.429672490000002],[1222,3,48.590165319999997],[1222,4,103.7922772],[1222,5,6.1907010219999998],[1222,6,2.5048562570000001],[1222,8,1.6983418219999999],[1222,9,10.53889257],[1222,10,2.8511321070000002],[1222,12,50.929085149999999],[1222,13,5.9050907419999996],[1223,0,0.33121368499999998],[1223,1,20.113316480000002],[1223,2,13.50507696],[1223,3,8.4057516240000005],[1223,4,23.626694910000001],[1223,5,8.8163126520000006],[1223,6,3.3827091440000001],[1223,7,4.9612792240000001],[1223,8,10.842204929999999],[1223,9,14.87928222],[1223,10,12.601115869999999],[1223,11,24.710384130000001],[1223,12,3.8765619440000001],[1223,13,10.29447216],[1224,1,6.3968490630000003],[1224,2,42.951613160000001],[1224,3,15.52278995],[1224,4,6.7543781279999999],[1224,5,191.44172180000001],[1224,6,103.671708],[1224,7,1.3149064029999999],[1224,8,39.787617529999999],[1224,9,2.7433125989999998],[1224,10,5.1951214090000004],[1224,11,1.2675649550000001],[1224,13,5.5336208259999999],[1225,0,55.600628649999997],[1225,2,1.868479612],[1225,4,0.85700045400000002],[1225,5,11.77709875],[1225,6,1.98550074],[1225,8,0.67310428200000005],[1225,12,21.395822639999999],[1226,0,7.475251171],[1226,1,68.721907470000005],[1226,2,30.479973149999999],[1226,3,28.558747520000001],[1226,4,107.180024],[1226,5,7.6236683049999998],[1226,6,63.235481800000002],[1226,7,9.3310376290000008],[1226,8,4.1829171450000002],[1226,9,10.27451898],[1226,10,19.603565110000002],[1226,11,28.984166269999999],[1226,12,2.195119064],[1226,13,16.725479369999999],[1227,0,18.59800079],[1227,1,72.939390919999994],[1227,2,72.221375080000001],[1227,3,27.06763561],[1227,4,21.531376659999999],[1227,5,128.02896580000001],[1227,6,23.023359639999999],[1227,7,58.037730500000002],[1227,8,39.025726980000002],[1227,9,88.795775680000006],[1227,10,138.3102384],[1227,11,47.245112499999998],[1227,12,22.62551698],[1227,13,107.6485478],[1228,0,26.131720090000002],[1228,1,5.9507907539999998],[1228,2,1.522154542],[1228,3,8.5572569979999997],[1228,4,4.1889259870000002],[1228,5,5.9963740840000002],[1228,6,41.245884199999999],[1228,7,24.464334829999999],[1228,8,74.026378980000004],[1228,9,5.104037656],[1228,12,28.611640300000001],[1228,13,8.0076208090000005],[1229,5,375.2500685],[1229,6,148.07160709999999],[1229,7,6.3197760409999999],[1229,8,3.1871575459999999],[1229,9,1.648132634],[1229,13,2.2163329279999999],[1230,5,2820.7811200000001],[1230,6,761.59383209999999],[1230,7,15.998670580000001],[1230,8,17.929708389999998],[1230,9,35.232661370000002],[1230,10,1.003330947],[1231,6,1.906444509],[1231,7,2.5630945110000001],[1231,8,51.704275350000003],[1231,9,5.347429633],[1231,10,11.5733058],[1231,11,3.7062205750000001],[1231,13,15.28082678],[1232,0,67.162949729999994],[1232,1,32.238492960000002],[1232,2,49.477762390000002],[1232,3,80.858826719999996],[1232,4,17.415992280000001],[1232,5,91.563615929999997],[1232,6,656.59499889999995],[1232,11,1.1885032760000001],[1233,5,515.68817120000006],[1233,6,190.0545645],[1233,7,5.4365188509999998],[1233,8,5.4834354799999998],[1233,9,12.76009414],[1233,13,0.95328819200000003],[1234,1,17.59463324],[1234,2,46.005484070000001],[1234,3,15.461808639999999],[1234,4,57.798292269999997],[1234,5,7.0917635749999999],[1234,6,299.6971211],[1234,7,53.580305119999998],[1234,8,78.902338990000004],[1234,9,12.296409710000001],[1234,13,6.7645824409999999],[1235,0,176.42983229999999],[1235,7,6.4773483729999999],[1235,9,1.6892258790000001],[1235,10,35.64549847],[1235,11,45.270015700000002],[1235,12,88.162191930000006],[1235,13,23.851728949999998],[1236,1,1.1388828849999999],[1236,2,5.2436734740000004],[1236,3,0.818858698],[1236,4,2.4050733649999998],[1236,5,3.6723416979999999],[1236,6,1.8573599439999999],[1236,7,6.8670343679999997],[1236,8,326.16558500000002],[1236,10,7.7517906920000001],[1236,11,1.8053988999999999],[1236,13,8.3194275340000008],[1237,0,13.478890310000001],[1237,1,6.8210040510000001],[1237,2,11.77703996],[1237,3,31.264997380000001],[1237,4,3.601119873],[1237,5,16.495807809999999],[1237,6,125.1462494],[1238,1,48.319786729999997],[1238,2,62.703033990000002],[1238,3,91.515531769999996],[1238,4,107.84810330000001],[1238,5,17.57587303],[1238,6,23.064253709999999],[1238,7,54.910771660000002],[1238,8,0.65158407399999996],[1238,10,69.642573240000004],[1238,11,326.32120140000001],[1238,12,63.698445120000002],[1238,13,80.200152489999994],[1239,1,1.9721003690000001],[1239,2,3.7833310619999998],[1239,3,5.3172879809999998],[1239,4,264.45513349999999],[1239,5,11.92324049],[1239,8,2.45324454],[1239,9,2.537227814],[1239,10,3.2032335750000001],[1239,11,7.0340530489999997],[1239,13,0.56865786900000004],[1240,5,18.786986899999999],[1240,6,163.2089813],[1240,8,1.515875345],[1240,12,3.6365892209999999],[1240,13,1.0541319010000001],[1241,2,1.283814156],[1241,3,3.6086768349999998],[1241,5,789.97465929999998],[1241,6,304.90277529999997],[1241,9,650.03124049999997],[1241,10,11.64607668],[1241,13,93.588094729999995],[1242,1,5.5477689720000001],[1242,2,4.2571964409999996],[1242,3,7.9777103279999997],[1242,4,7.8104556450000002],[1242,6,11.30955166],[1242,9,17.4473305],[1242,10,6.007402098],[1242,11,60.095932789999999],[1242,12,1.8395789950000001],[1242,13,3.1994137130000002],[1243,1,1228.393288],[1243,2,1293.3267410000001],[1243,3,1269.5790529999999],[1243,4,1315.079262],[1243,5,1306.828309],[1243,6,356.27655759999999],[1243,7,302.26007870000001],[1243,8,2673.8471519999998],[1243,9,1635.1077459999999],[1243,10,2602.8427820000002],[1243,11,5098.3120319999998],[1243,13,1728.46994],[1244,0,10.043485179999999],[1244,1,15.655959299999999],[1244,2,11.700520689999999],[1244,3,7.3413005919999996],[1244,4,6.0374062530000003],[1244,5,17.1202644],[1244,6,3.996422146],[1244,7,8.7310238420000008],[1244,8,6.3225232919999996],[1244,9,20.551035120000002],[1244,10,18.448295399999999],[1244,11,9.7115480670000007],[1244,12,9.7506971839999999],[1244,13,17.743623639999999],[1245,0,48.947877099999999],[1245,5,4.1380813200000004],[1245,7,3.2157657930000001],[1245,9,4.1931933289999996],[1245,10,13.159071259999999],[1245,11,40.29982373],[1245,12,52.036826529999999],[1245,13,18.04420301],[1246,5,275.4087705],[1246,6,118.0575147],[1246,7,2.9034309029999998],[1246,8,0.97616241000000004],[1246,9,6.057479496],[1247,1,5.1705682370000003],[1247,2,0.99193589400000004],[1247,3,6.9705885099999998],[1247,4,5.4595587090000004],[1247,5,11.72289381],[1247,6,56.919235120000003],[1248,0,18.2728362],[1248,1,0.31523810800000002],[1248,2,1.4514272930000001],[1248,3,2.719880716],[1248,4,4.6600010449999996],[1248,5,6.8613014750000003],[1248,6,15.42328824],[1248,7,7.7758646909999998],[1248,8,19.868856439999998],[1248,9,2.7038207839999999],[1248,10,0.29259052400000002],[1248,12,13.17071438],[1248,13,1.0907921330000001],[1249,1,25.821097559999998],[1249,2,43.728239979999998],[1249,3,23.046718729999998],[1249,4,33.84530779],[1249,5,34.452596990000004],[1249,6,4.3562717519999996],[1249,7,7.3209160860000004],[1249,8,73.840948789999999],[1249,9,33.602266159999999],[1249,10,64.460378070000004],[1249,11,103.0371097],[1249,13,43.132836730000001],[1250,1,42.669657170000001],[1250,2,16.371726509999998],[1250,3,6.135910966],[1250,4,18.021810200000001],[1250,5,5.1595810450000004],[1250,6,24.355901360000001],[1250,7,3.5083901399999999],[1250,8,2.3591114700000002],[1250,9,12.19936117],[1250,10,31.023250959999999],[1250,11,10.14622572],[1250,13,18.045653510000001],[1251,8,86.428704249999996],[1251,10,15.14451895],[1251,11,5.8406931579999997],[1251,13,10.320558399999999],[1252,6,191.11679380000001],[1253,1,279.45408789999999],[1253,2,46.72730069],[1253,3,23.454625249999999],[1253,4,220.44377470000001],[1253,5,1.314839155],[1253,7,39.33858626],[1253,8,18.03548838],[1253,9,5.5958721599999999],[1253,11,67.225812149999996],[1253,13,1.2541785649999999],[1254,2,6.8366659189999996],[1254,4,1.1758943799999999],[1254,5,0.673308872],[1254,8,97.898374520000004],[1254,10,4.1345722389999997],[1254,11,1.765400133],[1254,13,0.64224551900000004],[1255,5,22.194048479999999],[1255,10,32.854776620000003],[1255,11,4.1565911849999999],[1255,13,23.43834476],[1256,2,16.972023140000001],[1256,3,3.6697467509999999],[1256,4,3.592809597],[1256,5,2050.0173089999998],[1256,6,826.14012990000003],[1256,7,11.190864960000001],[1256,8,76.190226980000006],[1256,9,53.991557309999997],[1256,10,7.1058984819999997],[1256,11,5.3939764070000003],[1256,13,8.830381848],[1257,2,2.7242412749999998],[1257,4,5.6227758530000003],[1257,8,131.01494059999999],[1258,1,167.01872850000001],[1258,2,101.6288811],[1258,3,34.915088849999997],[1258,4,144.50122429999999],[1258,6,1.799896712],[1258,7,3.6297715679999998],[1258,8,15.864749959999999],[1258,9,12.62142822],[1258,10,31.41367112],[1258,11,30.325416260000001],[1258,12,5.855319969],[1258,13,30.550888629999999],[1259,0,4.7505762880000004],[1259,1,14.42419933],[1259,2,39.662880170000001],[1259,3,36.298581990000002],[1259,4,43.152767439999998],[1259,9,4.1239144830000001],[1259,12,40.056832630000002],[1259,13,2.0796189140000001],[1260,0,2.873458372],[1260,1,225.75152199999999],[1260,2,140.59664140000001],[1260,3,119.9724899],[1260,4,267.15763670000001],[1260,5,30.33077187],[1260,6,224.103116],[1260,7,17.934078459999999],[1260,8,30.751041279999999],[1260,9,54.253470610000001],[1260,10,66.807592560000003],[1260,11,41.492126210000002],[1260,12,57.498635780000001],[1260,13,70.441792520000007],[1261,0,7.2541995970000004],[1261,1,6.8356439120000001],[1261,2,7.43108843],[1261,3,14.94930317],[1261,4,4.8117985670000003],[1261,5,12.85760981],[1261,6,170.7035454],[1261,11,0.60200629500000002],[1262,0,6.7238925920000003],[1262,1,8.5065790900000007],[1262,2,19.58310363],[1262,3,7.3394935019999998],[1262,5,17.486349350000001],[1262,6,220.58149560000001],[1262,8,1.410930129],[1263,0,46.590317669999997],[1263,1,2.2670259979999998],[1263,4,1.914986665],[1263,5,14.25460309],[1263,7,17.894372010000001],[1263,8,17.29676542],[1263,10,1.262493922],[1263,11,5.031281806],[1263,12,3.1572274189999998],[1263,13,5.7525607230000002],[1264,0,85.481171529999997],[1264,1,51.909384559999999],[1264,2,91.048573450000006],[1264,3,127.9643461],[1264,4,23.490289059999998],[1264,5,128.89942450000001],[1264,6,1165.5455199999999],[1264,12,0.92210246399999996],[1265,0,23.207679980000002],[1265,1,31.823173579999999],[1265,2,29.2169977],[1265,3,21.450857809999999],[1265,4,10.800583830000001],[1265,5,28.51667213],[1265,6,4.8655481260000002],[1265,7,18.689779609999999],[1265,8,10.368088820000001],[1265,9,41.917280820000002],[1265,10,39.55835914],[1265,11,22.070676840000001],[1265,12,13.28448285],[1265,13,23.923810589999999],[1266,0,2.4650480450000001],[1266,1,136.59464560000001],[1266,2,170.8689301],[1266,3,70.631758529999999],[1266,4,61.247980859999998],[1266,7,67.694318490000001],[1266,8,29.483903720000001],[1266,9,38.517779939999997],[1266,10,170.1995613],[1266,11,173.52449480000001],[1266,13,140.28337400000001],[1267,5,1472.4215139999999],[1267,6,609.82636070000001],[1267,9,1978.453798],[1267,10,32.473911450000003],[1267,12,1.24301496],[1267,13,309.86713450000002],[1268,0,26.902768429999998],[1268,1,19.9773134],[1268,2,21.12134554],[1268,3,35.430513589999997],[1268,4,9.3750551499999997],[1268,5,46.16558096],[1268,6,358.38248499999997],[1268,11,0.70375043400000004],[1268,12,0.88323423499999998],[1269,0,22.333684120000001],[1269,1,37.818164119999999],[1269,2,58.041116879999997],[1269,3,73.135283130000005],[1269,4,126.6804327],[1269,5,5.5190683639999998],[1269,6,7.9753677999999999],[1269,9,2.2370290829999999],[1269,10,1.210386272],[1269,11,6.201800703],[1269,12,81.726767780000003],[1269,13,6.016507549],[1270,0,33.310474390000003],[1270,1,52.057746960000003],[1270,2,108.4291996],[1270,3,136.35071149999999],[1270,4,273.26615020000003],[1270,5,5.3955269159999997],[1270,6,1.819263455],[1270,7,1.2229425389999999],[1270,9,11.481510399999999],[1270,10,0.69025390600000003],[1270,11,1.178912127],[1270,12,146.47848780000001],[1270,13,8.5776704800000001],[1271,0,21.934906819999998],[1271,1,19.425312349999999],[1271,2,37.266048310000002],[1271,3,44.893388739999999],[1271,4,11.720583380000001],[1271,5,44.461195289999999],[1271,6,285.11989920000002],[1271,8,1.1506958389999999],[1272,0,38.19725734],[1272,1,6.9587117889999996],[1272,2,28.479535429999999],[1272,3,35.02327786],[1272,4,11.02146625],[1272,5,27.346861780000001],[1272,6,297.90319829999999],[1273,5,403.43196849999998],[1273,6,130.78175200000001],[1273,9,395.70380870000002],[1273,10,4.5944832519999999],[1273,13,53.669186410000002],[1274,1,31.077900190000001],[1274,2,26.687356569999999],[1274,3,26.33525186],[1274,4,171.88751160000001],[1274,5,0.44737083300000002],[1274,6,38.012806900000001],[1274,10,1.0301849030000001],[1274,11,0.586497936],[1274,13,1.2801936439999999],[1275,2,10.48580424],[1275,3,4.210653819],[1275,4,2.0611882060000002],[1275,5,8.2615533499999998],[1275,7,1.605044621],[1275,8,233.12102400000001],[1275,10,12.682882449999999],[1275,11,7.7362856669999998],[1275,13,10.1319474],[1276,0,17.089072080000001],[1276,1,20.53885665],[1276,2,36.498974500000003],[1276,3,65.287772110000006],[1276,4,11.41410673],[1276,5,35.292442190000003],[1276,6,568.55095110000002],[1276,8,3.5859416770000001],[1277,1,46.870687439999998],[1277,2,63.691919079999998],[1277,3,22.115692339999999],[1277,4,23.714129570000001],[1277,5,4.1326004169999999],[1277,6,4.7774741860000001],[1277,7,43.355337749999997],[1277,8,17.815718189999998],[1277,9,46.901561630000003],[1277,10,83.381452870000004],[1277,11,66.561430709999996],[1277,12,1.942725367],[1277,13,145.85183069999999],[1278,0,71.701464619999996],[1278,5,2.2436097660000001],[1278,7,5.0853343280000001],[1278,9,6.3657740340000002],[1278,10,22.388084330000002],[1278,11,46.08109039],[1278,12,102.1316151],[1278,13,24.967833339999999],[1279,0,26.29681218],[1279,1,61.214612469999999],[1279,2,60.249660980000002],[1279,3,28.704396970000001],[1279,4,26.69747203],[1279,5,41.032949729999999],[1279,6,9.766226563],[1279,7,44.86109373],[1279,8,7.7253093719999999],[1279,9,107.2912529],[1279,10,99.429372389999997],[1279,11,51.684160210000002],[1279,13,121.2568814],[1280,5,2641.1606940000001],[1280,9,2632.2357010000001],[1280,10,73.952345829999999],[1280,11,2.1776923379999999],[1280,12,5.4661775859999997],[1280,13,537.13585650000005],[1281,0,74.959069389999996],[1281,5,0.63706118199999995],[1281,7,4.3318617330000002],[1281,9,0.90376401200000001],[1281,10,6.8459770449999997],[1281,11,38.418269309999999],[1281,12,26.72867089],[1281,13,10.33039219],[1282,1,18.624931060000002],[1282,2,14.29223002],[1282,3,13.391356569999999],[1282,4,18.027079730000001],[1282,5,4.6918997219999996],[1282,6,5.6952521220000003],[1282,9,15.97474242],[1282,10,8.6434320709999994],[1282,11,41.826974939999999],[1282,12,1.543955424],[1282,13,16.1115739],[1283,0,194.1035856],[1283,5,4.8945513199999997],[1283,7,6.6563526929999997],[1283,9,6.9436334630000003],[1283,10,35.315633419999997],[1283,11,109.0838933],[1283,12,125.6300478],[1283,13,27.078688440000001],[1284,0,13.873851999999999],[1284,1,64.403024160000001],[1284,2,18.85665229],[1284,3,23.444172980000001],[1284,4,23.23778626],[1284,5,9.5507842150000002],[1284,6,13.21162204],[1284,9,17.13913058],[1284,10,2.1303862389999999],[1284,12,21.758263199999998],[1284,13,26.08463257],[1285,0,106.7735821],[1285,1,430.96403859999998],[1285,2,178.21222330000001],[1285,3,117.66982179999999],[1285,4,141.53492349999999],[1285,5,148.89094040000001],[1285,6,137.26400459999999],[1285,9,97.590590800000001],[1285,10,11.5733058],[1285,12,193.810472],[1285,13,92.583832860000001],[1286,0,63.126592600000002],[1286,1,59.148657589999999],[1286,2,76.988865989999994],[1286,3,143.7338182],[1286,4,22.135793719999999],[1286,5,96.871687219999998],[1286,6,1435.9593030000001],[1286,8,2.4836955559999998],[1286,11,4.7475757129999998],[1286,12,2.9791963149999998],[1287,0,9325.7345359999999],[1287,1,0.91886604199999999],[1287,3,0.99099932999999996],[1287,4,1.9404455650000001],[1287,5,1848.8463019999999],[1287,6,1475.6902230000001],[1287,7,13510.052],[1287,8,1063.0335640000001],[1287,9,4618.3730290000003],[1287,10,1887.3617999999999],[1287,11,1537.462552],[1287,12,4563.889255],[1287,13,1266.491086],[1288,0,97.043995429999995],[1288,1,224.5847445],[1288,2,261.95649040000001],[1288,3,399.17066610000001],[1288,4,658.29261129999998],[1288,5,63.003332579999999],[1288,6,30.76639042],[1288,7,1.4772669009999999],[1288,8,8.9400934260000007],[1288,9,18.492289150000001],[1288,10,12.50699706],[1288,11,29.905677480000001],[1288,12,385.1579294],[1288,13,39.373667599999997],[1289,1,20.781173079999999],[1289,2,33.602327699999996],[1289,3,36.020165259999999],[1289,4,33.697660480000003],[1289,5,2.2436097660000001],[1289,7,2.440960477],[1289,9,1.2731548070000001],[1289,10,29.62115773],[1289,11,104.71192449999999],[1289,12,0.36915041599999998],[1289,13,17.976839999999999],[1290,1,48.82997348],[1290,2,63.185887030000004],[1290,3,18.587029000000001],[1290,4,16.175419829999999],[1290,7,31.48944685],[1290,8,15.880598859999999],[1290,9,8.2121240790000005],[1290,10,52.431208609999999],[1290,11,59.193637189999997],[1290,13,44.173146330000002],[1291,1,342.17046829999998],[1291,2,203.96870860000001],[1291,3,139.0554262],[1291,4,205.25737340000001],[1291,5,55.166641570000003],[1291,9,137.8090167],[1291,10,105.862663],[1291,11,523.5543467],[1291,12,12.82590772],[1291,13,161.29636199999999],[1292,0,294.98816570000002],[1292,1,140.80766009999999],[1292,2,152.85362459999999],[1292,3,256.31243610000001],[1292,4,46.41642212],[1292,5,188.53568480000001],[1292,6,2186.0393979999999],[1292,7,1.1295127679999999],[1292,8,1.1392603530000001],[1292,10,0.637520223],[1292,11,1.088846169],[1292,12,0.68327219800000005],[1293,1,54.077538500000003],[1293,2,53.154138420000002],[1293,3,25.557164870000001],[1293,4,28.870791400000002],[1293,5,0.36736027999999998],[1293,7,32.973084249999999],[1293,8,15.117108529999999],[1293,9,19.803853069999999],[1293,10,68.52116393],[1293,11,70.795940340000001],[1293,12,0.90664964800000003],[1293,13,58.168388370000002],[1294,5,702.22933599999999],[1294,6,290.7313345],[1294,7,9.7024457999999996],[1294,8,1.3980252799999999],[1294,9,13.012961860000001],[1295,5,0.59990642500000002],[1295,6,1.2136584829999999],[1295,7,4.895062061],[1295,8,90.517276120000005],[1295,9,2.553163745],[1295,10,22.102989149999999],[1295,11,3.9323515750000002],[1295,13,16.59465608],[1296,2,0.99193589400000004],[1296,5,194.6000373],[1296,6,72.730133760000001],[1296,7,2.1256756929999998],[1296,8,1.0720100340000001],[1296,9,2.2174174889999998],[1297,5,289.59293489999999],[1297,6,137.66334269999999],[1297,7,7.5323129529999999],[1297,8,4.3413234740000002],[1297,9,5.612427995],[1297,10,0.60734175099999999],[1297,11,1.037303155],[1298,0,44.483767780000001],[1298,1,28.490546380000001],[1298,2,22.672550000000001],[1298,3,70.558584960000005],[1298,4,6.6850941920000002],[1298,5,52.313786499999999],[1298,6,573.0575728],[1298,8,1.7501995880000001],[1299,1,47.808059659999998],[1299,2,43.302114330000002],[1299,3,30.429508850000001],[1299,4,120.8212724],[1299,6,49.848592279999998],[1300,1,10.773816249999999],[1300,2,3.543219863],[1300,3,3.3198822379999999],[1300,4,9.7508402410000006],[1300,5,7.444350289],[1300,6,7.5302568069999998],[1300,7,12.65494472],[1300,8,25.528311309999999],[1300,9,6.6005590190000003],[1300,10,25.713759289999999],[1300,11,3.659796101],[1300,12,2.296593401],[1300,13,36.392124989999999],[1301,1,94.550307160000003],[1301,2,128.4422318],[1301,3,117.1308538],[1301,4,132.21373270000001],[1301,5,43.259803329999997],[1301,6,15.62821928],[1301,7,17.85948264],[1301,8,115.49901749999999],[1301,9,104.1103772],[1301,10,199.82631269999999],[1301,11,262.2980728],[1301,12,0.635510248],[1301,13,124.528846],[1302,1,169.82777540000001],[1302,2,117.5918746],[1302,3,178.90015410000001],[1302,4,1828.2268260000001],[1302,6,405.78671370000001],[1303,1,16.020778],[1303,2,53.704838770000002],[1303,3,10.912704789999999],[1303,4,4.4516321730000001],[1303,5,55.057824410000002],[1303,6,86.633838990000001],[1303,7,4.8530723939999998],[1303,8,53.145214170000003],[1303,9,0.723217942],[1303,10,28.565669750000001],[1303,11,8.6883531519999995],[1303,13,11.18432741],[1304,0,3.7644532169999998],[1304,2,2.1927678479999999],[1304,4,3.0172173619999998],[1304,5,30.233656150000002],[1304,6,82.135984250000007],[1304,7,49.339569339999997],[1304,8,154.03565359999999],[1304,9,53.919915459999999],[1304,10,43.098508590000002],[1304,11,66.81492093],[1304,12,12.080852760000001],[1304,13,17.303289150000001],[1305,0,438.7921336],[1305,1,728.09755459999997],[1305,2,1051.9849059999999],[1305,3,1294.5208580000001],[1305,4,1676.974397],[1305,5,195.2373149],[1305,6,121.7235933],[1305,8,13.474447509999999],[1305,9,66.194697120000001],[1305,10,43.356058480000002],[1305,11,67.610448070000004],[1305,12,923.28959659999998],[1305,13,99.556901769999996],[1306,2,5.446297038],[1306,3,0.95681323200000001],[1306,4,1.873506809],[1306,5,3.2182705669999998],[1306,6,1.0851362849999999],[1306,7,2.188346036],[1306,8,139.79131240000001],[1306,10,6.5874532429999997],[1306,11,0.70318585300000003],[1306,13,5.1163241089999998],[1307,0,296.34934010000001],[1307,1,34.971491819999997],[1307,2,33.363806179999997],[1307,3,26.503726539999999],[1307,4,51.896138620000002],[1307,5,121.1472569],[1307,6,16.18522505],[1307,7,170.97154800000001],[1307,8,37.624803450000002],[1307,9,12.9709447],[1307,10,107.02711290000001],[1307,11,106.38120139999999],[1307,12,118.46888730000001],[1307,13,70.861088910000007],[1308,0,9.9414152500000004],[1308,1,17.35647303],[1308,2,28.95402661],[1308,3,35.57772611],[1308,4,55.093483089999999],[1308,5,8.6034932509999997],[1308,6,4.7469687699999996],[1308,7,0.70911115400000002],[1308,8,1.966884466],[1308,9,2.5890046080000002],[1308,10,1.6009476439999999],[1308,11,4.1014833270000004],[1308,12,39.678811519999996],[1308,13,5.3467033349999999],[1309,1,32.930593569999999],[1309,2,111.658047],[1309,3,56.164406649999997],[1309,4,179.51607509999999],[1309,5,15.742558280000001],[1309,6,1.8734381980000001],[1309,7,1.2593598029999999],[1309,9,1.31371237],[1309,10,8.5297027019999998],[1309,11,3.6420547069999998],[1309,13,2.6499299180000002],[1310,0,11.608313900000001],[1310,2,1.3523524419999999],[1310,4,1.8608177189999999],[1310,5,55.405540940000002],[1310,6,81.911793470000006],[1310,7,72.450818949999999],[1310,8,246.99709110000001],[1310,9,81.623932870000004],[1310,10,41.710586040000003],[1310,11,212.3206649],[1310,12,12.27167757],[1310,13,38.620705030000003],[1311,1,70.320065830000004],[1311,2,55.439971069999999],[1311,3,19.73927368],[1311,4,28.479588270000001],[1311,6,1.1782424899999999],[1311,7,31.681455669999998],[1311,8,14.3796886],[1311,9,19.829275209999999],[1311,10,57.668368919999999],[1311,11,72.534417050000002],[1311,13,67.774804549999999],[1312,0,16.338430599999999],[1312,1,9.3015864819999994],[1312,2,12.6893631],[1312,3,6.6878562290000003],[1312,4,8.7301915430000001],[1312,5,4.9988464329999998],[1312,6,27.810927419999999],[1312,7,8.4977362420000002],[1312,8,58.283281969999997],[1312,9,1.7728978150000001],[1312,10,0.95925939999999998],[1312,12,35.98354054],[1312,13,4.7682228049999997],[1313,0,14.36729186],[1313,1,38.170547200000001],[1313,2,40.170468980000003],[1313,3,39.990829980000001],[1313,4,11.515415369999999],[1313,5,43.518063990000002],[1313,6,608.27988640000001],[1314,1,180.89608000000001],[1314,2,140.12395649999999],[1314,3,115.9538036],[1314,4,917.19217209999999],[1314,6,271.35942790000001],[1315,0,19.93400312],[1315,1,12.609524309999999],[1315,2,29.028545860000001],[1315,3,25.838866809999999],[1315,4,14.64571757],[1315,5,41.16780885],[1315,6,305.38110719999997],[1316,1,271.5016493],[1316,2,9.791551814],[1316,3,12.232489169999999],[1316,4,696.1068593],[1316,5,1.7143479749999999],[1316,6,32.948493849999998],[1316,9,6.080130327],[1316,10,1.3159071259999999],[1316,11,5.618725424],[1316,13,1.635255898],[1317,5,12.79931335],[1317,7,5.4967724609999999],[1317,8,3.6961393810000001],[1317,12,77.032486280000001],[1318,0,58.434935619999997],[1318,1,35.17935198],[1318,2,36.385388480000003],[1318,3,54.43711467],[1318,4,9.6901503640000008],[1318,5,70.281153509999996],[1318,6,645.44221400000004],[1318,11,1.212339096],[1319,0,91.950667920000001],[1319,1,119.9645769],[1319,2,156.2184905],[1319,3,138.00757010000001],[1319,4,244.12680589999999],[1319,5,45.715946010000003],[1319,6,14.228769270000001],[1319,7,8.3692366140000001],[1319,8,16.882924620000001],[1319,9,11.22485599],[1319,10,4.7237691709999998],[1319,11,20.746063100000001],[1319,12,189.4923594],[1319,13,15.094669830000001],[1320,0,23.133241049999999],[1320,1,53.097777229999998],[1320,2,32.083219550000003],[1320,3,19.84021873],[1320,4,18.541342530000001],[1320,5,61.172083899999997],[1320,6,11.25054531],[1320,7,44.689418189999998],[1320,8,33.286215519999999],[1320,9,64.548226690000007],[1320,10,87.700608020000004],[1320,11,39.103779809999999],[1320,12,28.697432330000002],[1320,13,56.903195779999997],[1321,5,29.520988030000002],[1321,6,128.29451839999999],[1321,7,105.5720396],[1321,8,107.9828782],[1321,9,32.573192069999997],[1321,10,201.42094359999999],[1321,11,41.568460860000002],[1321,12,17.98966867],[1321,13,172.0829387],[1322,0,104.5377822],[1322,1,316.02455900000001],[1322,2,203.91917670000001],[1322,3,100.5084999],[1322,4,522.20895429999996],[1322,5,182.97821690000001],[1322,6,68.844359710000006],[1322,8,92.590450279999999],[1322,9,422.61091099999999],[1322,10,536.11275060000003],[1322,11,276.44972949999999],[1322,12,151.4486938],[1322,13,396.43187410000002],[1323,1,45.628706569999999],[1323,2,64.520440320000006],[1323,3,18.799583500000001],[1323,4,27.066831690000001],[1323,7,33.723051570000003],[1323,8,8.0783435770000001],[1323,9,17.589250459999999],[1323,10,67.094791720000003],[1323,11,64.205073830000003],[1323,13,61.202692919999997],[1324,1,213.09774949999999],[1324,2,139.75265239999999],[1324,3,78.971205549999993],[1324,4,134.80660800000001],[1324,6,9.1858905190000009],[1324,7,6.1749254860000002],[1324,8,15.57053623],[1324,9,6.4414283939999999],[1324,10,42.694372129999998],[1324,11,34.227481869999998],[1324,12,7.4707520489999997],[1324,13,33.565778960000003],[1325,0,9.9443235140000006],[1325,3,2.0352691030000001],[1325,4,3.9851983579999999],[1325,5,143.7594872],[1325,6,246.98053680000001],[1325,7,183.09286309999999],[1325,8,514.89318790000004],[1325,9,199.0879535],[1325,10,83.19856489],[1325,11,388.90017610000001],[1325,12,40.360865429999997],[1325,13,105.5660932],[1326,0,20.440404770000001],[1326,1,21.157945439999999],[1326,2,15.15359209],[1326,3,24.340157019999999],[1326,4,14.89366223],[1326,5,23.878418230000001],[1326,6,381.28768589999999],[1326,12,0.70157413199999996],[1327,0,16.772868030000001],[1327,1,51.836966330000003],[1327,2,78.160632899999996],[1327,3,72.580106389999997],[1327,4,178.6063652],[1327,5,15.39529596],[1327,6,15.57295502],[1327,7,13.4594079],[1327,8,4.5251870920000004],[1327,9,10.920234069999999],[1327,10,1.6881703260000001],[1327,11,8.6498799280000007],[1327,12,105.8453816],[1327,13,7.3425141470000002],[1328,0,8.7920542840000007],[1328,1,8.6759919510000003],[1328,2,5.121310544],[1328,3,1.439550627],[1328,4,4.228110268],[1328,5,8.0699542589999993],[1328,6,117.548354],[1329,1,49.440962650000003],[1329,2,6.5208611449999996],[1329,3,9.9979129090000001],[1329,4,11.4196882],[1329,5,12.610607180000001],[1329,6,8.5040876080000007],[1329,7,20.325706530000001],[1329,9,15.902206039999999],[1329,10,23.3030008],[1329,11,15.30773954],[1329,13,16.929439330000001],[1330,0,13.520588350000001],[1330,1,25.65789517],[1330,2,25.595858570000001],[1330,3,20.29287647],[1330,4,35.21953723],[1330,6,32.429461519999997],[1331,0,3.437978513],[1331,1,11.74359591],[1331,2,5.0064965030000002],[1331,3,9.8509426060000003],[1331,4,11.02218873],[1331,5,76.523638829999996],[1331,6,25.5362337],[1331,7,213.50123629999999],[1331,8,60.599240950000002],[1331,9,11.19174432],[1331,10,11.50545346],[1331,11,7.2397028470000002],[1331,12,5.1920624860000002],[1331,13,9.0300856659999997],[1332,0,10.049861569999999],[1332,3,0.63288283099999998],[1332,4,0.61961428399999996],[1332,7,195.89209750000001],[1332,8,16.546328389999999],[1332,9,42.278603240000002],[1332,10,38.126043559999999],[1332,11,27.90728043],[1332,12,25.684798369999999],[1332,13,39.594973000000003],[1333,0,122.130584],[1333,1,164.6012139],[1333,2,235.1982677],[1333,3,314.23579960000001],[1333,4,465.46707730000003],[1333,5,61.769321400000003],[1333,6,20.82737624],[1333,7,43.557258820000001],[1333,8,45.502194930000002],[1333,9,32.455101149999997],[1333,10,28.09669963],[1333,11,40.489429399999999],[1333,12,370.76722519999998],[1333,13,34.915301290000002],[1334,1,16.242104430000001],[1334,2,40.596110750000001],[1334,3,14.013720279999999],[1334,4,97.019428259999998],[1334,5,8.4170672730000007],[1334,8,1.539411807],[1334,10,3.8764867920000001],[1334,13,1.605748553],[1335,2,8.4606296830000005],[1335,3,9.5128031429999993],[1335,4,442.38483070000001],[1335,5,3.999575536],[1335,6,29.668686279999999],[1335,7,1.8130763270000001],[1335,8,32.91701398],[1335,10,3.070012637],[1336,0,34.216737369999997],[1336,1,41.956568959999998],[1336,2,56.726725950000002],[1336,3,92.655304150000006],[1336,4,8.4383965229999998],[1336,5,66.436791450000001],[1336,6,579.17164190000005],[1337,1,0.590734659],[1337,2,11.786127179999999],[1337,3,6.3710881099999996],[1337,4,7.4850199929999999],[1337,5,21.429349689999999],[1337,6,5.7804375170000002],[1337,7,16.514297249999998],[1337,8,809.32519909999996],[1337,10,34.542562060000002],[1337,11,11.23745085],[1337,13,42.244110689999999],[1338,5,1.1597497139999999],[1338,7,1.577203431],[1338,8,141.58249430000001],[1338,9,1.6452737749999999],[1338,10,29.376799160000001],[1338,11,4.5612549839999996],[1338,13,17.699907719999999],[1339,1,0.21798842500000001],[1339,2,2.0073356759999998],[1339,4,2.3017211099999999],[1339,8,86.051997240000006],[1340,0,10.90360961],[1340,1,30.807610759999999],[1340,2,8.4683691359999997],[1340,3,3.9672937849999999],[1340,4,10.68132583],[1340,5,5.5600474870000003],[1340,6,8.9987351619999991],[1340,8,2.2879948040000002],[1340,9,2.3663209919999999],[1340,12,12.80744728],[1340,13,7.9552989619999996],[1341,1,101.9363807],[1341,2,42.667097290000001],[1341,3,26.651792050000001],[1341,4,29.35465941],[1341,5,3.735171566],[1341,6,49.117572420000002],[1341,7,7.6194785850000004],[1341,8,1.280872324],[1341,9,30.468586049999999],[1341,10,46.589728559999998],[1341,11,13.466107299999999],[1341,13,32.956344420000001],[1342,0,5.2498861080000001],[1342,5,72.280617340000006],[1342,6,180.3496505],[1342,12,25.76736416],[1343,0,1412.9794360000001],[1343,5,225.29234059999999],[1343,6,175.03505480000001],[1343,7,1929.187547],[1343,8,156.27791120000001],[1343,9,682.96884829999999],[1343,10,257.75257069999998],[1343,11,190.91428350000001],[1343,12,675.82667609999999],[1343,13,167.50635370000001],[1344,0,46.054058849999997],[1344,1,27.966835369999998],[1344,2,42.027665319999997],[1344,3,84.203093260000003],[1344,4,17.225799439999999],[1344,5,72.56623621],[1344,6,551.59627049999995],[1345,1,1.9624760990000001],[1345,2,3.0118940809999999],[1345,3,4.2330707869999999],[1345,5,42.714189130000001],[1345,6,4.8007892779999999],[1345,7,59.702817709999998],[1345,8,32.55029579],[1345,9,3.3664608020000002],[1345,10,1.82148635],[1345,11,3.110989054],[1345,12,2.9283094209999998],[1345,13,3.3952961849999999],[1346,0,162.71898300000001],[1346,1,220.01309269999999],[1346,2,325.81545299999999],[1346,3,457.91778829999998],[1346,4,668.40052879999996],[1346,5,68.843188330000004],[1346,6,30.68776776],[1346,7,41.257770020000002],[1346,8,40.013289],[1346,9,34.761792239999998],[1346,10,12.53901031],[1346,11,50.480276580000002],[1346,12,470.36076550000001],[1346,13,37.842047479999998],[1347,0,46.522497530000003],[1347,1,183.11027730000001],[1347,2,130.47681900000001],[1347,3,74.762138129999997],[1347,4,267.92033720000001],[1347,5,112.28928550000001],[1347,6,51.193277500000001],[1347,8,44.472250670000001],[1347,9,280.4554498],[1347,10,336.875337],[1347,11,184.5307718],[1347,12,81.968419960000006],[1347,13,200.6403866],[1348,1,3.8364450360000002],[1348,2,24.287804149999999],[1348,3,10.344038980000001],[1348,4,52.661302849999998],[1348,7,0.78860171499999998],[1349,0,48.800665440000003],[1349,1,37.043428159999998],[1349,2,36.786651149999997],[1349,3,49.351766650000002],[1349,4,16.105698189999998],[1349,5,68.506358500000005],[1349,6,461.09097839999998],[1350,1,62.113016930000001],[1350,2,29.906648709999999],[1350,3,26.270213529999999],[1350,4,48.86695872],[1350,5,5.3998185129999996],[1350,6,8.9380333410000006],[1350,8,1.3467027659999999],[1350,9,27.15970111],[1350,10,33.158540799999997],[1350,11,114.5526928],[1350,12,2.4230577960000002],[1350,13,33.713645820000004],[1351,5,212.1742845],[1351,6,29.947358940000001],[1351,9,439.60015340000001],[1351,10,9.0899562370000009],[1351,13,71.540936990000006],[1352,0,14.975582599999999],[1352,1,6.0390426560000003],[1352,2,10.358767739999999],[1352,3,16.091244190000001],[1352,4,3.7509255349999999],[1352,5,17.182029180000001],[1352,6,158.16079210000001],[1353,1,172.32735270000001],[1353,2,193.0851581],[1353,3,57.010884040000001],[1353,4,87.07239319],[1353,7,130.39069470000001],[1353,8,50.85283544],[1353,9,119.6960265],[1353,10,259.05506259999999],[1353,11,266.47584210000002],[1353,13,258.51425929999999],[1354,0,15.381899799999999],[1354,1,6.0625568750000003],[1354,2,11.027507419999999],[1354,3,15.01429381],[1354,4,2.3708895820000002],[1354,5,25.250518199999998],[1354,6,209.82812129999999],[1354,10,0.20840762600000001],[1354,11,0.711895363],[1354,12,0.22336410900000001],[1355,1,47.420895440000002],[1355,2,50.654065639999999],[1355,3,17.184234360000001],[1355,4,22.431950140000001],[1355,7,21.834663620000001],[1355,8,11.32616296],[1355,9,20.824707100000001],[1355,10,59.506990520000002],[1355,11,52.92203267],[1355,12,0.37738189999999999],[1355,13,45.944239459999999],[1356,0,7.4757839380000002],[1356,1,30.146792479999998],[1356,2,43.001598090000002],[1356,3,49.726363130000003],[1356,4,83.137014879999995],[1356,5,10.72154763],[1356,6,3.4704871810000002],[1356,7,4.6658513299999997],[1356,8,0.58826464700000003],[1356,9,1.825209104],[1356,10,3.291877994],[1356,11,2.8111647400000002],[1356,12,45.512765510000001],[1356,13,4.0907620280000003],[1357,2,9.1002805060000007],[1357,5,9.5599029190000007],[1357,6,7.2526669110000004],[1357,7,6.5005024330000003],[1357,8,304.88195289999999],[1357,10,5.5035257829999997],[1357,13,12.53842324],[1358,0,989.26684390000003],[1358,1,14.12003262],[1358,2,3.940109842],[1358,3,11.07526588],[1358,4,13.55383771],[1358,5,187.8121438],[1358,6,3.140156422],[1358,7,338.79483069999998],[1358,8,292.74957699999999],[1358,10,19.658415219999998],[1358,11,80.377448779999995],[1358,12,77.253776520000002],[1358,13,63.663938260000002],[1359,0,157.43044520000001],[1359,1,188.54027619999999],[1359,2,164.87379709999999],[1359,3,288.48401109999998],[1359,4,55.57187296],[1359,5,458.95763770000002],[1359,6,3627.6938380000001],[1359,7,1.0182057980000001],[1359,8,2.0539856300000001],[1359,10,2.586133266],[1359,11,3.435413305],[1359,12,2.155788823],[1360,1,3.0255958459999999],[1360,3,1.6315563529999999],[1360,4,4.7920511039999996],[1360,5,14.63410584],[1360,6,38.857824839999999],[1360,7,3.731564068],[1360,9,2.5950761450000002],[1360,10,56.164572280000002],[1360,11,169.0690621],[1360,12,82.016031519999999],[1360,13,66.305040779999999],[1361,1,46.250917960000002],[1361,2,62.669866919999997],[1361,3,15.27908877],[1361,4,30.797444729999999],[1361,7,34.945099220000003],[1361,8,8.9844458110000005],[1361,9,23.58742346],[1361,10,51.436399880000003],[1361,11,56.80544106],[1361,13,54.787850200000001],[1362,0,298.90407579999999],[1362,5,387.3244115],[1362,12,332.86547580000001],[1363,0,493.48156230000001],[1363,1,11.40056991],[1363,2,9.9982463290000005],[1363,3,1.7565061769999999],[1363,4,10.31808352],[1363,5,136.87010860000001],[1363,6,1.9920800869999999],[1363,7,273.17906729999999],[1363,8,212.05511000000001],[1363,10,8.3140523880000003],[1363,11,42.599703210000001],[1363,12,63.995133209999999],[1363,13,44.144684249999997],[1364,0,62.223580470000002],[1364,5,50.905151580000002],[1364,12,51.070948899999998],[1365,0,19.389325280000001],[1365,1,20.06996882],[1365,2,28.235368210000001],[1365,3,41.126472210000003],[1365,4,88.298783950000001],[1365,5,12.53869753],[1365,6,3.2731334030000001],[1365,7,4.4005216110000003],[1365,8,6.1029343159999998],[1365,9,2.8690270149999999],[1365,10,1.2418724240000001],[1365,11,3.7118258700000002],[1365,12,54.903587260000002],[1365,13,5.0155761659999998],[1366,1,61.104315870000001],[1366,2,35.676925529999998],[1366,3,10.028437070000001],[1366,4,11.22078673],[1366,5,12.04676956],[1366,6,25.996346020000001],[1366,9,18.22943579],[1366,10,34.521815779999997],[1366,11,3.1586348329999998],[1366,13,32.940830519999999],[1367,0,5.7926178720000001],[1367,1,36.275570870000003],[1367,2,102.91186999999999],[1367,3,71.133262070000001],[1367,4,78.927526920000005],[1367,5,778.92064870000002],[1367,6,258.15456929999999],[1367,7,16.269025849999998],[1367,8,322.71871049999999],[1367,9,7.5427461720000002],[1367,10,118.35315780000001],[1367,11,90.614514189999994],[1367,12,28.431187099999999],[1367,13,54.519366609999999],[1368,1,31.197105199999999],[1368,2,8.8199080930000004],[1368,3,10.625101949999999],[1368,4,22.538412090000001],[1368,5,2.978154612],[1368,6,4.0166960029999998],[1368,9,9.8582068560000007],[1368,10,17.525890010000001],[1368,11,40.344701039999997],[1368,12,4.0834010369999998],[1368,13,10.41610661],[1369,1,146.7647442],[1369,2,189.8876046],[1369,3,88.345755120000007],[1369,4,66.672122529999996],[1369,7,116.4635734],[1369,8,25.475127329999999],[1369,9,74.650489019999995],[1369,10,189.28349259999999],[1369,11,194.78248139999999],[1369,13,158.4532682],[1370,0,1.49458158],[1370,1,1.4181268039999999],[1370,2,0.43529169400000001],[1370,3,1.2235626509999999],[1370,4,1.1979103550000001],[1370,5,28.1225177],[1370,6,40.935994030000003],[1370,7,30.31636602],[1370,8,119.9598199],[1370,9,41.842025380000003],[1370,10,20.533416150000001],[1370,11,93.519570430000002],[1370,12,8.4642336950000008],[1370,13,23.226589279999999],[1371,1,0.16914274700000001],[1371,2,0.95183162300000002],[1371,3,1.2161391800000001],[1371,4,0.357192756],[1371,5,3.6814691910000001],[1371,6,3.5860285360000002],[1371,7,8.529796631],[1371,8,173.75143439999999],[1371,9,7.5438998499999999],[1371,10,30.246944469999999],[1371,11,5.2732485770000004],[1371,13,22.435370760000001],[1372,0,6.9914500049999999],[1372,1,5.9704244370000001],[1372,2,7.1268243560000002],[1372,3,5.7236602000000003],[1372,5,6.4172353720000004],[1372,6,87.632403679999996],[1372,12,0.65990896200000004],[1373,0,395.66714469999999],[1373,1,1735.3067269999999],[1373,2,588.10444399999994],[1373,3,536.14198109999995],[1373,4,725.38489279999999],[1373,5,421.95972769999997],[1373,6,370.8803297],[1373,7,1.4192369060000001],[1373,9,443.65338070000001],[1373,10,55.539222729999999],[1373,11,0.91209278500000002],[1373,12,685.39631450000002],[1373,13,507.6780407],[1374,5,67.256425719999996],[1374,6,32.114745640000002],[1374,9,64.003771169999993],[1374,10,1.923912949],[1374,13,8.3678511740000001],[1375,1,33.303397510000003],[1375,2,11.902821510000001],[1375,3,11.808591030000001],[1375,4,15.41469464],[1375,5,7.1714061339999997],[1375,6,2.2320501300000002],[1375,9,27.390686129999999],[1375,10,11.85619292],[1375,11,61.472193990000001],[1375,12,3.1767647170000002],[1375,13,17.36447476],[1376,1,16.835094680000001],[1376,2,82.357105649999994],[1376,3,31.77421069],[1376,4,33.33006048],[1376,5,16.53995097],[1376,6,15.443833059999999],[1376,7,20.763260389999999],[1376,8,394.41605320000002],[1376,9,10.82968979],[1376,10,25.391623710000001],[1376,11,15.0117802],[1376,13,29.126537020000001],[1377,1,4.331025908],[1377,2,5.1698939079999997],[1377,3,3.1140148669999999],[1377,4,8.1299433870000009],[1377,5,4.6551485489999997],[1377,6,2.3544340799999999],[1377,7,11.078858909999999],[1377,8,20.752584150000001],[1377,9,2.4765021699999998],[1377,10,23.672585120000001],[1377,11,12.20569074],[1377,12,1.4361204169999999],[1377,13,23.312003140000002],[1378,0,291.93554410000002],[1378,1,4.3029388390000003],[1378,2,3.3019500279999998],[1378,5,65.03849323],[1378,6,5.2631220970000001],[1378,7,192.8192564],[1378,8,119.5447609],[1378,10,4.9922546619999997],[1378,11,15.347646879999999],[1378,12,28.892842859999998],[1378,13,29.77820079],[1379,5,10.626686790000001],[1379,7,2.4086298749999999],[1379,8,6.0735402909999996],[1379,11,2.3219103740000002],[1379,12,83.051509449999998],[1379,13,0.84470172200000004],[1380,5,85.859080419999998],[1381,0,66.378030179999996],[1381,1,1.4647089820000001],[1381,2,0.89918003400000002],[1381,3,0.63187692399999995],[1381,5,12.397801250000001],[1381,7,19.269038999999999],[1381,8,17.491796040000001],[1381,10,0.81568812599999996],[1381,11,2.7862924480000002],[1381,12,4.9539496869999997],[1381,13,1.6894034440000001],[1382,0,6.3710352539999997],[1382,1,284.52399009999999],[1382,2,237.50936179999999],[1382,3,144.30235949999999],[1382,4,510.63984790000001],[1382,5,42.883689879999999],[1382,6,364.77425670000002],[1382,7,30.48531908],[1382,8,30.74840442],[1382,9,67.750023650000003],[1382,10,34.413081409999997],[1382,11,43.442740010000001],[1382,12,260.58467769999999],[1382,13,27.889932949999999],[1383,2,2.7374230879999999],[1383,3,0.96182878599999999],[1383,4,1.8833276109999999],[1383,5,2.1567603559999999],[1383,6,2.181648998],[1383,7,1.4665448029999999],[1383,8,103.54406590000001],[1383,10,2.897118109],[1383,11,2.8274876330000001],[1383,13,1.02862871],[1384,0,22.791292299999999],[1384,1,0.91054366499999995],[1384,4,0.96143525600000002],[1384,7,408.02428070000002],[1384,8,25.674397580000001],[1384,9,90.593691570000004],[1384,10,60.849192430000002],[1384,11,40.415961549999999],[1384,12,31.24936538],[1384,13,87.693879480000007],[1385,0,94.675499130000006],[1385,1,1.466651567],[1385,2,2.250931451],[1385,5,51.43043926],[1385,6,1.7939288849999999],[1385,8,18.244786149999999],[1385,10,4.7644913190000002],[1385,12,103.58732759999999],[1385,13,1.6916440319999999],[1386,0,14.89900564],[1386,1,46.651613040000001],[1386,2,100.3459342],[1386,3,92.242116319999994],[1386,4,151.50886109999999],[1386,5,9.8291475479999999],[1386,6,16.42686175],[1386,9,5.4563777440000001],[1386,10,2.9522748569999999],[1386,11,7.2833334350000003],[1386,12,73.830083169999995],[1386,13,7.745123811],[1387,0,9.9647291029999998],[1387,1,3.7819948079999999],[1387,2,5.2239469319999996],[1387,3,17.131341710000001],[1387,4,1.5973503680000001],[1387,5,16.463369069999999],[1387,6,121.199406],[1388,0,9.0039764820000006],[1388,1,3.6451760420000001],[1388,2,6.2937045029999998],[1388,3,3.9313315009999998],[1388,4,4.3300239270000001],[1388,5,6.6115768639999999],[1388,6,13.375746639999999],[1388,7,10.489994960000001],[1388,8,16.248659709999998],[1388,9,3.1264947049999998],[1388,10,2.7489283599999998],[1388,11,2.528079177],[1388,12,11.33156406],[1388,13,6.0437764329999997],[1389,5,37.366626529999998],[1389,7,2.4198477120000002],[1389,8,6.1018269060000003],[1389,12,174.92768409999999],[1390,5,3.9620486540000002],[1390,7,0.67352427999999998],[1390,8,0.67933672899999997],[1390,10,130.77192600000001],[1390,11,78.562267480000003],[1390,12,0.40743268100000002],[1390,13,88.812564760000001],[1391,1,4.6325475599999999],[1391,2,13.20384805],[1391,3,4.2824692789999999],[1391,4,9.0841535279999999],[1391,5,43.212649140000003],[1391,6,84.994224889999998],[1391,7,0.54413990300000004],[1391,8,27.44178887],[1391,10,25.4912709],[1391,11,10.490977450000001],[1391,13,11.06806954],[1392,1,68.280052409999996],[1392,2,38.891969009999997],[1392,3,12.146838389999999],[1392,4,17.83826534],[1392,5,13.618754129999999],[1392,6,20.663868300000001],[1392,7,16.20574015],[1392,8,2.335084873],[1392,9,7.245069365],[1392,10,32.667331590000003],[1392,11,22.317534460000001],[1392,13,27.604701729999999],[1393,0,994.68075250000004],[1393,1,2969.511477],[1393,2,1192.7050400000001],[1393,3,856.01961059999996],[1393,4,1263.9151159999999],[1393,5,840.61575570000002],[1393,6,799.63521149999997],[1393,9,761.32749309999997],[1393,10,105.1191754],[1393,11,2.9193044669999999],[1393,12,1224.638831],[1393,13,861.30739040000003],[1394,1,63.738056579999999],[1394,2,60.323233080000001],[1394,3,57.284711530000003],[1394,4,231.06494000000001],[1394,6,85.757038440000002],[1395,5,142.7908855],[1395,6,53.783304270000002],[1395,7,1.118169024],[1395,8,0.37593957099999997],[1395,9,3.4992838609999999],[1396,0,5.5445990289999996],[1396,5,33.079901939999999],[1396,6,46.331499180000002],[1396,7,43.256792480000001],[1396,8,167.53956239999999],[1396,9,36.098965980000003],[1396,10,18.555417330000001],[1396,11,88.402705620000006],[1396,12,5.2334359619999997],[1396,13,13.349662800000001],[1397,5,24.58767817],[1397,6,3.8263716520000002],[1397,7,3.429543717],[1397,8,1.7295701729999999],[1397,11,0.82651689399999995],[1397,12,100.10050459999999],[1398,1,1.3849158189999999],[1398,2,3.1882322749999998],[1398,3,1.4936351839999999],[1398,4,2.9246414999999999],[1398,5,14.23434825],[1398,7,64.906316009999998],[1398,8,20.673616169999999],[1398,10,4.4989686339999997],[1398,11,7.6839676429999999],[1398,12,2.066502641],[1398,13,2.3960543520000002],[1399,5,35.974812120000003],[1399,10,46.414537559999999],[1399,11,21.072632500000001],[1399,13,14.602170579999999],[1400,0,1101.595229],[1400,1,15.66834478],[1400,2,6.3281219780000004],[1400,3,7.1150943719999997],[1400,4,24.380736259999999],[1400,5,315.1025272],[1400,6,2.017333899],[1400,7,485.47991719999999],[1400,8,428.11891839999998],[1400,10,35.208611249999997],[1400,11,99.352138139999994],[1400,12,116.4874646],[1400,13,104.62711109999999],[1401,1,1514.201137],[1401,2,1268.4038499999999],[1401,3,1257.990483],[1401,4,1217.175336],[1401,5,1188.352093],[1401,6,363.24841270000002],[1401,7,247.39522579999999],[1401,8,2577.9388570000001],[1401,9,1439.5084529999999],[1401,10,3236.9920350000002],[1401,11,3947.4424949999998],[1401,12,0.97179173100000005],[1401,13,2085.6446639999999],[1402,1,4.5321937779999999],[1402,2,1.9873563400000001],[1402,4,30.08031454],[1402,10,16.82635342],[1402,11,29.76477028],[1402,13,8.2145758799999999],[1403,1,33.053504199999999],[1403,2,2.2055910519999999],[1403,4,1.5174309539999999],[1403,5,9.5575735080000008],[1403,6,8.788969324],[1403,7,5.9081077180000001],[1403,8,1.191818823],[1403,9,13.55880915],[1403,10,12.67169825],[1403,11,25.05973444],[1403,13,22.377185969999999],[1404,2,0.96486771699999996],[1404,5,16.724395260000001],[1404,6,38.448617939999998],[1404,7,22.74436738],[1404,8,81.335028480000005],[1404,9,43.13816173],[1404,10,23.340706279999999],[1404,11,64.779847410000002],[1404,12,3.7523646589999999],[1404,13,13.77742604],[1405,0,11.52793982],[1405,1,3.2814696790000002],[1405,2,6.7149448639999996],[1405,4,2.3099171489999999],[1405,5,2.6452847099999999],[1405,7,43.169508739999998],[1405,8,32.656543050000003],[1405,10,11.16763911],[1405,11,29.477467499999999],[1405,13,2.523243522],[1406,0,47.047281130000002],[1406,5,20.847082279999999],[1406,12,18.375304660000001],[1407,2,1.07485897],[1407,5,0.84685967100000004],[1407,6,25.698968570000002],[1407,7,2.3033762580000001],[1407,10,40.952296509999996],[1407,11,26.64535527],[1407,12,6.9668666200000002],[1407,13,32.31157949],[1408,0,13.055215759999999],[1408,1,6.756753249],[1408,2,6.9132477159999999],[1408,3,14.57435064],[1408,4,2.8537591500000001],[1408,5,26.68936033],[1408,6,174.10536529999999],[1409,1,100.7671869],[1409,2,29.34415216],[1409,3,12.261069750000001],[1409,4,24.008026739999998],[1409,5,11.872260280000001],[1409,6,41.716391129999998],[1409,7,4.2488681210000001],[1409,8,1.714214176],[1409,9,24.820569410000001],[1409,10,48.442599719999997],[1409,11,18.84110918],[1409,13,31.589476080000001],[1410,0,136.70471599999999],[1410,1,63.075462250000001],[1410,2,103.05000250000001],[1410,3,157.9982962],[1410,4,23.632556220000001],[1410,5,148.85019489999999],[1410,6,1192.0995760000001],[1410,11,6.4509377450000001],[1411,4,27.995918929999998],[1411,6,32.43050659],[1411,7,9.0834942840000004],[1411,9,30.321688909999999],[1411,10,15.38073264],[1411,11,22.766783530000001],[1411,12,19.781446859999999],[1411,13,16.56492987],[1412,1,20.498780830000001],[1412,2,16.55807136],[1412,3,16.29009533],[1412,4,9.113468245],[1412,5,28.700693909999998],[1412,6,7.9177895349999998],[1412,7,56.773168570000003],[1412,8,33.999974819999998],[1412,9,5.5521970600000001],[1412,10,59.081020440000003],[1412,11,10.26171121],[1412,12,7.5126611460000001],[1412,13,77.152170949999999],[1413,2,3.7105428819999999],[1413,4,1.0211308429999999],[1413,5,1.169384714],[1413,7,3.1806131280000001],[1413,8,104.2619991],[1413,10,5.3856102760000004],[1413,13,3.3463041549999999],[1414,1,9.3875660589999992],[1414,2,35.538475169999998],[1414,3,20.24902706],[1414,4,40.97063575],[1414,6,15.30981753],[1414,9,1.073571399],[1414,10,6.9705097350000003],[1414,11,6.9447064660000004],[1414,13,0.72184470899999997],[1415,5,15.29013059],[1415,7,11.342092859999999],[1415,8,1.906662337],[1415,11,0.91114466299999997],[1415,12,102.345226],[1415,13,0.66294158000000003],[1416,1,69.76493121],[1416,2,46.81250515],[1416,3,19.597825960000002],[1416,4,57.560857970000001],[1416,6,3.1751699040000001],[1416,7,2.134407929],[1416,8,8.6113106479999999],[1416,9,2.7831582479999999],[1416,10,13.552916700000001],[1416,11,18.00366245],[1416,12,3.2278997629999999],[1416,13,16.467717839999999],[1417,1,99.289805380000004],[1417,2,98.093481639999993],[1417,3,32.081937250000003],[1417,4,63.667563739999999],[1417,5,0.48607467100000001],[1417,6,7.8669422259999999],[1417,7,35.696052350000002],[1417,8,9.3343978009999997],[1417,9,31.030545180000001],[1417,10,65.293101680000007],[1417,11,87.301635590000004],[1417,12,1.1996382109999999],[1417,13,68.156467190000001],[1418,0,21.999313010000002],[1418,1,18.554618820000002],[1418,2,11.390619559999999],[1418,3,34.019044970000003],[1418,4,52.89749029],[1418,5,5.6090244159999996],[1418,6,6.8085019080000002],[1418,9,7.9572175429999996],[1418,12,35.992165550000003],[1418,13,1.0700499999999999],[1419,5,271.9100138],[1419,6,2.9182791350000001],[1419,7,8.8277454160000008],[1419,8,0.98932533300000003],[1419,9,15.347901800000001],[1420,1,10.88842124],[1420,2,68.932524770000001],[1420,3,23.486379209999999],[1420,4,308.98162530000002],[1420,5,12.34330542],[1420,7,3.3572594869999999],[1420,9,2.334770046],[1420,10,7.5796250470000004],[1420,11,4.3151811249999996],[1420,13,1.5698456620000001],[1421,5,113.718284],[1421,6,50.501227329999999],[1421,7,1.6764374790000001],[1421,8,1.2681787289999999],[1421,9,2.6231859810000002],[1421,11,0.40401989700000002],[1422,0,7.3689600139999998],[1422,1,8.9497645460000008],[1422,2,14.164814460000001],[1422,3,20.51122994],[1422,4,3.5437423940000001],[1422,5,19.953033340000001],[1422,6,199.7803413],[1422,11,0.443359214],[1423,0,12.478316019999999],[1423,1,7.4422808810000003],[1423,2,11.421979479999999],[1423,3,16.05303718],[1423,4,2.1431565350000001],[1423,5,17.998293820000001],[1423,6,174.61200489999999],[1423,11,0.53626256699999997],[1424,0,169.05018390000001],[1424,1,58.261131880000001],[1424,2,24.334678069999999],[1424,3,13.52140767],[1424,4,38.156380679999998],[1424,5,33.886811600000001],[1424,6,31.57171275],[1424,7,190.4014286],[1424,8,53.20980247],[1424,9,84.128405490000006],[1424,10,51.679740359999997],[1424,11,55.531517690000001],[1424,12,74.462771779999997],[1424,13,63.370937130000002],[1425,1,5.9829861949999996],[1425,2,6.1215592939999999],[1425,3,2.1508885379999998],[1425,5,9.6461058299999998],[1425,6,78.059361820000007],[1426,0,25.82639378],[1426,1,7.1288011720000002],[1426,2,6.8380431679999996],[1426,3,19.22107484],[1426,4,1.881810022],[1426,5,24.782758000000001],[1426,6,161.3119356],[1427,1,20.670192180000001],[1427,2,18.024663489999998],[1427,3,18.239607899999999],[1427,4,322.42184680000003],[1427,5,7.9527102340000004],[1427,6,20.68581378],[1427,7,0.77252147699999996],[1427,9,8.0586264320000005],[1427,10,2.6161620010000002],[1427,11,2.2341236179999999],[1427,12,8.8790554569999998],[1427,13,16.79714852],[1428,0,8.6910866210000002],[1428,1,9.0711469789999999],[1428,2,20.249990329999999],[1428,3,23.124056710000001],[1428,5,22.934677610000001],[1428,6,272.34007630000002],[1428,10,0.76540459199999999],[1429,0,98.129347839999994],[1429,1,626.4603323],[1429,2,165.6164607],[1429,3,162.7301344],[1429,4,207.7190004],[1429,5,129.3311219],[1429,6,121.4790392],[1429,9,160.5406433],[1429,10,20.386333199999999],[1429,12,263.14240269999999],[1429,13,177.33630020000001],[1430,1,5.4711454880000003],[1430,2,19.942389590000001],[1430,3,30.978381670000001],[1430,4,1015.296441],[1430,5,8.2695820700000002],[1430,6,5.0190069719999997],[1430,9,1.173160583],[1431,5,108.0450668],[1431,10,100.99850379999999],[1431,11,18.231640250000002],[1431,13,34.693589129999999],[1432,1,34.639163089999997],[1432,2,183.4094905],[1432,3,190.52796369999999],[1432,4,144.47202250000001],[1432,6,10.59218778],[1432,10,17.682824029999999],[1432,11,5.4911271169999996],[1432,13,11.985900709999999],[1433,2,1.784650173],[1433,5,2.1091347329999999],[1433,7,0.95610702199999997],[1433,8,352.95507650000002],[1433,13,0.67060967400000004],[1434,1,54.928196409999998],[1434,2,11.19034493],[1434,3,12.581988859999999],[1434,4,61.591021660000003],[1434,5,2.3511057950000001],[1434,7,11.99021246],[1434,8,3.2249831520000001],[1434,9,2.5015393349999999],[1434,10,0.45116815799999999],[1434,11,11.558520870000001],[1434,13,0.56065916500000001],[1435,0,36.486238870000001],[1435,1,25.71756469],[1435,2,31.373447670000001],[1435,3,28.44764923],[1435,4,4.1776855770000001],[1435,5,43.855413319999997],[1435,6,341.98681499999998],[1435,7,1.084386139],[1436,0,86.944827829999994],[1436,1,1.9642189729999999],[1436,2,8.4407930380000007],[1436,3,4.2368301739999996],[1436,4,4.9776047700000001],[1436,5,66.978326940000002],[1436,6,8.6490951410000001],[1436,7,3.2300453920000001],[1436,8,11.72851333],[1436,9,0.67389011099999996],[1436,10,2.1877248140000001],[1436,11,1.8682511530000001],[1436,12,72.295781270000006],[1436,13,2.7186492370000002],[1437,1,2.1641003560000001],[1437,2,1.660667627],[1437,3,4.667975319],[1437,4,2.2850550269999998],[1437,7,1.7793694280000001],[1437,8,3.5894504270000001],[1437,10,21.09056627],[1437,11,399.6662068],[1438,1,52.101544490000002],[1438,2,66.968524770000002],[1438,3,29.500614339999998],[1438,4,540.50836949999996],[1438,5,3.9375483529999999],[1438,6,9.559168756],[1438,8,24.845000509999998],[1438,10,1.208960611],[1439,0,47.185211170000002],[1439,7,1.227068526],[1439,9,1.280027437],[1439,10,8.3109923759999997],[1439,11,15.377564319999999],[1439,12,19.299442790000001],[1439,13,10.32793199],[1440,1,4.5949665450000001],[1440,2,7.0520871789999999],[1440,3,1.6518943129999999],[1440,4,12.938095499999999],[1440,5,22.224788159999999],[1440,6,14.987505580000001],[1440,7,103.26750389999999],[1440,8,36.836610710000002],[1440,10,2.8432342340000001],[1440,11,1.214018236],[1440,12,0.76182011000000005],[1440,13,1.766619945],[1441,0,12.066678599999999],[1441,1,4.3428804349999997],[1441,2,2.787265493],[1441,3,3.4064054100000001],[1441,4,40.186620730000001],[1441,5,6.9700088339999997],[1441,6,13.13506916],[1441,8,5.762599314],[1441,9,5.688970211],[1441,10,16.856389750000002],[1441,11,18.27520032],[1441,12,33.304457939999999],[1441,13,13.296889800000001],[1442,5,6.923968522],[1442,6,14.00773985],[1442,7,20.009556280000002],[1442,8,32.054140799999999],[1442,9,19.645314299999999],[1442,10,7.3077560799999999],[1442,11,32.9050017],[1442,12,2.8480731110000002],[1442,13,16.511321689999999],[1443,2,2.6601917149999998],[1443,5,4.1918226360000004],[1443,7,2.8503378619999999],[1443,8,139.43439599999999],[1443,10,3.2175785530000001],[1443,11,1.373857627],[1443,13,4.9980391859999997],[1444,1,14.835621980000001],[1444,2,7.9998658760000003],[1444,3,12.97318014],[1444,4,89.755105589999999],[1444,6,27.464413789999998],[1445,0,172.8007676],[1445,1,714.36636810000005],[1445,2,224.5386274],[1445,3,189.34687840000001],[1445,4,255.69265379999999],[1445,5,186.66997019999999],[1445,6,180.18509789999999],[1445,9,200.77744229999999],[1445,10,29.968103899999999],[1445,12,276.02077170000001],[1445,13,199.0058683],[1446,0,104.6386021],[1446,7,6.9972808899999999],[1446,9,4.8661838279999996],[1446,10,35.105859199999998],[1446,11,65.954564009999999],[1446,12,104.8803836],[1446,13,27.811235409999998],[1447,7,1.5868373090000001],[1447,8,81.627109570000002],[1447,9,11.587264080000001],[1447,10,28.660595000000001],[1447,11,7.6485267549999998],[1447,13,14.46901815],[1448,1,37.16422884],[1448,2,5.8384837489999999],[1448,3,3.7872485660000001],[1448,4,6.179746594],[1448,5,10.26159069],[1448,6,2.8634503919999998],[1448,7,9.1431054669999998],[1448,9,6.5258027539999999],[1448,10,14.12362875],[1448,11,12.98893498],[1448,13,10.800737549999999],[1449,0,7.9973104929999996],[1449,1,17.199944909999999],[1449,2,17.08071863],[1449,3,15.27662188],[1449,4,53.415513220000001],[1449,5,74.628249460000006],[1449,6,32.17582969],[1449,7,1.663783674],[1449,8,8.3907098260000001],[1449,10,16.903326669999998],[1449,11,9.6232881910000003],[1449,12,3.0194004739999998],[1449,13,7.0018276320000004],[1450,0,268.61897329999999],[1450,1,185.2741833],[1450,2,325.30032979999999],[1450,3,427.87258960000003],[1450,4,82.398262430000003],[1450,5,429.800657],[1450,6,3912.844341],[1450,7,1.655830235],[1450,8,1.2525899170000001],[1450,11,2.7933749890000001],[1450,12,1.502483368],[1450,13,0.29034819000000001],[1451,0,160.36379450000001],[1451,1,141.3921656],[1451,2,132.21220400000001],[1451,3,260.54891199999997],[1451,4,25.706385340000001],[1451,5,387.2307078],[1451,6,2567.8064129999998],[1451,8,1.553098364],[1451,10,1.738200776],[1451,11,1.4843711530000001],[1452,1,12.67940319],[1452,2,36.324605239999997],[1452,3,42.847606820000003],[1452,4,5080.3275160000003],[1452,6,4.6526280949999999],[1452,7,3.4750918319999999],[1452,9,2.9000583409999998],[1453,0,78.793601330000001],[1453,1,269.78287660000001],[1453,2,69.333351160000007],[1453,3,112.5417157],[1453,4,318.45357790000003],[1453,5,70.014050220000001],[1453,6,79.382901410000002],[1453,9,40.384939299999999],[1453,10,5.905682154],[1453,12,112.03226600000001],[1453,13,81.4617121],[1454,0,383.81017800000001],[1454,1,2.9207138509999999],[1454,2,1.1206354009999999],[1454,3,3.1499972110000001],[1454,4,5.396924287],[1454,5,50.768244760000002],[1454,6,0.89311480899999995],[1454,7,70.243090129999999],[1454,8,52.077249399999999],[1454,9,0.62627951900000001],[1454,10,3.727462246],[1454,11,15.626326499999999],[1454,12,14.890326119999999],[1454,13,8.8430147259999998],[1455,0,52.068862959999997],[1455,1,19.7621197],[1455,2,35.384709460000003],[1455,3,30.194118840000002],[1455,4,3.4777754839999999],[1455,5,41.818346740000003],[1455,6,354.52202340000002],[1455,12,0.81911261300000004],[1456,1,205.16795579999999],[1456,2,231.961479],[1456,3,97.360628090000006],[1456,4,85.209800880000003],[1456,7,152.94874189999999],[1456,8,52.179110530000003],[1456,9,109.1039342],[1456,10,258.34748070000001],[1456,11,247.18222119999999],[1456,13,268.19410269999997],[1457,1,22.400849730000001],[1457,2,29.795584179999999],[1457,3,13.69031114],[1457,4,11.826432670000001],[1457,7,19.64635307],[1457,8,2.4769873979999999],[1457,9,8.3257962889999995],[1457,10,28.415064080000001],[1457,11,29.000362689999999],[1457,13,20.669811209999999],[1458,1,215.07869840000001],[1458,2,144.50303510000001],[1458,3,127.43027120000001],[1458,4,218.3276616],[1458,5,11.16186495],[1458,6,27.09761026],[1458,7,44.020827310000001],[1458,8,42.869663359999997],[1458,9,1.583473007],[1458,10,118.23392579999999],[1458,11,62.922220600000003],[1458,13,97.951555279999994],[1459,0,26.718170369999999],[1459,1,20.814843620000001],[1459,2,28.668958010000001],[1459,3,37.990380219999999],[1459,4,6.7625277160000001],[1459,5,36.140308670000003],[1459,6,301.59823310000002],[1459,10,0.49537044299999999],[1459,12,0.53092096499999997],[1460,6,233.91785110000001],[1461,0,27.250308109999999],[1461,1,44.552443009999998],[1461,2,63.492460680000001],[1461,3,25.74102937],[1461,4,30.241634730000001],[1461,5,45.214386169999997],[1461,6,7.7848770009999999],[1461,7,26.165691450000001],[1461,8,23.752348940000001],[1461,9,42.307209010000001],[1461,10,71.627002279999999],[1461,11,47.924898290000002],[1461,12,22.951063980000001],[1461,13,71.574797720000007],[1462,0,673.74865109999996],[1462,1,1367.437426],[1462,2,496.67937330000001],[1462,3,411.7220294],[1462,4,660.40688909999994],[1462,5,377.80642110000002],[1462,6,272.78055560000001],[1462,9,248.33114560000001],[1462,10,33.980133979999998],[1462,12,547.94907750000004],[1462,13,277.53478790000003],[1463,0,26.344365190000001],[1463,2,1.534540971],[1463,3,2.1567227739999999],[1463,4,2.111506544],[1463,5,32.643913529999999],[1463,6,19.567774020000002],[1463,7,1.6442274459999999],[1463,8,21.559420599999999],[1463,9,1.715190472],[1463,10,3.7121430690000001],[1463,12,21.882008379999998],[1463,13,1.1532546109999999],[1464,7,1.674507878],[1464,8,65.869390010000004],[1464,9,13.974222190000001],[1464,10,16.067153309999998],[1464,11,3.2284389170000001],[1464,13,11.744931859999999],[1465,0,55.018475969999997],[1465,1,23.491811649999999],[1465,2,56.083790090000001],[1465,3,35.658042780000002],[1465,4,18.373927909999999],[1465,5,53.655989339999998],[1465,6,455.48574209999998],[1465,8,1.4431228700000001],[1465,10,0.80755905500000003],[1465,12,0.865513957],[1466,0,2.8593589690000001],[1466,1,0.54261790099999996],[1466,2,1560.6266619999999],[1466,3,612.13464580000004],[1466,4,1920.5136279999999],[1466,8,615.60307699999998],[1466,10,0.50363471999999998],[1466,13,1.877575467],[1467,0,5.845216873],[1467,1,7.8230708350000002],[1467,2,12.006393729999999],[1467,3,13.0965516],[1467,4,18.246662610000001],[1467,5,2.1178197980000002],[1467,6,1.713807259],[1467,7,0.38401764500000002],[1467,8,0.38733167899999998],[1467,9,1.4020699649999999],[1467,10,0.43349490400000001],[1467,11,0.74038320400000002],[1467,12,18.468044559999999],[1467,13,1.481416493],[1468,1,130.9160152],[1468,2,88.642182160000004],[1468,3,31.56084427],[1468,4,121.9703815],[1468,6,5.6516255390000003],[1468,7,1.266375735],[1468,8,2.5546088689999999],[1468,9,6.6051555090000003],[1468,10,26.446434310000001],[1468,11,31.740320780000001],[1468,12,0.76606423300000004],[1468,13,22.20577299],[1469,0,1.020555793],[1469,1,1.549359414],[1469,2,0.59446666000000004],[1469,3,2.5064820189999999],[1469,4,4.0898883320000001],[1469,5,16.86125784],[1469,6,11.370555899999999],[1469,7,51.593611209999999],[1469,8,9.6368257509999999],[1469,9,3.9866914090000001],[1469,10,3.5951227970000001],[1469,11,5.5262280170000002],[1469,12,0.38531286799999998],[1469,13,1.3402797900000001],[1470,0,12.36359317],[1470,1,172.05669159999999],[1470,2,64.815364200000005],[1470,3,32.051889940000002],[1470,4,37.986211789999999],[1470,5,20.804958460000002],[1470,6,13.392300779999999],[1470,7,18.005104509999999],[1470,8,25.943552589999999],[1470,9,81.836662230000002],[1470,10,118.3199661],[1470,11,54.550114999999998],[1470,12,1.555966392],[1470,13,73.96815221],[1471,1,67.485066009999997],[1471,2,147.7629354],[1471,3,38.817500219999999],[1471,4,68.406626979999999],[1471,7,79.902229460000001],[1471,8,25.37148564],[1471,9,27.783573570000001],[1471,10,102.7242715],[1471,11,84.157443119999996],[1471,13,93.405178219999996],[1472,0,4287.1075879999999],[1472,1,3.0889812339999998],[1472,2,4.740788588],[1472,4,4.8924432360000001],[1472,5,610.70055109999998],[1472,6,536.5150218],[1472,7,4914.5636880000002],[1472,8,402.19390970000001],[1472,9,1571.1192639999999],[1472,10,753.3200726],[1472,11,596.18129590000001],[1472,12,1600.1690940000001],[1472,13,497.90801440000001],[1473,0,38.574847169999998],[1473,5,53.109985819999999],[1473,12,37.866426590000003],[1474,0,20.591426080000002],[1474,1,5.210154449],[1474,2,4.9976511019999998],[1474,3,1.404791159],[1474,4,2.7506787250000002],[1474,5,14.175174070000001],[1474,6,52.575428160000001],[1474,7,16.06462505],[1474,8,57.251522909999998],[1474,9,5.5859854599999998],[1474,12,26.562307310000001],[1474,13,3.7558881049999999],[1475,2,3.5170423670000002],[1475,3,4.2982888340000001],[1475,4,330.97289590000003],[1475,5,0.120478549],[1475,6,3.4123278319999999],[1475,8,0.16525895700000001],[1475,10,3.144234344],[1475,11,2.3691895650000001],[1475,12,0.99114175999999998],[1475,13,4.137128175],[1476,1,286.58086839999999],[1476,2,119.14639099999999],[1476,3,53.442913849999997],[1476,4,76.739622449999999],[1476,5,10.98514237],[1476,6,10.101735469999999],[1476,7,13.58114679],[1476,8,1.3698350770000001],[1476,9,62.33609345],[1476,10,111.1494369],[1476,11,40.585744810000001],[1476,13,94.305048869999993],[1477,0,2.6633334460000002],[1477,5,25.66820826],[1477,6,46.983227059999997],[1477,7,36.569782660000001],[1477,8,144.18828930000001],[1477,9,53.75413211],[1477,10,21.57895233],[1477,11,94.542502369999994],[1477,12,12.066562040000001],[1477,13,26.815805130000001],[1478,0,8.2365704300000004],[1478,1,3.1260926690000002],[1478,3,6.7429975640000004],[1478,5,8.5051044430000005],[1478,6,57.355012539999997],[1479,0,4.4551785779999999],[1479,1,49.036396289999999],[1479,2,31.14132687],[1479,3,9.1182545420000007],[1479,4,14.283340900000001],[1479,5,50.093562400000003],[1479,6,2.0682299369999999],[1479,7,33.367257899999998],[1479,8,15.42530646],[1479,9,52.211027399999999],[1479,10,74.547949579999994],[1479,11,30.825667920000001],[1479,12,13.456492219999999],[1479,13,48.757629979999997],[1480,0,35.225919740000002],[1480,1,30.559040599999999],[1480,2,21.984485939999999],[1480,3,53.556753100000002],[1480,4,8.0667572980000006],[1480,5,35.797006949999997],[1480,6,495.2606983],[1480,8,1.583945741],[1480,12,0.94997257300000004],[1481,0,15.960548449999999],[1481,1,38.365034119999997],[1481,2,10.329898439999999],[1481,3,1.4518170349999999],[1481,4,8.5282759749999997],[1481,5,11.39420565],[1481,6,4.9395826380000001],[1481,12,13.39097065],[1481,13,10.86852977],[1482,0,7.1123355320000003],[1482,1,2.6994026409999998],[1482,2,5.523848053],[1482,3,3.8817500219999999],[1482,4,3.8003681660000002],[1482,5,29.376866039999999],[1482,6,19.810580000000002],[1482,7,127.2516988],[1482,8,67.159814940000004],[1482,9,4.630595595],[1482,10,5.8460967530000003],[1482,11,9.984781387],[1482,12,2.6852764179999999],[1482,13,2.075670627],[1483,0,14.544193630000001],[1483,1,7.9734435179999998],[1483,2,8.4718917519999994],[1483,3,10.58385086],[1483,4,5.1809788970000001],[1483,5,5.9331843400000004],[1483,6,112.53097990000001],[1483,8,1.017309577],[1484,1,4.2464842819999999],[1484,2,7.6034663680000003],[1484,3,2.2899219730000002],[1484,4,5.2311307730000003],[1484,5,2.9953087819999999],[1484,6,41.552559479999999],[1484,7,9.3107996449999995],[1484,8,15.260620279999999],[1484,9,3.6422412710000001],[1484,13,1.6326394879999999],[1485,0,55.029869789999999],[1485,5,63.802373950000003],[1485,12,66.703938960000002],[1486,0,23.688510489999999],[1486,1,13.07737214],[1486,2,15.05279215],[1486,3,28.20795729],[1486,4,8.6301782619999994],[1486,5,45.462531669999997],[1486,6,299.91627030000001],[1487,0,32.50563356],[1487,1,11.215570809999999],[1487,2,28.401458609999999],[1487,3,27.820848850000001],[1487,4,5.9212125709999999],[1487,5,35.938714650000001],[1487,6,271.62193819999999],[1487,7,0.92216813200000003],[1488,0,2.641601804],[1488,1,721.86382849999995],[1488,2,1207.89104],[1488,3,668.23992290000001],[1488,4,22226.885630000001],[1488,5,7.2739333860000004],[1488,6,19.620995520000001],[1488,8,6.6517104910000002],[1488,9,3.4397110830000002],[1488,10,0.93055988999999995],[1488,13,2.3127825930000001],[1489,1,104.7556486],[1489,2,74.095323440000001],[1489,3,50.10383229],[1489,4,75.022836310000002],[1489,6,4.456745894],[1489,7,1.497953506],[1489,8,9.0652841909999999],[1489,9,5.4691122879999998],[1489,10,16.90951497],[1489,11,18.050271129999999],[1489,12,1.8123035240000001],[1489,13,17.335867709999999],[1490,1,10.00774011],[1490,2,12.79941414],[1490,3,12.592268260000001],[1490,4,40.507167019999997],[1490,7,69.94290599],[1490,8,58.097122970000001],[1490,10,37.155024740000002],[1490,11,59.492386840000002],[1490,13,12.50489804],[1491,5,22.0361133],[1491,10,30.75378452],[1491,11,11.81826291],[1491,13,19.108608239999999],[1492,0,13.431549240000001],[1492,1,25.48892648],[1492,2,38.001237199999998],[1492,3,62.833991130000001],[1492,4,8.458540868],[1492,5,44.910610769999998],[1492,6,437.3642332],[1493,1,691.30996670000002],[1493,2,722.09587039999997],[1493,3,815.01122080000005],[1493,4,1013.922926],[1493,5,435.78762840000002],[1493,6,185.4520345],[1493,7,153.35686129999999],[1493,8,1008.914836],[1493,9,842.19398279999996],[1493,10,1455.2873219999999],[1493,11,2140.2758399999998],[1493,12,2.9925686599999999],[1493,13,935.45890159999999],[1494,2,0.54783806099999999],[1494,5,2.589783255],[1494,6,20.084128289999999],[1494,7,3.5219797719999999],[1494,8,76.968105820000005],[1494,10,3.9757555519999999],[1494,11,1.131725198],[1494,13,1.646868432],[1495,0,51.489267589999997],[1495,1,37.934744590000001],[1495,2,44.106089249999997],[1495,3,45.871834389999997],[1495,4,7.2827221550000001],[1495,5,45.870391769999998],[1495,6,500.55464339999997],[1495,7,0.94517440500000005],[1495,11,0.91114466299999997],[1496,1,103.8248409],[1496,2,50.644319420000002],[1496,3,92.010753690000001],[1496,4,491.20035130000002],[1496,6,84.661953850000003],[1497,0,26.334160780000001],[1497,1,12.136565389999999],[1497,2,29.583255319999999],[1497,3,15.39919553],[1497,4,3.0152695129999998],[1497,5,28.487615810000001],[1497,6,220.05218819999999],[1498,0,157.28043969999999],[1498,5,1.2234139260000001],[1498,9,6.9423628989999999],[1498,10,23.476842600000001],[1498,11,49.720322320000001],[1498,12,70.452677719999997],[1498,13,26.84033926],[1499,2,0.38873163399999999],[1499,5,163.24393660000001],[1499,6,53.906617939999997],[1499,7,0.41651753499999999],[1499,9,1.7379758700000001],[1499,10,0.47018211599999998],[1500,0,100.4292042],[1500,1,639.04317979999996],[1500,2,208.719774],[1500,3,183.72157670000001],[1500,4,276.26412520000002],[1500,5,138.8403007],[1500,6,154.25650959999999],[1500,9,141.26600680000001],[1500,10,20.964920339999999],[1500,12,228.90781659999999],[1500,13,214.9352518],[1501,5,486.44973379999999],[1502,5,513.79768879999995],[1502,6,193.23176839999999],[1502,9,429.86221899999998],[1502,10,16.853982899999998],[1502,12,0.90317589399999998],[1502,13,78.540615779999996],[1503,1,43.63817762],[1503,2,27.769431520000001],[1503,3,25.253791410000002],[1503,4,182.06104450000001],[1503,6,65.092511020000003],[1504,0,2.2006697810000002],[1504,1,26.727620099999999],[1504,2,73.066867009999996],[1504,3,41.437095110000001],[1504,4,47.623722370000003],[1504,5,178.7635056],[1504,6,159.3724253],[1504,7,6.867505875],[1504,8,126.0672464],[1504,9,11.462239650000001],[1504,10,351.95546189999999],[1504,11,564.04534249999995],[1504,12,1.6617344999999999],[1504,13,170.5161852],[1505,1,7.7727847280000004],[1505,2,10.84474322],[1505,3,6.0967038679999996],[1505,4,5.9688849529999999],[1505,5,5.981047888],[1505,6,3.4571817990000002],[1505,7,19.753843100000001],[1505,8,23.440372750000002],[1505,9,3.6364229950000002],[1505,10,28.201613429999998],[1505,11,8.9612387590000004],[1505,12,1.4058380049999999],[1505,13,18.745361540000001],[1506,1,76.596036830000003],[1506,2,63.675700110000001],[1506,3,86.051060179999993],[1506,4,109.5210718],[1506,5,9.6478457479999999],[1506,6,1.9518360450000001],[1506,7,3.936180856],[1506,9,16.424248160000001],[1506,10,76.277040779999993],[1506,11,289.64407940000001],[1506,12,3.1748001129999999],[1506,13,50.615063499999998],[1507,1,114.96515309999999],[1507,2,127.7102732],[1507,3,99.192164660000003],[1507,4,62.429513290000003],[1507,6,2.6784601559999999],[1507,7,68.419397140000001],[1507,8,14.528389450000001],[1507,9,54.468335840000002],[1507,10,156.5017465],[1507,11,197.86814440000001],[1507,12,1.0891764749999999],[1507,13,149.01876519999999],[1508,0,0.80935744200000004],[1508,5,5.2001888579999997],[1508,6,13.52622379],[1508,7,10.608007410000001],[1508,8,29.041645160000002],[1508,9,14.22750497],[1508,10,5.9873774239999999],[1508,11,27.26954739],[1508,12,2.4445960869999999],[1508,13,4.9602762230000002],[1509,0,27.612649640000001],[1509,1,20.12170338],[1509,2,39.245390890000003],[1509,3,55.157490019999997],[1509,4,10.62316712],[1509,5,46.634424070000001],[1509,6,431.73163119999998],[1509,8,1.3906058889999999],[1509,12,0.41700842999999999],[1510,0,4.7883102539999998],[1510,1,13.63009797],[1510,2,8.3674723800000006],[1510,3,3.9200252889999998],[1510,4,5.7567614740000002],[1510,5,8.7900832920000003],[1510,6,57.794875679999997],[1510,7,1.4942609330000001],[1510,8,4.5214687790000001],[1510,10,0.843391585],[1510,11,5.7618482569999996],[1510,12,9.0391802729999995],[1511,0,65.594982189999996],[1511,1,222.85754589999999],[1511,2,145.43926880000001],[1511,3,89.211889970000001],[1511,4,71.229994180000006],[1511,5,176.73844489999999],[1511,6,32.415786859999997],[1511,7,132.0635843],[1511,8,84.584082910000006],[1511,9,252.10684180000001],[1511,10,350.33518700000002],[1511,11,131.12807570000001],[1511,12,76.293766779999999],[1511,13,267.69744700000001],[1512,0,59.07200615],[1512,1,33.933093579999998],[1512,2,42.77879806],[1512,3,92.79934935],[1512,4,17.914831410000001],[1512,5,81.330546690000006],[1512,6,655.18804550000004],[1512,11,0.96057114099999996],[1513,0,45.968359550000002],[1513,1,6.0392582130000001],[1513,2,4.119423093],[1513,3,4.3422367499999996],[1513,4,2.834133784],[1513,5,9.7368307339999998],[1513,6,42.679832349999998],[1513,7,12.138149950000001],[1513,8,51.197586000000001],[1513,9,1.1510926349999999],[1513,12,17.35544552],[1513,13,0.77396820399999999],[1514,1,75.798161449999995],[1514,2,26.939719279999998],[1514,3,22.37327565],[1514,4,72.452401320000007],[1515,2,1.4003319430000001],[1515,3,3.9361970099999999],[1515,4,1.9268368300000001],[1515,5,7.7230527599999999],[1515,6,2.2320501300000002],[1515,7,6.0017015039999997],[1515,8,420.71794449999999],[1515,10,5.9280964599999999],[1515,11,4.3392136929999996],[1515,13,13.68110132],[1516,1,9.6300895359999998],[1516,2,17.242984329999999],[1516,3,5.193037855],[1516,4,11.863050550000001],[1516,5,5.8223138780000001],[1516,6,13.74217221],[1516,7,15.836129659999999],[1516,8,38.600918630000002],[1516,9,6.8831664080000001],[1516,10,55.863981770000002],[1516,11,10.17731397],[1516,12,3.9915393300000002],[1516,13,38.875894930000001],[1517,0,43.487862530000001],[1517,1,145.7968406],[1517,2,243.46268689999999],[1517,3,354.04231720000001],[1517,4,503.47000150000002],[1517,5,29.937121359999999],[1517,6,38.133632570000003],[1517,7,10.55523125],[1517,8,22.81354687],[1517,9,15.729690400000001],[1517,10,13.61734738],[1517,11,34.886414569999999],[1517,12,302.83802270000001],[1517,13,15.86442289],[1518,0,4.4665612509999999],[1518,1,5.6507679189999998],[1518,2,2.6017409009999999],[1518,3,7.313240843],[1518,4,8.3532364149999996],[1518,5,13.665727349999999],[1518,6,4.1470282440000004],[1518,7,10.221599960000001],[1518,8,8.4353002099999994],[1518,9,5.8160469969999999],[1518,10,0.52448010099999998],[1518,11,12.540926239999999],[1518,12,47.218054209999998],[1518,13,2.607050793],[1519,1,52.939880510000002],[1519,2,54.918337299999997],[1519,3,39.121192090000001],[1519,4,34.1603572],[1519,5,42.676321940000001],[1519,6,16.787866409999999],[1519,7,12.09119385],[1519,8,85.36877776],[1519,9,46.247799829999998],[1519,10,77.799509080000007],[1519,11,142.97862989999999],[1519,13,77.457200909999997],[1520,0,348.72820130000002],[1520,1,1055.2075580000001],[1520,2,318.22543389999998],[1520,3,257.72728009999997],[1520,4,400.05462119999999],[1520,5,270.34816430000001],[1520,6,234.79224489999999],[1520,9,237.6050931],[1520,10,28.828754799999999],[1520,11,0.44358358599999997],[1520,12,411.69051769999999],[1520,13,247.8703677],[1521,0,0.61756820499999998],[1521,1,1.992320876],[1521,2,2.5181043239999998],[1521,3,2.0223275859999998],[1521,4,1.484946739],[1521,5,24.941255829999999],[1521,6,10.607678679999999],[1521,7,46.638487120000001],[1521,8,16.328271520000001],[1521,9,2.0103864580000002],[1521,10,2.0667384069999999],[1521,11,2.415170657],[1521,12,1.282402568],[1521,13,3.244170242],[1522,5,34.592819980000002],[1522,7,11.35558331],[1522,8,1.6362258409999999],[1522,12,151.1244504],[1522,13,1.1378230149999999],[1523,0,23062.620360000001],[1523,1,7.6265881499999999],[1523,2,5.0163615200000002],[1523,3,4.7001682530000002],[1523,4,2.3008140269999999],[1523,5,4168.3484289999997],[1523,6,4133.8272109999998],[1523,7,37327.047380000004],[1523,8,2781.1309449999999],[1523,9,14114.432510000001],[1523,10,4491.923522],[1523,11,3962.0483840000002],[1523,12,12311.009980000001],[1523,13,2905.3744590000001],[1524,1,4.3752929050000002],[1524,2,5.0362086479999997],[1524,3,11.79691092],[1524,4,995.57429130000003],[1524,5,17.194350610000001],[1524,6,64.219460130000002],[1524,7,5.3961885929999998],[1524,8,7.2570095669999999],[1524,9,5.6290820840000002],[1524,10,11.16763911],[1524,11,34.679373529999999],[1524,13,15.139461130000001],[1525,0,80.698823489999995],[1525,1,0.99604168599999998],[1525,5,31.615649439999999],[1525,7,20.883650830000001],[1525,8,35.106457839999997],[1525,10,0.92448327699999999],[1525,11,9.8685112149999998],[1525,12,6.192683175],[1525,13,2.0104699849999998],[1526,1,85.808363279999995],[1526,2,37.861933299999997],[1526,3,27.763360479999999],[1526,4,43.037049969999998],[1526,5,5.187939557],[1526,6,18.36732619],[1526,7,1.76383662],[1526,9,42.31912243],[1526,10,36.835188809999998],[1526,11,178.53486409999999],[1526,12,3.2009745079999998],[1526,13,59.38310457],[1527,6,5.3782201949999999],[1527,9,13.1998058],[1527,10,44.382434189999998],[1527,11,23.52492195],[1527,13,22.18811432],[1528,0,8.743246181],[1528,1,4.1479943050000001],[1528,2,6.3661002040000003],[1528,3,12.52614232],[1528,4,7.0077306459999997],[1528,5,7.0220104609999998],[1528,6,127.85477849999999],[1529,0,21.290810100000002],[1529,1,4.189979417],[1529,2,15.617017239999999],[1529,3,21.303401300000001],[1529,4,3.1601166950000001],[1529,5,18.094606509999998],[1529,6,181.56987820000001],[1529,12,0.29771806200000001],[1530,5,468.82687090000002],[1530,6,200.25364959999999],[1530,7,3.6712965460000002],[1530,8,4.9373059699999997],[1530,9,10.21265498],[1531,0,16.490929099999999],[1531,1,5.9295189370000001],[1531,2,13.650420759999999],[1531,3,17.763891780000002],[1531,4,2.7826347779999998],[1531,5,18.323147259999999],[1531,6,182.92837650000001],[1531,7,1.083417072],[1532,1,49.928144320000001],[1532,2,32.607153009999998],[1532,3,36.662215379999999],[1532,4,42.623629700000002],[1532,5,15.414310329999999],[1532,6,7.7960944029999997],[1532,7,1.7468929449999999],[1532,9,36.445737989999998],[1532,10,37.467326819999997],[1532,11,101.0399039],[1532,12,3.1702254729999999],[1532,13,33.082122200000001],[1533,1,897.35273459999996],[1533,2,860.07786339999996],[1533,3,743.87547510000002],[1533,4,815.59921910000003],[1533,5,711.67944350000005],[1533,6,174.3236479],[1533,7,163.4783276],[1533,8,1589.064267],[1533,9,849.65105229999995],[1533,10,1910.7348340000001],[1533,11,2734.8576079999998],[1533,12,0.87515373100000005],[1533,13,1217.6607160000001],[1534,5,337.09766969999998],[1534,6,135.94194759999999],[1534,7,3.0460897079999998],[1534,8,3.0723771659999999],[1534,9,6.3551110959999999],[1535,0,80.145776819999995],[1535,1,4.4155712229999997],[1535,2,3.0118940809999999],[1535,4,2.0721617019999998],[1535,5,56.358999539999999],[1535,6,1.2001973189999999],[1535,7,48.407690039999999],[1535,8,48.011686300000001],[1535,10,1.3661147629999999],[1535,11,10.11071443],[1535,12,11.71323769],[1535,13,9.0541231609999997],[1536,5,1199.254369],[1536,6,345.93922739999999],[1536,7,12.40249313],[1536,8,4.691072041],[1536,9,29.10998459],[1536,10,1.750055513],[1537,0,7.7337406489999996],[1537,1,7.3381239660000004],[1537,2,13.514550610000001],[1537,3,14.24553317],[1537,4,9.2979146830000001],[1537,5,97.605213190000001],[1537,6,62.829174870000003],[1537,7,267.8901482],[1537,8,105.8899785],[1537,9,7.5527564519999997],[1537,10,12.94077214],[1537,11,13.95919574],[1537,12,8.0296951770000007],[1537,13,11.002982619999999],[1538,0,972.76083670000003],[1538,1,3063.486582],[1538,2,1042.2357010000001],[1538,3,904.22019709999995],[1538,4,1214.3205310000001],[1538,5,742.41542600000002],[1538,6,556.12549969999998],[1538,9,654.27572789999999],[1538,10,76.629796690000006],[1538,11,0.92168366599999996],[1538,12,1149.808444],[1538,13,608.91358419999995],[1539,1,7.6505711319999996],[1539,2,41.629490730000001],[1539,3,27.003796850000001],[1539,4,49.937793759999998],[1539,5,24.389025910000001],[1539,6,76.563530880000002],[1539,8,50.757989549999998],[1539,9,1.193082177],[1539,10,8.3920114839999993],[1539,11,1.102542347],[1539,13,2.4066030189999998],[1540,2,9.6859992580000007],[1540,4,5.9234654100000004],[1540,5,2.5438010539999998],[1540,7,1.153148735],[1540,8,66.296716910000001],[1540,9,7.2175041049999997],[1540,10,15.62066037],[1540,11,1.111631155],[1540,12,2.7902808860000001],[1540,13,4.8528837039999999],[1541,1,44.299039129999997],[1541,2,29.848208750000001],[1541,3,13.98340237],[1541,4,22.817061429999999],[1541,5,9.145422516],[1541,6,13.21565588],[1541,9,37.068894229999998],[1541,10,22.06249759],[1541,11,108.7622746],[1541,12,5.3740509980000004],[1541,13,28.039805579999999],[1542,0,21.476806799999999],[1542,1,50.718997360000003],[1542,2,54.210393330000002],[1542,3,31.257466180000002],[1542,4,19.126341010000001],[1542,5,45.996756490000003],[1542,6,17.72478138],[1542,7,47.65970334],[1542,8,43.564345510000003],[1542,9,76.128609699999998],[1542,10,79.019091309999993],[1542,11,53.12249491],[1542,12,26.12774688],[1542,13,64.767383469999999],[1543,5,72.508488139999997],[1543,6,23.879840229999999],[1543,7,1.1466050160000001],[1544,1,42.264210069999997],[1544,2,20.906787829999999],[1544,3,9.7944914870000002],[1544,4,3.6881336669999998],[1544,5,6.7577582850000004],[1544,6,17.943821830000001],[1544,7,4.0207229599999996],[1544,8,2.317383661],[1544,9,9.5868637379999999],[1544,10,26.908347240000001],[1544,11,7.1982155140000001],[1544,13,12.08622489],[1545,0,5.944566461],[1545,1,3.5454410080000001],[1545,2,2.473334763],[1545,3,3.4761518339999999],[1545,4,0.68065468900000003],[1545,5,5.456333399],[1545,6,62.289226429999999],[1546,0,106.3445588],[1546,5,4.2439293969999996],[1546,7,6.2524999269999997],[1546,9,8.5292280500000004],[1546,10,35.561859339999998],[1546,11,77.428740930000004],[1546,12,103.57690909999999],[1546,13,31.710384139999999],[1547,0,1622.8128959999999],[1547,1,3.817682215],[1547,4,4.4789532750000003],[1547,5,250.81956450000001],[1547,6,223.10227190000001],[1547,7,2180.5445439999999],[1547,8,194.1855506],[1547,9,800.42222030000005],[1547,10,305.5206235],[1547,11,249.4739951],[1547,12,727.89325380000002],[1547,13,208.9138202],[1548,1,1.073645905],[1548,2,1.6477692370000001],[1548,5,1.2982440980000001],[1548,7,1.765549083],[1548,10,22.919780429999999],[1548,11,289.33708389999998],[1549,1,0.425984315],[1549,5,1160.513201],[1549,6,498.11517500000002],[1549,9,1054.4576099999999],[1549,10,27.676629080000001],[1549,11,1.350571905],[1549,12,1.6950203989999999],[1549,13,174.91442900000001],[1550,0,72.197548769999997],[1550,1,87.098336349999997],[1550,2,67.587702780000001],[1550,3,130.87680889999999],[1550,4,6.1999811620000003],[1550,5,186.97012789999999],[1550,6,1448.383255],[1550,7,3.2186116029999998],[1550,10,0.90832527299999999],[1550,11,3.1027297909999998],[1550,13,1.1287607079999999],[1551,5,220.25087679999999],[1551,6,83.465690749999993],[1551,7,1.4611245020000001],[1551,8,0.58949354600000003],[1551,9,5.4870660320000004],[1552,1,0.43298953899999998],[1552,4,1.8287597790000001],[1552,5,36.649725709999998],[1552,6,68.849220540000005],[1552,7,67.642512839999995],[1552,8,152.25228799999999],[1552,9,63.134321180000001],[1552,10,37.776942249999998],[1552,11,120.1184057],[1552,12,7.3223022970000002],[1552,13,36.457114650000001],[1553,1,0.88045802699999998],[1553,2,2.7025514560000001],[1553,3,1.899152379],[1553,4,9.2966808830000005],[1553,5,31.939285529999999],[1553,6,8.6154291650000001],[1553,7,70.94527248],[1553,8,27.746794739999999],[1553,10,5.7204242909999996],[1553,12,3.5034020360000002],[1553,13,1.0155251590000001],[1554,0,1.466374831],[1554,1,18.365991090000001],[1554,2,21.35382882],[1554,3,15.6061198],[1554,4,54.063918940000001],[1554,6,24.506495040000001],[1555,0,14.04863447],[1555,1,22.39436925],[1555,2,19.639756770000002],[1555,3,59.805901730000002],[1555,5,34.815977199999999],[1555,6,576.52757140000006],[1555,8,1.7687648680000001],[1555,12,1.0608179740000001],[1556,1,218.25218219999999],[1556,2,161.88072460000001],[1556,3,88.716733099999999],[1556,4,204.53367170000001],[1556,6,21.096689770000001],[1556,7,4.3635646210000001],[1556,8,14.303970720000001],[1556,9,19.345537650000001],[1556,10,56.646367949999998],[1556,11,35.754912590000004],[1556,12,8.5788165030000005],[1556,13,43.613363659999997],[1557,1,32.332209509999998],[1557,2,25.889526830000001],[1557,3,29.311324689999999],[1557,4,145.46311739999999],[1557,6,73.362569710000002],[1558,0,11.06372985],[1558,1,89.264898419999994],[1558,2,63.406014929999998],[1558,3,63.69464902],[1558,4,193.0849106],[1558,5,14.41362629],[1558,6,51.692574989999997],[1558,7,51.00931679],[1558,8,18.422973020000001],[1558,9,32.995356940000001],[1558,10,64.999106780000005],[1558,11,120.6773384],[1558,12,26.545007729999998],[1558,13,58.119286049999999],[1559,1,8.1595224779999995],[1559,2,4.4197976939999997],[1559,3,2.070603636],[1559,4,2.0271929150000001],[1559,5,1.1607564420000001],[1559,6,1.174151371],[1559,7,7.1035763889999997],[1559,8,7.9609772919999999],[1559,9,4.116754909],[1559,10,20.047022630000001],[1559,11,6.0869525419999997],[1559,12,1.909840693],[1559,13,21.036885770000001],[1560,5,873.91250330000003],[1560,6,332.83030980000001],[1560,7,3.5797550309999999],[1560,8,1.8053239839999999],[1560,9,24.272646269999999],[1560,10,1.01024366],[1561,1,34.943382509999999],[1561,2,22.082557990000002],[1561,3,19.95169005],[1561,4,115.0300099],[1561,6,55.311695790000002],[1562,2,0.96817017400000005],[1562,4,1.3321883839999999],[1562,5,1.5256034460000001],[1562,6,1.5432086469999999],[1562,7,2.0747467830000001],[1562,8,98.877790289999993],[1562,10,2.634816893],[1562,11,1.0000241480000001],[1562,13,5.093267086],[1563,0,7.7491669940000003],[1563,1,52.939880510000002],[1563,2,16.55073179],[1563,4,16.56259743],[1563,5,7.1127203229999996],[1563,6,14.389599779999999],[1563,10,0.909935779],[1563,12,12.67809141],[1563,13,10.176858510000001],[1564,1,245.16106629999999],[1564,2,113.03916460000001],[1564,3,61.2788349],[1564,4,102.2121855],[1564,5,26.718382340000002],[1564,6,20.59177742],[1564,9,157.03050200000001],[1564,10,83.011077510000007],[1564,11,413.6579433],[1564,12,9.4201847319999992],[1564,13,114.0789367],[1565,2,15.75973578],[1565,3,1.703810992],[1565,5,15.282187670000001],[1565,6,5.7969530530000002],[1565,7,3.8968190479999998],[1565,8,410.07676400000003],[1565,10,13.929816860000001],[1565,11,5.0086923780000001],[1565,13,11.84392486],[1566,5,12.67104692],[1566,6,0.80107928900000003],[1566,7,3.7695021880000001],[1566,8,2.7157375899999998],[1566,11,1.0382246559999999],[1566,12,79.809510990000007],[1567,1,27.120574980000001],[1567,2,16.13956155],[1567,3,3.581584667],[1567,4,10.51948756],[1567,5,7.3619147290000004],[1567,6,4.0619290660000003],[1567,7,0.91016794599999995],[1567,8,0.91802260700000005],[1567,9,7.5955982469999999],[1567,10,8.733197444],[1567,11,5.2643913879999999],[1567,13,4.4687173180000004],[1568,0,160.8115253],[1568,1,78.620207120000003],[1568,2,100.0222131],[1568,3,151.7332146],[1568,4,28.399664260000002],[1568,5,188.88297900000001],[1568,6,1366.540851],[1568,12,1.0290628989999999],[1569,1,10.38648607],[1569,2,17.815935899999999],[1569,3,9.2250539880000009],[1569,4,32.255887260000002],[1569,6,19.429934729999999],[1570,0,14.6669777],[1570,1,8.3500162850000006],[1570,2,6.1405778250000003],[1570,3,19.511945919999999],[1570,4,1.469451778],[1570,5,20.824595039999998],[1570,6,148.5182351],[1570,12,0.173048331],[1571,1,1.4033696470000001],[1571,2,3.2307150650000001],[1571,3,1.513537683],[1571,4,91.871971279999997],[1571,6,10.299155170000001],[1571,7,1.153880429],[1571,8,13.96605965],[1571,10,0.651273832],[1571,13,0.80932715799999999],[1572,0,222.76667029999999],[1572,7,23.699160150000001],[1572,9,31.314520049999999],[1572,10,102.55158059999999],[1572,11,242.16657760000001],[1572,12,259.9639975],[1572,13,107.492147],[1573,2,1.0264301870000001],[1573,4,1.4123533340000001],[1573,5,222.79784480000001],[1573,8,0.55464444099999999],[1573,10,0.31037422399999998],[1573,11,0.53010049400000003],[1573,13,0.38569688499999999],[1574,0,6.2244964530000004],[1574,1,12.28465598],[1574,2,16.678339340000001],[1574,3,20.383126579999999],[1574,4,41.408262710000002],[1574,5,2.2853089870000001],[1574,6,1.7337607930000001],[1574,7,0.77697737899999997],[1574,9,1.215766286],[1574,10,0.65781300499999995],[1574,11,2.9960133849999999],[1574,12,19.270582269999998],[1574,13,2.7248442650000002],[1575,0,77.949185330000006],[1575,1,23.463719080000001],[1575,2,25.050956670000001],[1575,3,39.608890209999998],[1575,4,8.6174399919999995],[1575,5,23.437857009999998],[1575,6,361.86392059999997],[1576,0,8.0488585350000008],[1576,1,23.92964928],[1576,2,28.1304251],[1576,3,34.044842099999997],[1576,4,107.5196242],[1576,5,3.6938989520000001],[1576,6,3.736525909],[1576,7,1.674507878],[1576,8,1.6889587180000001],[1576,9,1.7467777739999999],[1576,10,0.94512666499999998],[1576,11,0.807109729],[1576,12,36.466350470000002],[1576,13,4.1107261519999998],[1577,1,33.688306599999997],[1577,2,14.237017209999999],[1577,3,6.31876924],[1577,4,26.807276900000002],[1577,6,3.5831056399999999],[1577,9,1.6750557720000001],[1577,10,0.45316007000000003],[1578,0,2.492460898],[1578,1,1.8919679760000001],[1578,2,4.3555234760000001],[1578,3,4.0809844110000002],[1578,5,33.172413349999999],[1578,6,25.455682070000002],[1578,7,127.5605437],[1578,8,26.673700480000001],[1578,9,9.7365303450000003],[1578,10,4.3901093180000004],[1578,11,7.4980424809999997],[1578,13,4.3644126610000002],[1579,5,918.24868990000004],[1579,6,298.50976639999999],[1579,7,5.3749228249999996],[1579,8,5.4213078860000001],[1579,9,16.820695529999998],[1579,10,1.0112389740000001],[1579,11,1.7271353030000001],[1580,1,2.1225629210000001],[1580,2,3.2575860159999999],[1580,3,1.1445947160000001],[1580,4,1.120598003],[1580,5,26.949155309999998],[1580,6,11.682918819999999],[1580,7,86.388214980000001],[1580,8,31.684995220000001],[1580,9,2.7308070949999999],[1580,10,3.4476261560000001],[1580,11,3.3647645530000001],[1580,12,2.6393191919999999],[1580,13,2.448175816],[1581,0,39.939570879999998],[1581,1,152.30774439999999],[1581,2,172.82216779999999],[1581,3,186.840892],[1581,4,335.36016469999998],[1581,5,33.167933410000003],[1581,6,14.126604479999999],[1581,7,10.683185379999999],[1581,8,7.1835868200000004],[1581,9,8.6677575949999994],[1581,10,9.3797035369999993],[1581,11,28.607087669999999],[1581,12,196.03043690000001],[1581,13,26.642289300000002],[1582,1,1.320424217],[1582,4,2.7884492390000002],[1582,5,285.00139530000001],[1582,6,6.460285989],[1582,7,1.085680929],[1582,8,13.14060299],[1582,9,3.397613126],[1582,12,5.2540572619999999],[1582,13,3.0459691950000001],[1583,5,62.134741720000001],[1583,7,5.2812649250000003],[1583,8,5.3268417269999997],[1583,10,0.99361815899999995],[1583,12,267.29634859999999],[1584,0,50.577204649999999],[1584,1,58.422543189999999],[1584,2,48.674481470000003],[1584,3,66.609365560000001],[1584,4,8.8125518409999994],[1584,5,105.9661126],[1584,6,961.63794789999997],[1584,7,2.7449291410000001],[1584,10,1.5492944280000001],[1584,11,1.3230508169999999],[1585,0,5.7525899110000003],[1585,5,33.000775439999998],[1585,6,248.35909430000001],[1585,9,3.7453122649999999],[1585,10,2.0264709939999999],[1585,11,3.461090488],[1585,12,8.687607023],[1585,13,2.5182617970000001],[1586,1,11.267812190000001],[1586,2,25.93977336],[1586,3,3.4721039130000002],[1586,4,45.89069026],[1586,5,2.9196319229999999],[1586,6,149.6350812],[1586,7,29.1174252],[1586,8,74.756705539999999],[1586,9,12.425768529999999],[1586,13,0.928311208],[1587,1,366.3569645],[1587,2,398.26986829999998],[1587,3,332.00795470000003],[1587,4,331.31545549999998],[1587,5,331.7342213],[1587,6,91.281264840000006],[1587,7,94.830565789999994],[1587,8,782.77408130000003],[1587,9,417.51471629999998],[1587,10,770.19922999999994],[1587,11,1215.971464],[1587,12,0.42180530599999999],[1587,13,494.94079579999999],[1588,5,1185.299495],[1588,6,326.49505699999997],[1588,9,1052.3928619999999],[1588,10,22.901588530000001],[1588,12,1.673531804],[1588,13,173.3437591],[1589,1,17.83637551],[1589,2,12.77464108],[1589,3,7.6946302849999997],[1589,4,21.344379589999999],[1589,5,5.0324408309999997],[1589,6,10.181028660000001],[1589,9,8.1591426330000001],[1589,10,5.5183202070000004],[1589,11,49.009785630000003],[1589,12,1.774303612],[1589,13,15.772306889999999],[1590,1,4.731391715],[1590,2,16.503328610000001],[1590,3,5.5667103579999999],[1590,4,0.90833381499999999],[1590,6,10.522149969999999],[1590,7,1.4146367609999999],[1590,8,132.6965792],[1590,9,3.6892272699999999],[1590,10,15.56977627],[1590,11,15.000751190000001],[1590,13,12.898867989999999],[1591,1,202.95528189999999],[1591,2,292.77290249999999],[1591,3,88.173876219999997],[1591,4,110.556949],[1591,6,1.7543740320000001],[1591,7,146.23601099999999],[1591,8,39.253503590000001],[1591,9,87.34568548],[1591,10,272.24428760000001],[1591,11,281.94195739999998],[1591,12,0.71340352699999998],[1591,13,260.55925689999998],[1592,0,6909.3980430000001],[1592,1,1.342057381],[1592,2,3.4328525779999999],[1592,3,0.96494150000000001],[1592,4,2.834133784],[1592,5,1442.6737539999999],[1592,6,1132.657089],[1592,7,10449.843639999999],[1592,8,891.87678800000003],[1592,9,3612.8960830000001],[1592,10,1480.6510330000001],[1592,11,1099.9064149999999],[1592,12,3535.615761],[1592,13,942.17729380000003],[1593,1,0.65824719200000004],[1593,2,2.0204789459999999],[1593,3,1.419842493],[1593,4,107.03578589999999],[1594,0,31.55617462],[1594,1,19.96128667],[1594,2,26.550698059999998],[1594,3,38.750935910000003],[1594,4,8.4307806420000002],[1594,5,41.032949729999999],[1594,6,343.44563410000001],[1594,8,1.103615625],[1594,11,2.1095575599999998],[1595,0,12.66820343],[1595,1,12.82151051],[1595,2,6.5592359980000001],[1595,3,11.523359360000001],[1595,4,4.5127077059999996],[1595,5,11.627751480000001],[1595,6,128.0743895],[1595,10,0.49584906200000001],[1596,1,0.56449988900000003],
[truncated: 2,141,879 more chars]
