# Supplementary material for: Dysbiosis of the enteric DNA virome correlates with the development of cachexia in a murine Lewis lung carcinoma (LLC) model
Source: Arch Virol. 2026 Feb 22;171(3):90. doi: 10.1007/s00705-026-06522-7 (PMC12926250; doi:10.1007/s00705-026-06522-7)
Supplement: Supplementary file 7 — Supplementary Material 7 [file 705_2026_6522_MOESM7_ESM.biom]

{"id": "None","format": "Biological Observation Matrix 1.0.0","format_url": "http://biom-format.org","matrix_type": "sparse","generated_by": "BIOM-Format 2.1.4","date": "2021-11-16T10:31:59.813882","type": "OTU table","matrix_element_type": "float","shape": [4897, 14],"data": [[0,1,2.4499677219999998],[0,2,1.6892258790000001],[0,3,2.7419614210000001],[0,4,4.6831050730000001],[0,6,4.5431864659999999],[0,8,0.984733109],[0,9,1.511311055],[0,10,4.24814851],[0,11,265.14166990000001],[0,13,9.6357783010000002],[1,0,38.72764609],[1,1,39.061861909999998],[1,2,8.7824104730000006],[1,3,12.354905799999999],[1,4,22.72462282],[1,5,135.47136649999999],[1,6,7.0861088910000003],[1,7,8.0935744159999992],[1,8,10.239400760000001],[1,9,12.571869],[1,10,13.251863269999999],[1,11,15.13637376],[1,12,32.191645309999998],[2,0,125.14088479999999],[2,1,41.071860119999997],[2,2,4.1441849529999999],[2,3,7.8480097310000003],[2,4,8.6168110260000006],[2,5,1.201603757],[2,6,1.3932273079999999],[2,7,3.1826180119999998],[2,8,3.0198123479999999],[2,9,0.92692644099999999],[2,10,3.9082502259999998],[2,11,10.20350077],[2,12,70.839742110000003],[2,13,16.252153109999998],[3,0,46.956974440000003],[3,1,55.973519209999999],[3,2,8.9061063950000001],[3,3,0.80313580500000004],[3,6,5.9882610339999998],[3,8,12.97952209],[3,9,45.152487239999999],[3,10,14.931676919999999],[3,11,51.165207090000003],[3,12,7.3242096600000002],[3,13,237.07935280000001],[4,0,43.75621495],[4,1,3.8456861550000001],[4,2,7.0076901459999998],[4,3,1.844582274],[4,5,97.530011630000004],[4,6,4.711809626],[4,7,38.690130089999997],[4,8,52.88585063],[4,9,84.216209090000007],[4,10,86.449355620000006],[4,11,133.13411360000001],[4,12,50.198080490000002],[4,13,5.9420312170000003],[5,0,55.756373170000003],[5,1,127.6159681],[5,2,63.755328859999999],[5,3,25.418111710000002],[5,4,76.488875340000007],[5,5,11.026627400000001],[5,6,27.82634741],[6,2,3.104747401],[6,3,27.718043720000001],[6,4,21.518522900000001],[6,5,46.81141444],[6,6,12.52536432],[7,0,8.9582047080000002],[7,1,43.37046308],[7,2,35.510357220000003],[7,3,45.505753820000002],[7,4,94.992441639999996],[7,6,51.522643950000003],[7,8,47.938554089999997],[7,9,55.179976719999999],[7,10,25.85092539],[7,11,32.211396379999996],[7,12,11.85686974],[7,13,10.661063090000001],[8,0,29.61184334],[8,1,121.226468],[8,2,10.90230266],[8,3,1.9662980050000001],[8,5,72.705659490000002],[8,6,7.3304574730000001],[8,7,36.281540479999997],[8,8,22.244215440000001],[8,9,8.1283635749999998],[8,10,11.42402006],[8,11,20.13212274],[8,12,28.178363269999998],[8,13,67.371995889999994],[9,0,0.52106462899999995],[9,1,0.52556136600000003],[9,3,0.58819917399999999],[9,4,2.0092175729999999],[9,5,17.651524760000001],[9,6,2.1928359890000002],[9,7,13.3578764],[9,8,15.843198879999999],[9,9,15.56174042],[9,10,27.339087540000001],[9,11,33.457395959999999],[9,12,3.448344638],[9,13,2.3254252929999999],[10,0,0.81952030499999995],[10,1,78.526305070000006],[10,3,4.1629869429999999],[10,4,1.580029141],[10,6,2.2992331689999999],[11,2,15.788846449999999],[11,3,12.97247531],[11,4,60.524272869999997],[11,5,1.3564343270000001],[11,6,19.266177689999999],[11,8,23.180690250000001],[11,9,7.847729567],[11,10,8.8236820770000008],[11,11,24.476292260000001],[11,12,1.648818028],[11,13,4.1696127589999996],[12,0,1.7724323150000001],[12,1,3.5754564680000001],[12,2,16.640356690000001],[12,3,1.0003972299999999],[12,6,2.4863539970000001],[13,0,5.0027938260000004],[13,2,2.6093544180000001],[13,3,9.8828788299999992],[13,4,26.524712040000001],[13,5,57.500128050000001],[13,6,14.03575901],[14,0,3.8385552629999999],[14,1,59.043144720000001],[14,2,6.00633455],[14,3,12.457717069999999],[14,4,3.7003532080000001],[14,6,9.4232160450000002],[15,0,30.822297549999998],[15,1,18.923307550000001],[15,2,6.9896855640000002],[15,3,67.317813340000001],[15,4,60.717015189999998],[15,5,2.4319857909999998],[15,6,45.117156090000002],[15,7,2.1471531239999999],[15,8,70.898606860000001],[15,9,76.292808530000002],[15,10,33.39821104],[15,11,70.558862009999999],[15,12,1.970805336],[16,0,10.471298790000001],[16,1,24.643885170000001],[16,2,10.923228379999999],[16,3,10.835396490000001],[16,4,23.55335187],[16,5,44.340562429999999],[16,6,15.91314281],[16,7,30.75868972],[16,8,30.777162350000001],[16,9,52.121376259999998],[16,10,73.254061829999998],[16,11,100.8538203],[16,12,8.9830517709999995],[16,13,25.96204182],[17,0,5.1189741189999998],[17,2,36.044347559999999],[17,3,54.895830009999997],[17,4,8.6356765129999999],[17,6,42.187530760000001],[18,0,34.572539079999999],[18,1,300.88602320000001],[18,2,25.760465270000001],[18,3,33.451631450000001],[18,4,19.996680600000001],[18,6,40.184126460000002],[18,8,14.41636435],[18,9,55.313492050000001],[18,10,34.98319146],[18,11,41.860817949999998],[18,12,986.36933699999997],[18,13,276.2553039],[19,0,2.3875477759999999],[19,1,3.2108694409999998],[19,2,6.6415778110000003],[19,3,7.636292557],[19,4,13.04232807],[19,5,138.65192690000001],[19,6,12.28052132],[19,7,31.878411270000001],[19,8,83.241622960000001],[19,9,120.3268162],[19,10,155.54265770000001],[19,11,212.58111919999999],[19,12,25.163777280000001],[19,13,22.494376540000001],[20,1,10.6826393],[20,3,8.3690773549999999],[20,4,5.1049572860000003],[20,5,4.4848443070000004],[20,6,8.1715175329999994],[20,8,0.64406248200000005],[20,9,14.8270441],[20,10,11.113968030000001],[20,11,817.43218920000004],[20,13,15.755647980000001],[21,0,110.34955069999999],[21,1,27.257597539999999],[21,2,39.936856050000003],[21,3,268.83615930000002],[21,4,299.59113539999998],[21,5,12.26082248],[21,6,171.38291839999999],[21,7,5.4124212810000003],[21,8,200.62885299999999],[21,9,168.14388249999999],[21,10,87.14228353],[21,11,164.84655799999999],[21,12,7.4518407350000002],[21,13,20.100889840000001],[22,0,22.678292200000001],[22,1,2.8592504569999999],[22,2,8.8713982639999998],[22,3,32.800241540000002],[22,4,30.059962049999999],[22,5,1.7148374740000001],[22,6,18.888926269999999],[22,8,25.857878759999998],[22,9,1.3228389039999999],[22,10,1.8591858050000001],[22,11,34.583942729999997],[22,12,18.760284939999998],[22,13,6.3255917960000003],[23,0,47.278663659999999],[23,1,34.555560810000003],[23,3,1.546959395],[23,4,10.568454150000001],[23,5,8.7043832040000009],[23,6,9.6119035440000005],[23,7,83.436396389999999],[23,8,2.0833746830000002],[23,9,0.63948843799999999],[23,11,0.87992699200000002],[23,12,25.192001139999999],[24,0,31.578412350000001],[24,1,23.761805649999999],[24,2,348.23661550000003],[24,3,22.915935019999999],[24,4,17.878325879999998],[24,5,16.373672800000001],[24,6,74.884623719999993],[24,7,13.652887379999999],[24,8,12.19245074],[24,9,15.43761752],[24,10,7.8897532139999997],[24,11,18.667161220000001],[24,12,469.56501379999997],[24,13,221.4602241],[25,0,13489.99575],[25,1,1110.3818719999999],[25,2,4700.2929919999997],[25,3,2120.8975660000001],[25,4,1480.7393669999999],[25,5,4635.8039399999998],[25,6,1293.7057239999999],[25,7,9543.4862859999994],[25,8,19.49870774],[25,9,19.950321079999998],[25,10,8.0112019760000006],[25,11,23.529735389999999],[25,12,1778.4309069999999],[25,13,1544.5562010000001],[26,0,12.451097499999999],[26,2,13.672076840000001],[26,3,21.082966070000001],[26,4,20.215262930000002],[26,5,3.964209871],[26,6,14.70846386],[26,8,49.813300980000001],[26,9,17.73652869],[26,10,3.4383212799999998],[26,11,7.5740310419999997],[26,12,17.829218940000001],[26,13,1.9497259520000001],[27,0,5.2421895520000001],[27,1,6.3449149660000002],[27,2,6.0152802779999996],[27,3,3.846439395],[27,4,12.12828365],[27,5,98.305319740000002],[27,6,7.7213870299999998],[27,7,15.9585036],[27,8,61.84373729],[27,9,77.301229649999996],[27,10,101.7669753],[27,11,166.2800752],[27,12,20.429848750000001],[27,13,4.6790050580000004],[28,0,522.1378843],[28,1,51.682422320000001],[28,2,178.5286619],[28,3,80.689689720000004],[28,4,48.736783160000002],[28,5,184.2229427],[28,6,43.487024980000001],[28,7,382.85412029999998],[28,8,0.10386543500000001],[28,10,0.22403826299999999],[28,12,64.680528010000003],[28,13,60.218184239999999],[29,0,93.227696210000005],[29,1,63.849053320000003],[29,3,6.4962503700000003],[29,4,8.8761637069999999],[29,5,19.49488019],[29,6,16.14556456],[29,7,79.296539210000006],[29,8,1.3998168120000001],[29,9,4.2967147199999998],[29,11,2.9561091620000002],[29,12,32.160299989999999],[30,0,1.25761795],[30,3,98.665733489999994],[30,4,36.370172869999998],[30,5,4.564598503],[30,6,77.62376544],[31,0,5.0843864559999998],[31,1,1.7094214050000001],[31,3,1.913154815],[31,4,9.8026598259999993],[31,5,2.0504533820000002],[31,6,1.1887228329999999],[31,7,247.10670820000001],[31,8,288.57360569999997],[31,9,259.40464079999998],[31,10,413.48777469999999],[31,11,80.528490959999999],[31,12,557.05924049999999],[31,13,4991.9707559999997],[32,1,14.80394809],[32,2,99.519808749999996],[32,3,53.018630940000001],[32,4,66.499588059999994],[32,5,1183.5278149999999],[32,6,100.886974],[32,7,559.69124769999996],[32,8,714.03085180000005],[32,9,961.61099650000006],[32,10,1241.7605530000001],[32,11,2286.3201989999998],[32,12,160.8083307],[32,13,96.070031760000006],[33,0,15.57837426],[33,1,29.330586350000001],[33,2,19.500863460000001],[33,3,7.6203873560000002],[33,4,32.037324169999998],[33,5,0.62825142199999995],[33,6,10.926609940000001],[34,0,8.5968273980000003],[34,2,5.3807141380000001],[34,3,37.523881750000001],[34,4,71.823354300000005],[34,5,99.848614220000002],[34,6,25.727064110000001],[35,0,17.874015289999999],[35,1,38.727386869999997],[35,2,6.2151459630000003],[35,3,0.74729345400000002],[35,6,1.3929737170000001],[35,8,8.4539355359999995],[35,9,29.03840873],[35,10,7.8150777189999996],[35,11,20.403287120000002],[35,12,4.8678246109999996],[35,13,114.2367644],[36,0,2.437688412],[36,1,207.76229850000001],[36,2,5.0857926600000001],[36,3,36.460858309999999],[36,4,3.5248840459999999],[36,6,17.097849870000001],[36,8,10.37665814],[36,9,81.902524549999995],[36,10,27.178754420000001],[36,11,23.478480940000001],[36,12,475.90391720000002],[36,13,435.16001469999998],[37,0,10.65239238],[37,1,104.3734087],[37,2,71.43517138],[37,3,154.60532259999999],[37,4,281.66035799999997],[37,6,74.715457760000007],[37,7,7.3146948700000003],[37,8,66.628937480000005],[37,9,83.794925980000002],[37,10,47.906317420000001],[37,11,44.947701649999999],[37,12,78.329204559999994],[37,13,24.90183459],[38,0,234.8824745],[38,1,203.80101869999999],[38,3,11.528043179999999],[38,4,58.364425820000001],[38,5,39.713654849999998],[38,6,34.279371529999999],[38,7,728.1295106],[38,8,11.976772],[38,9,1.361574259],[38,10,0.95681323200000001],[38,11,17.798314690000002],[38,12,170.5683401],[39,0,16.82697804],[39,1,99.40856033],[39,2,6.2690041709999997],[39,3,1.3567846109999999],[39,5,29.81017701],[39,6,2.5290805029999999],[39,7,55.847268280000002],[39,8,8.7708284079999999],[39,9,13.46095689],[39,10,6.3062402860000004],[39,11,20.065592259999999],[39,12,19.443629380000001],[39,13,75.096021039999997],[40,0,23.38091429],[40,1,24.892838709999999],[40,2,4.0650014189999997],[40,3,30.792226750000001],[40,4,10.017384760000001],[40,5,3.9288151400000002],[40,6,40.998201440000003],[40,8,10.26865619],[40,9,13.335161039999999],[40,10,5.1114329749999996],[40,11,8.3404508489999998],[40,12,13.37191421],[40,13,13.52622379],[41,0,15.38218045],[41,1,520.61200069999995],[41,3,21.22271267],[41,4,6.5903847070000001],[41,6,21.578000759999998],[41,8,1.039337671],[41,9,15.95114957],[41,10,4.4837131360000004],[41,11,2.1948554869999999],[41,12,10.054070830000001],[42,0,2.5065686500000002],[42,1,117.5613044],[42,2,1.307374681],[42,3,0.70737943400000003],[42,4,6.0408074850000002],[42,6,5.2742919380000002],[43,0,5.4324587180000004],[43,1,10.958680620000001],[43,2,12.75056457],[43,3,33.728104979999998],[43,4,35.348874510000002],[43,5,8.2155955140000003],[43,6,23.81440628],[43,8,189.1268555],[43,9,144.49668700000001],[43,10,64.131496619999993],[43,11,204.05763239999999],[43,13,12.122082560000001],[44,0,46.286634069999998],[44,1,129.77148560000001],[44,2,47.465935459999997],[44,3,25.682328900000002],[44,4,113.4410482],[44,5,7.1186469319999999],[44,6,26.9626749],[45,2,1.7435667850000001],[45,3,16.0376181],[45,4,40.28130359],[45,5,70.776449220000003],[45,6,15.24034449],[46,0,19.539923590000001],[46,1,98.542756159999996],[46,2,16.306595949999998],[46,5,50.43292787],[46,6,5.4820899729999999],[46,7,127.3172594],[46,8,11.090239220000001],[46,9,2.4315219400000001],[46,10,11.960850799999999],[46,11,13.38295838],[46,12,57.472410629999999],[46,13,46.50850587],[47,0,83.958969659999994],[47,1,1.8017771789999999],[47,3,130.06539789999999],[47,4,458.06410640000001],[47,5,62.675793589999998],[47,6,101.4886715],[47,8,89.076751569999999],[47,9,120.03788470000001],[47,10,154.6484633],[47,11,197.2868924],[47,12,21.016761030000001],[47,13,31.88893624],[48,0,28.836718430000001],[48,1,79.985335370000001],[48,2,3.7601598850000002],[48,5,45.790749310000002],[48,6,6.3206124890000002],[48,7,381.1760716],[48,8,5.4799567979999999],[48,9,3.3641274810000001],[48,10,16.54841201],[48,11,148.1277297],[48,12,21.204224709999998],[48,13,56.30340923],[49,0,6.3307765209999998],[49,1,3.1927052530000002],[49,2,4.9530043399999997],[49,3,7.1464407899999998],[49,4,18.308536109999999],[49,6,12.211049259999999],[49,8,39.460458269999997],[49,9,33.973588540000002],[49,10,16.608079289999999],[49,11,44.714688629999998],[49,13,7.0633022399999996],[50,2,1.4114588260000001],[50,3,8.4006571000000001],[50,4,22.826072029999999],[50,5,22.09958516],[50,6,9.0158081869999993],[51,0,61.773174419999997],[51,1,48.096068770000002],[51,3,1.2233701530000001],[51,4,14.62609812],[51,5,15.07840852],[51,6,6.8411778319999996],[51,7,102.44786689999999],[51,8,1.9770952589999999],[51,11,2.783463931],[51,12,48.610653550000002],[51,13,3.2243680069999998],[52,0,13.9885812],[52,1,1.2826637540000001],[52,2,9.2860172270000003],[52,3,21.174141939999998],[52,4,21.453315249999999],[52,6,17.839155250000001],[53,0,168.0698295],[53,1,1395.151705],[53,2,811.74797279999996],[53,3,1593.682716],[53,4,2394.636383],[53,5,5.0834946360000002],[53,6,1060.9516080000001],[53,7,5.3857426799999999],[53,8,638.77962209999998],[53,9,719.97769159999996],[53,10,537.91297110000005],[53,11,645.34431159999997],[53,12,699.49200010000004],[53,13,217.51968020000001],[54,1,7.0891877140000004],[54,2,1049.435821],[54,3,25.124637480000001],[54,4,4.065287552],[54,5,0.56689937599999995],[54,6,176.15763609999999],[54,8,9.4030467140000003],[54,9,3.4984845440000001],[54,10,0.61461875499999996],[54,11,4.2121318380000004],[54,12,1390.940934],[54,13,483.75157489999998],[55,0,30.395082670000001],[55,1,11.963859230000001],[55,2,21.653493090000001],[55,3,70.296155650000003],[55,4,74.323849390000007],[55,6,59.277192999999997],[56,0,0.60275623300000003],[56,2,1.2575410419999999],[56,3,0.68041601500000004],[56,4,0.58105479999999998],[56,5,22.971262540000001],[56,6,1.2683124960000001],[56,7,4.8287815539999999],[56,8,11.362782149999999],[56,9,24.752039060000001],[56,10,28.462735819999999],[56,11,38.702788159999997],[56,12,5.3186267980000004],[56,13,0.89666713899999995],[57,0,6.0116216720000004],[57,1,18.190504149999999],[57,2,15.67769142],[57,3,44.958347600000003],[57,4,42.015064160000001],[57,5,6.3640311360000004],[57,6,39.002880339999997],[57,8,203.8063866],[57,9,180.94140379999999],[57,10,169.5362342],[57,11,287.5732309],[57,13,17.885915749999999],[58,0,134.97107109999999],[58,1,46.721182140000003],[58,2,6.6649122959999998],[58,3,4.5077187460000001],[58,4,5.3892386139999999],[58,5,1.9324870249999999],[58,6,3.3610002639999998],[58,7,3.8388495250000001],[58,8,2.913979662],[58,9,2.2361031809999998],[58,10,6.2854687440000001],[58,11,4.1024615510000002],[58,12,40.520952139999999],[58,13,10.692667030000001],[59,0,3.5423536590000002],[59,2,1.679653499],[59,3,15.44973304],[59,4,31.975094779999999],[59,5,45.584552500000001],[59,6,8.1313946539999993],[60,0,3.3880122140000002],[60,1,1.7086252150000001],[60,2,0.88355876200000005],[60,4,11.43110976],[60,5,0.51237458700000005],[60,7,981.18097299999999],[60,8,495.49733629999997],[60,9,859.27289970000004],[60,10,1199.8892499999999],[60,11,220.80634670000001],[60,12,1183.3552400000001],[60,13,10613.07713],[61,0,27.142023219999999],[61,1,73.483635169999999],[61,2,5.9607247829999999],[61,3,0.80629030499999998],[61,5,38.886936970000001],[61,6,9.0176719579999993],[61,7,54.932036879999998],[61,8,13.030502139999999],[61,9,2.6664608240000001],[61,10,24.359277330000001],[61,11,9.1725303920000005],[61,12,26.260632770000001],[61,13,85.00376301],[62,0,147.93479719999999],[62,1,38.212691],[62,2,154.31949829999999],[62,3,285.11321070000002],[62,4,342.6084717],[62,5,1.091337539],[62,6,282.17897900000003],[63,1,1.14638073],[63,2,1.185625414],[63,3,97.508718049999999],[63,4,312.26066539999999],[63,5,22.00136479],[63,6,56.600294759999997],[63,8,2.073478653],[63,9,1.060751446],[63,11,1.459578899],[63,12,8.3574463800000007],[63,13,5.0723339210000002],[64,0,77.055743890000002],[64,1,51.29568012],[64,2,24.1144152],[64,3,7.828532225],[64,4,26.74132371],[64,5,192.0458113],[64,6,9.7283867819999994],[64,7,17.284582650000001],[64,8,20.617640850000001],[64,9,12.94476341],[64,10,12.128824010000001],[64,11,9.8954501599999993],[64,12,37.396031260000001],[64,13,9.1703212129999994],[65,0,923.39131840000005],[65,1,68.253661930000007],[65,2,352.9511359],[65,3,131.50393589999999],[65,4,112.3004038],[65,5,325.92695359999999],[65,6,72.696868409999993],[66,0,36.827479830000001],[66,3,60.2082646],[66,4,221.57867469999999],[66,5,45.324040580000002],[66,6,52.552008669999999],[66,8,49.423699740000004],[66,9,54.519068760000003],[66,10,63.298006110000003],[66,11,83.171535009999999],[66,12,17.742064939999999],[66,13,17.002236610000001],[67,0,58.070244639999999],[67,1,155.67657639999999],[67,2,31.882364070000001],[67,3,36.226149120000002],[67,4,148.78762649999999],[67,5,24.959531479999999],[67,6,28.9399069],[67,7,2.4484762940000002],[67,8,0.92929015299999995],[67,11,1.9624590230000001],[67,12,56.18451348],[67,13,59.106187990000002],[68,0,12.322951489999999],[68,1,3.5512278180000001],[68,2,25.709592709999999],[68,3,36.763871889999997],[68,4,59.396400409999998],[68,6,53.09436865],[69,0,7.3807999449999997],[69,1,6.299188526],[69,2,5.3303171899999997],[69,3,22.752087620000001],[69,4,30.649506899999999],[69,6,32.654064069999997],[70,0,1559.688975],[70,1,136.27343949999999],[70,2,511.37478709999999],[70,3,224.09752270000001],[70,4,152.199804],[70,5,553.63525389999995],[70,6,125.6256367],[70,7,971.22892990000003],[70,8,2.833104906],[70,11,0.66476693399999998],[70,12,228.38452960000001],[70,13,175.57523620000001],[71,0,12.370854120000001],[71,1,65.507470280000007],[71,2,3.2261916020000001],[71,3,28.802252920000001],[71,4,1.4906822550000001],[71,6,20.607561570000001],[72,0,3.2795591630000001],[72,1,128.17963080000001],[72,3,3.7021012029999998],[72,4,0.79037075400000001],[72,6,6.3257419309999996],[73,0,54.539883850000002],[73,1,15.71730221],[73,2,60.144836759999997],[73,3,74.759762179999996],[73,4,72.104568929999999],[73,5,1217.899028],[73,6,130.06379810000001],[73,7,239.68631690000001],[73,8,1316.223639],[73,9,1432.5143780000001],[73,10,1575.9156680000001],[73,11,2829.606941],[73,12,378.12610869999997],[73,13,688.48131369999999],[74,0,91.441982519999996],[74,1,95.206315290000006],[74,2,24.616391400000001],[74,3,239.74483119999999],[74,4,65.401417100000003],[74,5,14.27501365],[74,6,144.82558320000001],[74,8,33.18462727],[74,9,28.906122140000001],[74,10,11.607471479999999],[74,11,37.880393150000003],[74,12,36.873080539999997],[74,13,32.910520169999998],[75,0,11.335359649999999],[75,1,158.43124599999999],[75,2,6.7569035160000004],[75,3,21.93569136],[75,4,9.3662101450000002],[75,6,9.0863729319999997],[75,8,9.8473310929999993],[75,9,24.180976869999999],[75,10,8.496297019],[75,11,6.2386275280000003],[75,12,383.41552760000002],[75,13,72.268337259999996],[76,0,38.87860843],[76,1,8.8548028799999994],[76,2,3.2706907969999999],[76,3,1.415734563],[76,4,4.8359788469999998],[76,5,0.75866775099999995],[76,6,1.3194823449999999],[77,2,28.927869340000001],[77,3,25.885938419999999],[77,4,81.226008350000001],[77,5,1.290402627],[77,6,32.91611872],[77,8,35.024155550000003],[77,9,26.876517589999999],[77,10,25.18242639],[77,11,36.981705820000002],[77,12,5.4899354520000001],[77,13,9.5199229019999994],[78,0,7.7619566400000002],[78,2,34.701231630000002],[78,3,38.80321258],[78,4,19.240708519999998],[78,6,36.553951959999999],[78,8,81.590542130000003],[78,9,37.255660560000003],[78,10,14.544727979999999],[78,11,9.9678558929999994],[78,13,4.9486184599999996],[79,1,20.36269785],[79,2,47.78951284],[79,3,10.080005910000001],[79,5,75.154106870000007],[79,6,89.317649209999999],[79,7,37.323058789999997],[79,8,170.45847850000001],[79,9,76.816159400000004],[79,10,92.683825929999998],[79,11,97.72073924],[79,12,58.809016370000002],[79,13,49.669310240000001],[80,0,32.754242720000001],[80,1,88.538915169999996],[80,2,46.468315930000003],[80,3,19.966141270000001],[80,4,79.568924300000006],[80,5,6.3404509469999999],[80,6,15.622113260000001],[80,7,2.099197975],[80,8,1.5934514150000001],[80,9,3.668304714],[80,12,28.901831860000001],[80,13,37.031448419999997],[81,1,19.910004539999999],[81,3,14.62317417],[81,4,17.839643809999998],[81,5,5.9705196159999998],[81,6,6.0573251030000002],[81,7,39.534420480000001],[81,8,10.503374450000001],[81,9,3.454278795],[81,10,8.0913683449999994],[81,11,6.3373846340000002],[81,12,0.90718549599999998],[81,13,7.3412340790000004],[82,2,135.14687599999999],[82,3,135.5464369],[82,4,523.93272130000003],[82,5,13.38049987],[82,6,157.3596379],[82,8,275.74323709999999],[82,9,137.13276740000001],[82,10,105.6925324],[82,11,129.8530662],[82,12,40.661772130000003],[82,13,47.006859390000002],[83,0,13.387844579999999],[83,1,37.134296040000002],[83,2,17.45706131],[83,3,9.4454683290000006],[83,4,40.868471550000002],[83,5,2.024665471],[83,6,14.08527166],[84,0,14.060687290000001],[84,1,14.18202965],[84,2,11.408079580000001],[84,3,43.207878319999999],[84,4,42.169403180000003],[84,5,4.2528411310000003],[84,6,32.87370104],[84,7,1.2515836730000001],[84,8,119.70598409999999],[84,9,67.071569120000007],[84,10,44.059029940000002],[84,11,102.320995],[84,12,7.4671342220000003],[84,13,8.1343270210000007],[85,0,1.387120943],[85,1,26.582741559999999],[85,2,1.4469875379999999],[85,3,9.3950348600000009],[85,4,2.674359012],[85,6,1.9458422580000001],[86,0,6.97283572],[86,2,29.095102180000001],[86,3,33.05913915],[86,4,18.821006629999999],[86,6,29.344315959999999],[86,8,61.90754261],[86,9,33.839923450000001],[86,10,20.121694229999999],[86,11,10.74536612],[86,12,9.229081892],[86,13,33.193187209999998],[87,0,8.0346784489999994],[87,1,122.9109236],[87,2,4.1907231119999997],[87,3,49.884314330000002],[87,4,7.7454005840000004],[87,6,28.17745803],[87,8,7.3289378019999996],[87,9,33.744081360000003],[87,10,29.86060501],[87,11,15.47712529],[87,12,27.57095713],[87,13,163.35056710000001],[88,0,3.298395808],[88,2,4.5876678650000002],[88,3,6.2056079710000001],[88,4,15.89820737],[88,5,35.915166220000003],[88,6,9.2539269669999999],[89,0,18.450379770000001],[89,1,15.12030386],[89,2,26.464181719999999],[89,3,29.28873819],[89,4,14.45120502],[89,5,6.2781319929999997],[89,6,32.352558029999997],[89,7,18.4761369],[89,8,21.037196229999999],[89,9,29.05799777],[89,10,15.125779250000001],[89,11,20.732128929999998],[89,12,27.133877909999999],[89,13,1.7154373860000001],[90,0,5.2215273069999997],[90,1,1.4363423399999999],[90,2,36.642664840000002],[90,3,24.380863430000002],[90,4,86.942846020000005],[90,5,2.5843419870000002],[90,6,32.628285259999998],[91,0,7943.9617790000002],[91,1,1022.321005],[91,2,2617.9717110000001],[91,3,1228.948558],[91,4,1544.6080119999999],[91,5,2392.889361],[91,6,792.86374820000003],[91,7,4298.2046259999997],[91,8,247.74480030000001],[91,9,135.9461178],[91,10,67.669089029999995],[91,11,141.26921340000001],[91,12,1048.219724],[91,13,1003.321898],[92,0,19.918023609999999],[92,1,19.08541851],[92,2,4.155532666],[92,3,6.1831780629999997],[92,4,20.160946859999999],[92,5,140.97260019999999],[92,6,5.5881691140000003],[92,7,1.5956663689999999],[92,8,56.322311720000002],[92,9,78.075024319999997],[92,10,74.460086050000001],[92,11,136.84551339999999],[92,12,27.095335469999998],[92,13,28.148768019999999],[93,0,6.1812221469999997],[93,1,13.71604408],[93,2,12.89599362],[93,3,73.962747239999999],[93,4,58.395019900000001],[93,5,7.4783700829999997],[93,6,59.829688930000003],[93,8,275.14822099999998],[93,9,243.4464231],[93,10,132.96906989999999],[93,11,282.58876299999997],[93,13,14.71241201],[94,0,58.16615839],[94,1,19.925024149999999],[94,2,2.2896809440000001],[94,3,1.238874542],[94,4,7.4057310349999996],[94,5,1.991674543],[94,6,1.5395287870000001],[94,7,3.5168217140000002],[94,8,2.0021519890000001],[94,9,3.0727863270000002],[94,10,4.31865188],[94,11,1.409370089],[94,12,24.209862780000002],[94,13,19.591392330000001],[95,2,159.74742420000001],[95,3,124.249336],[95,4,463.96308340000002],[95,5,9.0983087460000007],[95,6,160.1567167],[95,8,311.80130120000001],[95,9,135.26574840000001],[95,10,93.261233219999994],[95,11,166.80901700000001],[95,12,55.297389580000001],[95,13,44.748409530000004],[96,0,1.7612741460000001],[96,1,7.105895082],[96,2,1.8372887769999999],[96,3,19.384936939999999],[96,4,16.978618229999999],[96,5,6.9253690609999996],[96,6,17.912585190000001],[96,8,92.645503020000007],[96,9,55.066612620000001],[96,10,35.808908979999998],[96,11,85.949052820000006],[96,13,5.2401835500000002],[97,0,16.320011399999999],[97,1,12.933526179999999],[97,3,1.3159071259999999],[97,5,6.3465475339999999],[97,6,2.4528838469999998],[98,0,13.7246457],[98,2,17.18038336],[98,3,51.901363330000002],[98,4,125.6898276],[98,5,136.98962979999999],[98,6,48.132060389999999],[99,0,32.075044310000003],[99,1,14.06602123],[99,2,1.4547551089999999],[99,3,0.78712236099999999],[99,4,2.6887152329999999],[99,6,1.956287731],[99,8,0.84804852900000005],[99,9,3.9046065510000001],[99,10,1.82924493],[99,11,1.790894354],[99,12,32.814513390000002],[99,13,6.2237226029999997],[100,0,259.37622820000001],[100,1,8.7204873280000008],[100,3,319.6340495],[100,4,1209.9048110000001],[100,5,260.63423419999998],[100,6,320.39094560000001],[100,7,2.3087850950000002],[100,8,221.6968196],[100,9,312.0054968],[100,10,308.09007000000003],[100,11,377.50123020000001],[100,12,83.706911439999999],[100,13,81.457449130000001],[101,0,247.7359189],[101,1,5.4026779620000003],[101,3,364.30665920000001],[101,4,1494.8623130000001],[101,5,245.4496881],[101,6,332.49400480000003],[101,8,287.45722710000001],[101,9,378.6835797],[101,10,321.44063039999997],[101,11,546.85842679999996],[101,12,69.912069860000003],[101,13,133.46936579999999],[102,0,2.9307261169999999],[102,1,20.692125990000001],[102,2,1.528606497],[102,3,0.82708102999999999],[102,4,1.4126046189999999],[102,5,16.842301809999999],[102,6,4.1111993560000002],[102,7,16.43497786],[102,8,4.455500732],[102,9,4.1028259010000001],[102,10,1.9221074840000001],[102,11,7.5272400900000003],[102,12,3.2325336519999999],[102,13,23.978801239999999],[103,0,8.0146124089999997],[103,2,6.6884113249999997],[103,3,13.11847474],[103,4,22.405565289999998],[103,6,8.4321260490000007],[103,8,29.242537200000001],[103,9,3.739978657],[103,10,2.102543313],[103,11,3.0876944530000001],[103,12,6.4826380029999999],[103,13,3.576789014],[104,0,120.4386794],[104,1,35.020700099999999],[104,2,2.2637239409999999],[104,3,6.1241501100000004],[104,4,2.091935957],[104,5,9.8454794680000006],[104,6,2.2831138430000002],[104,7,3.47695321],[104,8,6.5981818719999996],[104,9,5.0632527280000001],[104,10,2.8464622770000001],[104,11,6.9669637169999996],[104,12,62.232058960000003],[104,13,27.439833459999999],[105,0,5.2356493930000001],[105,1,7.0411100500000003],[105,2,5.4616141909999998],[105,3,32.506189470000002],[105,4,28.600498699999999],[105,5,3.1671830299999999],[105,6,19.58540653],[105,8,159.19221909999999],[105,9,73.295685359999993],[105,10,70.964872389999996],[105,11,129.9893683],[105,13,5.1924083650000004],[106,0,2.9690049890000001],[106,1,91.336129999999997],[106,2,1.5485719689999999],[106,3,12.568255819999999],[106,4,7.1552748250000002],[106,6,14.577138290000001],[107,0,420.84179369999998],[107,1,326.11997439999999],[107,2,12.492008119999999],[107,3,27.036135120000001],[107,4,52.77267604],[107,5,4.1394853779999998],[107,6,19.198488810000001],[107,7,5.4820071300000004],[107,8,20.806308219999998],[107,9,23.949233029999998],[107,10,29.171552250000001],[107,11,26.363043139999998],[107,13,15.269490640000001],[108,0,5.5400321569999997],[108,2,4.3343503319999996],[108,3,11.33504158],[108,4,24.032568149999999],[108,5,38.959004669999999],[108,6,10.20011105],[109,0,104.89602050000001],[109,1,475.14385370000002],[109,2,106.43894640000001],[109,3,454.26742489999998],[109,4,569.94559300000003],[109,5,560.12913490000005],[109,6,310.34704490000001],[109,7,194.04206730000001],[109,8,329.9589173],[109,9,594.51030200000002],[109,10,620.41235059999997],[109,11,874.3696559],[109,12,211.76287840000001],[109,13,112.06834600000001],[110,2,29.325614099999999],[110,3,16.85886811],[110,4,59.28162476],[110,5,2.4800250159999999],[110,6,21.771812820000001],[110,8,34.903000839999997],[110,9,16.94469299],[110,10,6.9140156179999996],[110,11,11.281769260000001],[110,12,6.8905193980000004],[110,13,6.0987804529999998],[111,0,5.6563469849999999],[111,3,9.5776755070000004],[111,4,1.363174442],[111,5,5.9879297630000003],[111,6,0.99183483699999997],[111,7,2.2656973480000002],[111,8,42.136009960000003],[111,9,18.476541529999999],[111,10,31.532427370000001],[111,11,10.89576783],[111,12,13.517487149999999],[111,13,52.590294669999999],[112,0,1.4869301349999999],[112,1,380.9395983],[112,3,15.945824699999999],[112,4,4.3001856060000003],[112,6,20.858538029999998],[113,0,0.50138283900000002],[113,2,83.160492219999995],[113,3,1.4149538989999999],[113,5,0.303299763],[113,6,10.55003805],[114,0,5.0924546499999996],[114,2,29.217316279999999],[114,3,31.904575470000001],[114,4,7.8545721970000004],[114,6,21.073782250000001],[115,0,3.261911311],[115,1,18.09533708],[115,3,15.64926322],[115,4,15.722352750000001],[115,5,4.9330414319999996],[115,6,11.4394583],[115,7,60.102956200000001],[115,8,10.90978305],[115,9,6.088618168],[115,10,8.5572569979999997],[115,11,10.472314969999999],[115,12,1.199274817],[115,13,9.70491393],[116,0,1146.381288],[116,1,332.08477429999999],[116,2,491.1558938],[116,3,239.75185930000001],[116,4,389.74768549999999],[116,5,432.39079950000001],[116,6,337.42109499999998],[116,7,710.6553146],[116,8,219.92619110000001],[116,9,132.14614639999999],[116,10,125.30842560000001],[116,11,208.1200681],[116,12,112.8960862],[116,13,154.80293639999999],[117,0,56.234223640000003],[117,1,44.207860799999999],[117,2,54.347904370000002],[117,3,24.271574820000001],[117,4,55.803985109999999],[117,5,624.82275159999995],[117,6,58.583656040000001],[117,7,304.75123309999998],[117,8,281.6184437],[117,9,390.5340478],[117,10,466.4366607],[117,11,1049.2507149999999],[117,12,80.267970689999999],[117,13,54.12949948],[118,0,23.280191819999999],[118,1,50.987526250000002],[118,2,4.163132397],[118,3,0.75084678699999996],[118,5,25.751414530000002],[118,6,1.8661296270000001],[118,7,28.774522059999999],[118,8,14.56137167],[118,9,5.5869864040000001],[118,10,10.469650570000001],[118,11,18.79194485],[118,12,17.607494930000001],[118,13,78.169106029999995],[119,2,11.88061869],[119,3,5.6247013670000001],[119,4,34.137921919999997],[119,5,0.96884373700000004],[119,6,8.6123370609999998],[119,8,14.17624444],[119,9,4.6503243760000004],[119,10,2.8010592679999999],[119,11,7.7699473609999998],[119,12,1.439387966],[119,13,3.7061773769999999],[120,1,31.413667960000002],[120,2,240.0581238],[120,3,171.88176050000001],[120,4,280.21989710000003],[120,5,3301.251405],[120,6,410.1987297],[120,7,906.5419412],[120,8,2548.4124569999999],[120,9,4398.8383489999997],[120,10,4938.6201760000004],[120,11,6714.8961849999996],[120,12,267.18382339999999],[120,13,558.55196239999998],[121,0,45.97710653],[121,1,41.492422959999999],[121,2,127.4764251],[121,3,147.50767310000001],[121,4,68.815367660000007],[121,5,38.059579800000002],[121,6,111.1712892],[121,7,67.850324439999994],[121,8,109.6290333],[121,9,97.112041939999997],[121,10,41.263286819999998],[121,11,65.258617419999993],[121,12,103.2030637],[121,13,19.798863829999998],[122,0,29.217794919999999],[122,1,12.966774320000001],[122,2,40.232019180000002],[122,3,51.452306909999997],[122,4,20.279410009999999],[122,5,9.8977862139999999],[122,6,46.724599750000003],[122,7,20.59804286],[122,8,35.535195430000002],[122,9,33.813156650000003],[122,10,27.593854109999999],[122,11,28.516194420000001],[122,12,34.375100789999998],[122,13,6.9543567040000003],[123,0,37.161491249999997],[123,2,16.256432830000001],[123,3,37.213194270000002],[123,4,23.11196219],[123,5,103.69792889999999],[123,6,94.170043000000007],[123,7,1.9206900389999999],[123,8,244.9356458],[123,9,143.20494149999999],[123,10,105.3510026],[123,11,261.70432460000001],[123,12,15.86647698],[123,13,199.72802429999999],[124,0,2.9762938719999998],[124,1,2.2514842490000002],[124,2,22.509418660000001],[124,3,36.957391629999996],[124,4,12.193829640000001],[124,6,26.616399189999999],[124,8,80.088537180000003],[124,9,45.83279572],[124,10,13.66395067],[124,11,19.11068934],[124,12,10.39551432],[124,13,28.779199550000001],[125,1,1.4329759120000001],[125,2,170.43365320000001],[125,3,121.88589760000001],[125,4,468.39099809999999],[125,5,9.4537114310000003],[125,6,158.440966],[125,8,273.87197209999999],[125,9,124.638295],[125,10,104.3584232],[125,11,155.08025799999999],[125,12,41.787231900000002],[125,13,25.36166961],[126,0,1.6607448],[126,1,8.3753843289999992],[126,2,1.7324206959999999],[126,3,6.5615095060000002],[126,4,20.812374720000001],[126,5,1.0046285290000001],[126,6,16.30775745],[126,8,109.0706579],[126,9,79.047779030000001],[126,10,39.210992679999997],[126,11,102.3704652],[126,13,2.4705431579999999],[127,0,5.6003558690000004],[127,1,13.71823839],[127,2,8.3458014170000006],[127,3,53.284686270000002],[127,4,638.59175140000002],[127,6,1.122304972],[128,0,334.37663570000001],[128,1,3313.187171],[128,2,1897.0006619999999],[128,3,3506.956948],[128,4,5677.9019920000001],[128,5,1.6579777529999999],[128,6,2420.2773120000002],[128,8,1668.366446],[128,9,1752.19832],[128,10,1544.086736],[128,11,1617.3058120000001],[128,12,1460.1283860000001],[128,13,509.6542498],[129,0,1.0415323919999999],[129,1,92.445822899999996],[129,3,1.17572458],[129,4,1.004033409],[129,6,3.6526334490000001],[130,0,63.877604589999997],[130,1,49.328347549999997],[130,3,1.6900234220000001],[130,4,9.6215276190000001],[130,5,7.849005],[130,6,15.401202639999999],[130,7,102.34684660000001],[130,8,3.0347290939999998],[130,9,3.726020449],[130,11,7.6904266889999997],[130,12,30.090476540000001],[131,0,1.2770474409999999],[131,1,85.012503570000007],[131,2,2.664326773],[131,3,16.578211970000002],[131,4,1.2310690529999999],[131,6,9.852876126],[132,0,2.845877239],[132,1,8.6113106479999999],[132,2,11.874808529999999],[132,3,14.456444490000001],[132,4,37.03610561],[132,5,430.38663509999998],[132,6,46.908044769999997],[132,7,36.478081869999997],[132,8,151.4277577],[132,9,203.1861926],[132,10,285.56832109999999],[132,11,405.6669991],[132,12,68.010518270000006],[132,13,38.102038839999999],[133,0,3.258988451],[133,1,16.43556602],[133,2,1.6998213820000001],[133,3,17.47468065],[133,4,6.2833058499999996],[133,5,1.9714484569999999],[133,6,16.000891039999999],[133,8,11.890917010000001],[133,9,19.77027786],[133,10,6.4121919040000002],[133,11,37.66655222],[133,12,61.10821009],[133,13,33.936762199999997],[134,0,1.4922173599999999],[134,1,2.0067933999999998],[134,2,10.8963386],[134,3,3.368952599],[134,4,4.7949735560000004],[134,5,70.108287680000004],[134,6,5.2331766970000002],[134,7,15.14224535],[134,8,40.531894899999998],[134,9,66.848231200000001],[134,10,56.762630960000003],[134,11,99.647399640000003],[134,12,11.70408246],[134,13,14.05898534],[135,0,47.103085620000002],[135,1,11.87739517],[135,2,19.303429489999999],[135,3,96.848816799999994],[135,4,60.002374000000003],[135,6,71.975463110000007],[135,8,54.218621579999997],[135,9,61.231165830000002],[135,10,26.479208750000002],[135,11,45.367114700000002],[135,12,54.427772910000002],[135,13,5.0050781830000002],[136,0,89.720576019999996],[136,1,89.14418637],[136,3,3.0232917769999998],[136,4,25.818001949999999],[136,5,21.87175439],[136,6,13.14948042],[136,7,220.99391700000001],[136,8,8.957590647],[136,10,1.7565061769999999],[136,11,8.5984029369999995],[136,12,55.14191426],[137,0,79.927723090000001],[137,1,1.2898798650000001],[137,2,0.66701851700000003],[137,3,115.4888955],[137,4,443.80818540000001],[137,5,28.236632019999998],[137,6,88.352117179999993],[137,8,101.87555690000001],[137,9,133.07880309999999],[137,10,116.5828477],[137,11,126.4557808],[137,12,9.8737763130000005],[137,13,6.658478659],[138,2,69.692676660000004],[138,3,45.986001719999997],[138,4,207.3490931],[138,5,8.8715180589999996],[138,6,81.147376010000002],[138,8,118.9091701],[138,9,79.081111419999999],[138,10,55.572329830000001],[138,11,104.6293117],[138,12,9.5856015820000007],[138,13,19.392435540000001],[139,0,3.1987960520000001],[139,1,1.6132006750000001],[139,2,23.3579677],[139,3,32.498392350000003],[139,4,20.043579879999999],[139,6,25.80166298],[139,8,69.055167109999999],[139,9,16.419723359999999],[139,10,12.587521840000001],[139,11,14.37755819],[139,12,4.7042794050000003],[139,13,16.65498092],[140,0,1.8049782190000001],[140,1,149.28551039999999],[140,3,0.50938340400000004],[140,4,0.86999619500000003],[140,6,0.63300228300000005],[140,9,8.42284027],[140,10,2.3675785490000001],[140,11,9.2717667010000007],[140,12,473.16004120000002],[140,13,26.85106459],[141,0,80.747094720000007],[141,1,1.1470976660000001],[141,3,138.65167769999999],[141,4,508.70021400000002],[141,5,108.01170329999999],[141,6,85.352381010000002],[141,8,98.206035029999995],[141,9,92.343090279999998],[141,10,105.91545499999999],[141,11,100.7739277],[141,12,51.848572910000001],[141,13,40.604048900000002],[142,0,209.2538448],[142,1,1686.802404],[142,2,1055.044204],[142,3,2442.756253],[142,4,3304.3647249999999],[142,6,1808.9962370000001],[142,8,1252.292739],[142,9,1226.015553],[142,10,1100.086184],[142,11,1074.889885],[142,12,799.87249369999995],[142,13,353.28767160000001],[143,0,38.478250029999998],[143,1,31.216991360000002],[143,2,41.884099259999999],[143,3,99.147004269999996],[143,4,123.3741844],[143,6,95.633134709999993],[144,0,4.4553259839999999],[144,1,114.5912628],[144,2,2.3238064459999999],[144,3,22.212985140000001],[144,4,5.7265572300000001],[144,6,18.74968788],[145,0,8.7522139039999995],[145,1,37.272699670000002],[145,2,11.15882742],[145,3,6.8610130910000002],[145,4,18.280387959999999],[145,5,1.1765435710000001],[145,6,5.115640108],[146,0,19.638396929999999],[146,1,8.9135434730000007],[146,2,35.85044448],[146,3,56.530005920000001],[146,4,23.66417835],[146,5,12.47377593],[146,6,35.813163719999999],[146,7,31.4653001],[146,8,31.647046400000001],[146,9,38.489469329999999],[146,10,10.30382457],[146,11,8.8268270330000007],[146,12,17.328614519999999],[146,13,5.8428612480000002],[147,0,2.7243678739999999],[147,2,4.2629228360000004],[147,3,15.37689226],[147,4,24.949666149999999],[147,5,41.201057650000003],[147,6,12.42059536],[148,0,92.818792630000004],[148,2,45.864354489999997],[148,3,40.670279350000001],[148,4,214.2738109],[148,5,2.2163900050000001],[148,6,45.400590209999997],[148,8,132.19760919999999],[148,9,152.73680999999999],[148,10,108.934054],[148,11,159.97533659999999],[148,13,39.970036720000003],[149,0,108.74408579999999],[149,1,95.146296899999996],[149,2,72.435904249999993],[149,3,30.318955259999999],[149,4,46.730955539999997],[149,5,191.7986411],[149,6,72.596879270000002],[149,7,109.1582947],[149,8,170.49930140000001],[149,9,67.252253089999996],[149,10,75.615819220000006],[149,11,148.06102949999999],[149,12,104.0465947],[149,13,62.368755229999998],[150,0,36.137168090000003],[150,1,19.98817683],[150,2,47.425016550000002],[150,3,1.9738606889999999],[150,6,3.2705117960000001],[151,0,1.6058457260000001],[151,1,13.028054060000001],[151,2,6.1179473089999998],[151,3,13.792622489999999],[151,4,19.720548390000001],[151,6,9.206554744],[151,8,6.6234133440000003],[151,9,6.4510108700000002],[151,10,5.0369901849999996],[151,11,4.9313884310000002],[151,12,6.3661113479999996],[151,13,1.350233504],[152,0,33.081609890000003],[152,1,26.49740371],[152,3,1.0983494469999999],[152,4,6.5657016190000004],[152,5,7.063038454],[152,6,5.4596023560000004],[153,0,52.883660630000001],[153,2,24.913704760000002],[153,3,29.84862506],[153,4,100.3148051],[153,5,1.0319589490000001],[153,6,21.537516700000001],[153,8,70.542363190000003],[153,9,74.82974557],[153,10,46.990659620000002],[153,11,83.248027239999999],[153,13,15.22651834],[154,0,6.3852372040000001],[154,1,354.862799],[154,2,0.66608169299999997],[154,3,15.85742014],[154,4,4.9242762139999998],[154,6,15.6750302],[154,8,0.388291883],[154,9,3.5755666740000001],[154,10,1.6750950760000001],[154,11,3.2799525809999999],[154,12,6.5732724329999996],[154,13,2.8496257979999999],[155,0,23.109190829999999],[155,1,35.859416770000003],[155,2,101.98928290000001],[155,3,80.266475729999996],[155,4,138.8039383],[155,5,1317.2860149999999],[155,6,135.903672],[155,7,589.57298679999997],[155,8,874.52289629999996],[155,9,1581.0692140000001],[155,10,1807.0722639999999],[155,11,2828.415649],[155,12,173.84795600000001],[155,13,118.9990363],[156,0,32.373818980000003],[156,1,1.1259724790000001],[156,3,44.735995490000001],[156,4,301.32096560000002],[156,5,33.08983654],[156,6,61.073645689999999],[156,8,59.739266290000003],[156,9,44.800306640000002],[156,10,54.178888499999999],[156,11,58.777394569999998],[156,12,11.49213007],[156,13,19.928138180000001],[157,0,49.936353930000003],[157,1,92.340049649999997],[157,2,57.879501519999998],[157,3,26.61926544],[157,4,94.939744919999995],[157,5,15.943017960000001],[157,6,32.106397260000001],[158,0,4.3819651940000002],[158,1,72.926388610000004],[158,2,6.8566288990000004],[158,3,15.45794516],[158,4,4.2241983909999998],[158,5,0.66269171000000004],[158,6,14.599091809999999],[158,8,23.982403699999999],[158,9,88.949759850000007],[158,10,18.680337380000001],[158,11,25.32281463],[158,12,27.388258019999999],[158,13,22.815317239999999],[159,0,39.416100710000002],[159,1,16.26392366],[159,3,19.213540500000001],[159,4,29.361300140000001],[159,5,16.257166099999999],[159,6,20.106397640000001],[159,7,2.8706273790000001],[159,8,23.969277040000001],[159,9,16.72120507],[159,10,11.750420630000001],[159,11,112.73988730000001],[159,12,3.9522899140000001],[160,0,40.443554849999998],[160,1,112.1795917],[160,2,18.081022990000001],[160,5,50.678282670000002],[160,6,6.0786319320000004],[160,7,71.742883620000001],[160,8,16.688840630000001],[160,9,12.13250264],[160,10,17.05164297],[160,11,11.12943402],[160,12,26.552649339999999],[160,13,79.502824500000003],[161,0,4.095755756],[161,1,143.21152660000001],[161,3,7.3204743280000004],[161,4,2.632195694],[161,6,7.1818671189999996],[161,9,5.096703647],[161,10,1.790792333],[161,11,1.753247926],[161,12,4.0155898519999997],[161,13,1.015482266],[162,0,12.020405],[162,1,31.1763598],[162,2,8.9565659209999993],[162,3,4.8461168949999998],[162,4,29.796753519999999],[162,5,139.1965477],[162,6,2.4088755439999998],[162,8,5.2212241820000003],[162,9,1.6026461890000001],[162,10,2.2524413490000001],[162,12,7.5761553580000003],[162,13,2.5545276280000002],[163,2,4219.3179970000001],[163,3,85.202179020000003],[163,4,4.0800054279999998],[163,5,7.6808488390000003],[163,6,647.15030149999996],[164,0,42.231536480000003],[164,1,25.815751840000001],[164,2,65.413815940000006],[164,3,73.675982379999994],[164,4,22.206025319999998],[164,5,21.676221460000001],[164,6,50.2659941],[164,7,8.2017925110000007],[164,8,56.810299479999998],[164,9,54.941102370000003],[164,10,30.21536734],[164,11,29.581894640000002],[164,12,52.697198849999999],[164,13,13.32632886],[165,0,78.414672699999997],[165,1,44.43336163],[165,2,107.5334678],[165,3,149.18714510000001],[165,4,93.427643669999995],[165,5,37.308515870000001],[165,6,113.70732870000001],[165,7,46.585108560000002],[165,8,103.941824],[165,9,79.761930469999996],[165,10,54.317230260000002],[165,11,40.732434380000001],[165,12,83.574463800000004],[165,13,17.038847799999999],[166,0,7179.9778999999999],[166,1,572.76672099999996],[166,2,2632.3863590000001],[166,3,886.0635833],[166,4,829.87702420000005],[166,5,2517.229319],[166,6,569.87398989999997],[166,7,4199.3268589999998],[166,8,4.4953466740000003],[166,9,1.881599018],[166,10,0.88149866499999996],[166,11,0.86301782599999999],[166,12,822.27883369999995],[166,13,710.80156060000002],[167,2,121.0449077],[167,3,75.726978389999999],[167,4,225.46606270000001],[167,5,13.161334869999999],[167,6,105.54981739999999],[167,8,151.0490265],[167,9,84.606296830000005],[167,10,73.724224359999994],[167,11,88.476966140000002],[167,12,21.33106952],[167,13,35.062992870000002],[168,0,172.98429350000001],[168,1,50.583706069999998],[168,2,41.700654040000003],[168,3,40.613248720000001],[168,4,74.970235630000005],[168,5,98.047648820000006],[168,6,44.861696569999999],[168,7,121.1124805],[168,8,45.524817749999997],[168,9,38.665280539999998],[168,10,43.855087070000003],[168,11,87.738076079999999],[168,12,68.409473160000005],[168,13,58.386577510000002],[169,0,2.3694013749999998],[169,1,11.94924539],[169,2,21.62704338],[169,3,25.409437929999999],[169,4,38.258578579999998],[169,6,23.266442219999998],[169,8,9.3655496169999992],[169,9,17.13787353],[169,10,14.76266201],[169,11,18.256622050000001],[169,12,5.2268068559999996],[169,13,7.0494977409999997],[170,0,1.1521745859999999],[170,1,3.4863532230000001],[170,2,11.21774415],[170,3,10.83851698],[170,4,14.80922773],[170,5,204.68006729999999],[170,6,23.705166810000001],[170,7,130.4544033],[170,8,145.2675787],[170,9,216.13790829999999],[170,10,229.71762129999999],[170,11,439.44576089999998],[170,12,43.490491830000003],[170,13,29.70912934],[171,0,136.49614399999999],[171,1,2.168095943],[171,2,1.1211587839999999],[171,3,203.21899060000001],[171,4,760.48053890000006],[171,5,164.49010910000001],[171,6,182.4296119],[171,8,135.94438450000001],[171,9,177.5442137],[171,10,198.77794900000001],[171,11,255.3400437],[171,12,53.740553550000001],[171,13,47.965332590000003],[172,0,0.994539544],[172,2,1.5561941450000001],[172,3,3.9293699260000001],[172,4,4.3142961419999999],[172,5,0.60162331899999999],[172,6,5.2317456939999998],[172,8,19.0508293],[172,9,12.994712829999999],[172,10,9.7839843650000002],[172,11,19.796312109999999],[172,13,4.4384655589999999],[173,0,37.885740740000003],[173,1,127.865543],[173,2,45.600977460000003],[173,3,27.963026429999999],[173,4,73.043430509999993],[173,5,6.1702545469999999],[173,6,24.52883847],[174,0,31.203080910000001],[174,1,17.624521860000002],[174,3,2.113399228],[174,4,7.2191173600000003],[174,5,1.510045627],[174,6,0.87542868900000004],[174,7,1.999785031],[174,8,2.2769841080000002],[174,9,3.4945826649999998],[174,10,1.63715538],[174,11,3.2056640189999999],[174,12,31.204192389999999],[174,13,11.140335309999999],[175,0,1.514167823],[175,1,38.180873599999998],[175,2,11.05662334],[175,3,36.748980029999998],[175,4,4.3789566999999998],[175,6,24.426720069999998],[175,8,44.197380119999998],[175,9,165.3394428],[175,10,45.680860889999998],[175,11,48.612119849999999],[175,12,28.94835715],[175,13,36.039896859999999],[176,0,5.5476374489999998],[176,1,10.071923440000001],[176,2,18.518615369999999],[176,3,0.62624012100000004],[176,4,2.1391608689999999],[177,0,1.4240529019999999],[177,1,1.4363423399999999],[177,2,16.340647830000002],[177,3,35.365648059999998],[177,4,23.337290249999999],[177,6,14.982375879999999],[177,8,64.082451719999995],[177,9,39.871628370000003],[177,10,11.20752727],[177,11,32.917676020000002],[177,12,11.518485220000001],[177,13,21.184375549999999],[178,0,0.156301475],[178,2,3.1522472609999999],[178,3,2.8818456549999998],[178,4,5.173142339],[178,5,19.824172659999999],[178,6,4.7871432399999998],[178,7,3.7564721959999998],[178,8,12.736472129999999],[178,9,20.373818750000002],[178,10,22.48382256],[178,11,46.03210095],[178,12,0.53634769299999996],[178,13,0.85255822599999997],[179,0,35.866651750000003],[179,1,24.63058891],[179,2,3.1842226810000001],[179,3,2.5843245279999998],[179,4,3.678225624],[179,5,36.930532579999998],[179,6,1.605748553],[179,8,0.46406012699999999],[179,9,1.4244249389999999],[179,10,2.0019600400000002],[179,11,2.939982675],[179,12,17.39527236],[179,13,1.135226504],[180,1,1.8706875759999999],[180,2,2.9020917829999999],[180,3,10.46820559],[180,4,16.091158579999998],[180,6,1.9512997459999999],[180,8,0.56392416199999995],[180,9,2.5964339330000001],[180,11,1.190885384],[180,12,187.52046949999999],[180,13,53.801400080000001],[181,0,18.14546236],[181,1,8.5790887179999995],[181,4,0.54662997599999996],[181,5,3.0871886979999998],[181,6,2.7840652330000002],[182,0,26.279126529999999],[182,1,21.204730269999999],[182,2,52.99905511],[182,3,48.452765280000001],[182,4,45.599367020000003],[182,5,23.31551181],[182,6,33.177735269999999],[182,7,11.228080110000001],[182,8,26.634279429999999],[182,9,37.606602340000002],[182,10,16.086076800000001],[182,11,24.748158589999999],[182,12,25.764767259999999],[182,13,13.03104411],[183,0,431.53782960000001],[183,1,35.635482029999999],[183,2,141.63007999999999],[183,3,47.85913678],[183,4,48.168523700000001],[183,5,144.11107659999999],[183,6,41.773231430000003],[183,7,500.57511040000003],[183,8,2.1484837560000001],[183,9,0.47105254400000002],[183,11,0.64816159799999995],[183,12,49.360660269999997],[183,13,63.069819500000001],[184,0,5.1662373739999996],[184,1,507.18662599999999],[184,3,18.467560240000001],[184,4,6.6403118640000001],[184,6,9.6628757600000004],[184,8,1.047211441],[184,9,4.8215974839999998],[184,10,4.5176806599999999],[184,11,2.2114831800000001],[184,12,6.331398772],[184,13,5.1235696170000002],[185,0,19.916811679999999],[185,1,0.55801921799999998],[185,2,4.6169775780000002],[185,3,14.988610530000001],[185,4,26.132970570000001],[185,5,36.813966020000002],[185,6,27.551101800000001],[185,7,6.2049916420000004],[185,8,30.9518363],[185,9,8.2614046329999997],[185,10,13.062378150000001],[185,11,31.260831899999999],[185,12,8.1362422920000004],[185,13,38.681625680000003],[186,0,35.269890529999998],[186,1,22.767530399999998],[186,2,29.433679789999999],[186,3,13.536794799999999],[186,4,32.640043419999998],[186,5,327.71621709999999],[186,6,25.727687830000001],[186,7,83.635695279999993],[186,8,136.4088362],[186,9,231.73592500000001],[186,10,347.89996350000001],[186,11,407.64034409999999],[186,12,36.308533529999998],[186,13,20.987158709999999],[187,0,42.528427399999998],[187,1,19.445934430000001],[187,2,95.826039059999999],[187,3,84.493793400000001],[187,4,67.23548701],[187,5,4.1162515969999998],[187,6,65.226671170000003],[187,7,8.1768572210000006],[187,8,138.27501340000001],[187,9,116.95719099999999],[187,10,75.122817029999993],[187,11,117.2396396],[187,12,17.095368959999998],[187,13,25.306312049999999],[188,0,4.7981940779999999],[188,2,10.01055758],[188,3,57.774919740000001],[188,4,100.21789939999999],[188,5,153.83540020000001],[188,6,35.897965880000001],[189,0,21.575608290000002],[189,1,17.098560039999999],[189,2,8.0381383989999993],[189,3,5.2190214839999998],[189,4,19.313178239999999],[189,5,93.226121969999994],[189,6,4.3237274589999997],[189,7,4.9384521860000001],[189,8,6.5601584510000004],[189,9,2.8766140920000001],[189,10,2.0214706680000001],[189,11,3.958180064],[189,12,16.998196029999999],[190,0,6.5504855150000001],[190,1,30.493918000000001],[190,2,4.2050444159999998],[190,3,1.1376088209999999],[190,5,10.97324927],[190,7,22.605494629999999],[190,8,3.3705758100000001],[190,9,2.8216164830000001],[190,10,2.6437632450000002],[190,11,4.5295881590000002],[190,12,4.4461892629999999],[190,13,24.736236359999999],[191,2,59.523895269999997],[191,3,42.708636470000002],[191,4,167.41195529999999],[191,5,4.5023256719999996],[191,6,48.723040670000003],[191,8,110.8872622],[191,9,49.781514000000001],[191,10,45.558929650000003],[191,11,41.417791389999998],[191,12,15.50631252],[191,13,11.07194307],[192,0,5.2672427390000003],[192,1,59.767858480000001],[192,3,16.351170369999998],[192,4,1.269400675],[192,6,5.5416347589999999],[193,0,0.74043793000000002],[193,1,3.7341391860000002],[193,3,0.417918387],[193,4,6.4240150610000004],[193,5,2.239552604],[193,7,192.18943809999999],[193,8,158.49391660000001],[193,9,214.2234192],[193,10,313.70656780000002],[193,11,80.823587219999993],[193,12,359.34297140000001],[193,13,2982.8187309999998],[194,0,2.0910489330000002],[194,1,1.406062988],[194,3,11.802309989999999],[194,4,288.92610300000001],[194,6,0.48888447699999998],[195,0,2.1584754369999999],[195,1,63.135983230000001],[195,3,10.964591130000001],[195,4,2.0807624119999999],[195,6,10.597622790000001],[196,0,36.042650649999999],[196,1,19.829288300000002],[196,3,0.92469149399999995],[196,4,9.4759044980000002],[196,5,3.964209871],[196,6,3.4472962169999999],[197,0,113.2898319],[197,1,33.417857310000002],[197,2,7.2468435519999996],[197,3,75.404610520000006],[197,4,80.877944799999995],[197,5,86.634818730000006],[197,6,52.849087169999997],[197,7,228.6083964],[197,8,26.322150400000002],[197,9,34.911596240000002],[197,10,15.42091641],[197,11,30.88148125],[197,12,75.838361509999999],[197,13,15.899175769999999],[198,0,139.2941897],[198,1,140.496285],[198,3,4.82334379],[198,4,35.4233178],[198,5,36.186455240000001],[198,6,24.57494531],[198,7,198.535989],[198,8,4.1573506829999998],[198,9,3.9877873930000001],[198,10,1.1209282840000001],[198,11,3.2922832299999998],[198,12,90.486637490000007],[198,13,5.0850465370000002],[199,0,13.73040269],[199,1,34.622236809999997],[199,2,15.91443509],[199,3,12.916202500000001],[199,4,58.091587349999998],[199,5,5.5372562380000003],[199,6,8.0253750020000005],[199,7,1.2221840559999999],[199,8,0.92773094099999998],[199,9,0.71191372200000003],[199,12,7.8526341820000001],[199,13,17.021254769999999],[200,0,92.799616189999995],[200,1,302.40151150000003],[200,2,83.773336409999999],[200,3,56.407088590000001],[200,4,223.64622489999999],[200,5,21.591133249999999],[200,6,50.068679109999998],[200,7,17.15615382],[200,8,14.108065420000001],[200,9,1.6655567360000001],[200,10,2.3408590660000002],[200,11,11.458911860000001],[200,12,86.609061600000004],[200,13,106.1921397],[201,0,3.528814144],[201,2,36.811138329999999],[201,3,49.129469159999999],[201,4,14.74097692],[201,5,0.71155772299999998],[201,6,33.826315399999999],[201,8,86.551415969999994],[201,9,46.107695470000003],[201,10,18.514893050000001],[201,11,9.0633618540000001],[201,12,15.568852250000001],[201,13,33.246863130000001],[202,0,3.169526023],[202,2,1.6531596180000001],[202,3,19.678401990000001],[202,4,35.137231929999999],[202,5,65.668561560000001],[202,6,13.89433116],[203,0,11.402781259999999],[203,1,28.522941660000001],[203,2,4.7579650420000004],[203,3,0.25743856500000001],[203,5,17.382568110000001],[203,6,1.2796584900000001],[203,7,17.539122890000002],[203,8,2.4962873179999998],[203,9,3.8311564659999999],[203,10,1.196556503],[203,11,4.1001463920000001],[203,12,6.7077573150000003],[203,13,25.783621969999999],[204,0,1.2320566100000001],[204,1,182.6753033],[204,3,3.4769903740000001],[204,4,8.3138863989999994],[204,6,6.9132769659999997],[205,0,2.7152154620000002],[205,2,3.5405014220000002],[205,3,16.474626730000001],[205,4,20.285297610000001],[205,5,64.468351459999994],[205,6,11.90275849],[206,0,44.080697530000002],[206,1,19.593031379999999],[206,2,27.278152500000001],[206,3,87.712724800000004],[206,4,70.582641150000001],[206,5,7.2313442190000004],[206,6,85.41759854],[206,7,2.3941551269999999],[206,8,67.696153240000001],[206,9,50.902123639999999],[206,10,25.480164380000002],[206,11,41.256790559999999],[206,12,28.567770700000001],[206,13,24.451678170000001],[207,0,1.133737878],[207,1,6.8611315509999997],[207,2,2.3653374839999999],[207,5,10.28742119],[207,6,0.79519925199999997],[207,7,228.88063310000001],[207,8,2.0683078840000002],[207,10,1.4871168260000001],[207,11,1.4559390510000001],[207,12,2.5009814600000002],[207,13,5.0596847089999999],[208,0,221.309912],[208,1,58.833124259999998],[208,2,10.737739599999999],[208,3,132.6583354],[208,4,157.11228449999999],[208,5,201.33324379999999],[208,6,117.923548],[208,7,590.98364130000004],[208,8,60.509062589999999],[208,9,28.820416659999999],[208,10,31.50442966],[208,11,77.109828609999994],[208,12,172.82568359999999],[208,13,22.969059269999999],[209,0,6.7259012690000004],[209,1,6.7839451430000004],[209,2,4.3851147990000001],[209,3,5.6943553869999999],[209,4,9.7256162669999995],[209,5,63.064476040000002],[209,6,8.845350904],[209,7,21.552930480000001],[209,8,62.884974409999998],[209,9,70.618681600000002],[209,10,68.372997720000001],[209,11,78.815910939999995],[209,12,13.60065245],[209,13,15.008292689999999],[210,0,2.2788415479999999],[210,2,1.584795875],[210,3,12.00476677],[210,4,21.235684060000001],[210,5,39.058396129999998],[210,6,11.72138313],[211,2,70.168097169999996],[211,3,57.281667769999999],[211,4,217.28169070000001],[211,5,5.7109318069999997],[211,6,80.287774970000001],[211,8,109.0785223],[211,9,67.183219449999996],[211,10,51.081160160000003],[211,11,69.711230979999996],[211,12,19.090338259999999],[212,0,126.8411153],[212,1,83.436353359999998],[212,3,3.890855036],[212,4,10.63255395],[212,5,24.186488959999998],[212,6,24.175504180000001],[212,7,214.27416120000001],[212,8,3.3536172299999998],[212,9,1.286734128],[212,10,1.8084422959999999],[212,11,3.5410557059999999],[212,12,56.772342350000002],[213,0,25.094019710000001],[213,1,6.4622754010000003],[213,2,23.392257140000002],[213,3,49.120502649999999],[213,4,68.454089890000006],[213,5,0.32297951800000002],[213,6,59.168801190000003],[214,0,40.827290310000002],[214,1,49.758714570000002],[214,2,3.549112558],[214,3,83.533636659999999],[214,4,21.318569050000001],[214,5,4.1162515969999998],[214,6,52.499515819999999],[214,8,18.620575370000001],[214,9,12.70123341],[214,10,11.15685401],[214,11,17.47671647],[214,12,15.010567869999999],[214,13,20.245049640000001],[215,0,14.21208753],[215,1,9.3441245100000003],[215,3,0.95070747600000005],[215,4,2.6385956140000002],[215,5,3.1841734380000002],[215,6,1.1814283670000001],[215,7,71.180723929999999],[215,8,0.96027725100000005],[215,10,0.41426456900000003],[215,11,1.081545091],[215,12,10.68266852],[216,0,89.790495660000005],[216,1,186.3356646],[216,2,110.8916392],[216,3,44.271835670000002],[216,4,188.03916050000001],[216,5,19.35420852],[216,6,54.291980719999998],[217,0,4.359206286],[217,1,2.1984129060000002],[217,2,3.7894539800000002],[217,3,21.323688789999999],[217,4,25.213553319999999],[217,5,4.3949989580000004],[217,6,20.383533360000001],[217,8,98.524062259999994],[217,9,48.1427744],[217,10,32.401679260000002],[217,11,82.104957619999993],[217,13,6.4848056520000004],[218,0,441.84989680000001],[218,1,39.323207510000003],[218,2,134.66083789999999],[218,3,52.322824560000001],[218,4,45.93488722],[218,5,136.787904],[218,6,32.81418695],[219,0,56.49234714],[219,1,29.846598889999999],[219,2,116.45788090000001],[219,3,123.7458817],[219,4,59.644931419999999],[219,5,38.242017189999999],[219,6,88.681185229999997],[219,7,49.567156930000003],[219,8,89.973432689999996],[219,9,46.447104760000002],[219,10,35.286026450000001],[219,11,27.6369969],[219,12,76.156611979999994],[219,13,16.00736543],[220,0,47.25939322],[220,1,24.81308237],[220,2,2.0259886030000001],[220,3,5.4809944379999997],[220,4,1.8722417220000001],[220,5,1.958113633],[220,6,1.362228124],[220,7,1.037268348],[220,8,1.5747316220000001],[220,9,2.4168064280000001],[220,10,3.3967040060000002],[220,12,28.5622945],[220,13,8.6675695340000001],[221,0,6.5555715780000003],[221,3,31.820854369999999],[221,4,45.500738249999998],[221,5,104.6928678],[221,6,23.90986994],[222,0,40.575397789999997],[222,1,140.13903719999999],[222,2,44.891834469999999],[222,3,25.677538649999999],[222,4,107.8612929],[222,5,6.6941272170000001],[222,6,30.184236649999999],[223,0,51273.189910000001],[223,1,440.01678629999998],[223,2,6.6678406399999997],[223,3,840.60794769999995],[223,4,1286.2832579999999],[223,5,0.96666804900000003],[223,6,546.9629218],[224,0,109.99801410000001],[224,1,48.315753690000001],[224,2,59.223435309999999],[224,3,216.29661719999999],[224,4,194.97251299999999],[224,5,1.0732373070000001],[224,6,139.37166360000001],[225,2,3280.296511],[225,3,87.683057759999997],[225,4,0.97880643899999997],[225,5,7.3706414689999997],[225,6,495.6715365],[226,0,243.53688500000001],[226,1,56.561516189999999],[226,2,163.79388979999999],[226,3,500.99540739999998],[226,4,512.78418880000004],[226,5,1.938446237],[226,6,530.42802759999995],[227,0,56.501634070000001],[227,1,18.99641256],[227,3,33.071820070000001],[227,4,43.372163569999998],[227,5,52.534904410000003],[227,6,23.484457540000001],[227,7,174.35179869999999],[227,8,13.361887749999999],[227,9,13.67136502],[227,10,9.6072196299999995],[227,11,12.09317384],[227,12,50.779421040000003],[227,13,1.5565274790000001],[228,0,13.81588266],[228,2,14.412160780000001],[228,3,55.560523109999998],[228,4,166.4807533],[228,5,195.35874709999999],[228,6,79.945843890000006],[229,0,1.6885009799999999],[229,2,35.227496049999999],[229,3,20.96654251],[229,4,86.268564159999997],[229,5,4.0856759120000001],[229,6,36.713544669999997],[229,8,60.58074431],[229,9,15.75861016],[229,10,19.9331648],[229,11,43.36724676],[229,12,14.89906875],[230,2,5151.1440910000001],[230,3,105.48061869999999],[230,4,2.3096736920000001],[230,5,5.0727784419999997],[230,6,767.14831030000005],[230,8,1306.9198779999999],[230,9,932.45502650000003],[230,10,952.24851469999999],[230,11,8401.3284480000002],[230,12,5384.0012930000003],[230,13,3409.1786710000001],[231,0,17.136787389999999],[231,1,4.0669826340000004],[231,2,730.82896909999999],[231,3,104.6890193],[231,4,29.15258867],[231,5,1059.2120460000001],[231,6,841.37723080000001],[231,7,545.91249159999995],[231,8,2698.4340080000002],[231,9,934.21391249999999],[231,10,863.42794260000005],[231,11,1207.7934479999999],[231,12,652.28849790000004],[231,13,662.81495729999995],[232,0,47.003561179999998],[232,1,11.588914900000001],[232,2,2.1792081130000001],[232,3,3.2425281859999999],[232,4,1.5103753579999999],[232,5,1.57964997],[232,6,4.3957481920000001],[232,7,0.83678540800000001],[232,8,0.95277594600000004],[232,9,1.949686748],[232,10,2.7401899919999999],[232,11,0.67068530699999995],[232,12,14.59312866],[232,13,6.9923040839999997],[233,0,187.1141408],[233,1,70.773344100000003],[233,2,140.2926535],[233,3,499.01229210000002],[233,4,429.5235553],[233,6,394.54360630000002],[234,0,149.9188422],[234,1,46.875914430000002],[234,2,84.450153139999998],[234,3,360.46959600000002],[234,4,326.61794479999998],[234,6,288.11779919999998],[234,8,317.26103710000001],[234,9,398.7655891],[234,10,123.88798800000001],[234,11,271.46001610000002],[234,13,20.071890209999999],[235,0,0.96268690099999998],[235,1,2.9129843850000001],[235,2,1.0042353959999999],[235,3,19.017609610000001],[235,4,235.71876779999999],[236,0,1.1870205979999999],[236,1,2.3945289399999998],[236,2,3.7147532550000002],[236,3,10.719661179999999],[236,4,17.164252600000001],[236,6,7.4931438659999996],[237,0,52.565487500000003],[237,1,198.1905295],[237,2,63.973181310000001],[237,3,31.081853110000001],[237,4,136.3343314],[237,5,18.170432030000001],[237,6,24.579483010000001],[238,0,4.4680971879999998],[238,1,13.5199693],[238,2,19.808974970000001],[238,3,17.653201249999999],[238,4,24.76656857],[238,5,258.79983759999999],[238,6,42.307726299999999],[238,7,175.39392219999999],[238,8,178.6486112],[238,9,218.92658850000001],[238,10,344.32052590000001],[238,11,522.14910970000005],[238,12,53.389092349999999],[238,13,24.92547381],[239,0,7864.9028799999996],[239,1,456.76804179999999],[239,2,2683.111832],[239,3,1121.260397],[239,4,908.9217539],[239,5,3197.4746100000002],[239,6,744.45501960000001],[239,7,3321.829686],[239,8,3144.3725570000001],[239,9,1013.698659],[239,10,1406.1412889999999],[239,11,2837.3759449999998],[239,12,3287.0454479999999],[239,13,168.41990709999999],[240,0,122.98346859999999],[240,3,133.27564330000001],[240,4,613.32770500000004],[240,5,98.202665179999997],[240,6,154.1180761],[240,8,123.64838140000001],[240,9,140.79586380000001],[240,10,146.2604206],[240,11,237.9547925],[240,12,25.3210278],[240,13,26.832905619999998],[241,0,51.74124759],[241,1,3.1821810689999999],[241,3,61.256800849999998],[241,4,250.0001383],[241,5,42.369040439999999],[241,6,67.271318269999995],[241,8,51.033571289999998],[241,9,67.134303900000006],[241,10,67.041001539999996],[241,11,103.72024930000001],[241,12,17.16727362],[241,13,14.08003864],[242,0,24.657838040000001],[242,1,9.9482531139999999],[242,2,16.076276799999999],[242,3,37.229019919999999],[242,4,48.728634319999998],[242,6,32.427955939999997],[243,0,3.8912601050000002],[243,1,138.67772600000001],[243,2,5.4122700779999997],[243,3,26.355686240000001],[243,4,2.5007736550000002],[243,6,24.563829680000001],[243,8,0.78876981599999996],[243,9,13.31613799],[243,11,1.6657105830000001],[243,12,445.41254880000002],[243,13,46.309468039999999],[244,0,48.274901929999999],[244,1,469.38615290000001],[244,2,276.46757730000002],[244,3,488.54493029999998],[244,4,857.67375049999998],[244,6,335.88946199999998],[244,8,252.17140620000001],[244,9,239.6898411],[244,10,219.0937203],[244,11,252.93684759999999],[244,12,205.17564139999999],[244,13,65.351014860000006],[245,0,19.37714347],[245,1,0.88838028800000002],[245,3,36.124773609999998],[245,4,138.3980789],[245,5,31.790799939999999],[245,6,42.832405049999998],[245,8,27.673162520000002],[245,9,34.52494214],[245,10,33.118960829999999],[245,11,55.423467379999998],[245,12,7.1242035650000002],[245,13,10.04530666],[246,0,5.5768430020000004],[246,1,7.968708371],[246,2,1.939177779],[246,3,1.311535342],[246,4,3.5840374800000001],[246,5,62.692363239999999],[246,6,4.8894694620000001],[246,7,20.84927935],[246,8,29.956723709999999],[246,9,34.698743970000002],[246,10,35.356364050000003],[246,11,83.553711550000003],[246,12,7.8598013489999996],[246,13,2.7653920350000001],[247,0,17.921602579999998],[247,1,640.11241689999997],[247,2,19.794789519999998],[247,3,85.087699049999998],[247,4,42.682769829999998],[247,5,5.101765747],[247,6,59.153604649999998],[247,7,11.82365654],[247,8,66.030779140000007],[247,9,265.6490579],[247,10,161.78796550000001],[247,11,284.30058550000001],[247,12,91.471645010000003],[247,13,163.09881440000001],[248,0,5.4176233040000001],[248,1,14.57167164],[248,3,2.0385453],[248,5,65.545277409999997],[248,6,2.5332663360000001],[249,0,37.569649939999998],[249,1,86.718669439999999],[249,2,39.191114200000001],[249,3,15.903811989999999],[249,4,73.826971479999997],[249,5,2.6223319169999999],[249,6,20.270156539999999],[249,7,3.4728090460000001],[249,10,0.94768986399999999],[249,11,1.85564262],[249,12,23.906878800000001],[249,13,25.794944059999999],[250,0,17.402062730000001],[250,2,10.373209360000001],[250,3,30.869400250000002],[250,4,20.370280000000001],[250,6,27.898829259999999],[250,8,75.588194240000007],[250,9,12.760919660000001],[250,10,13.043529120000001],[250,11,6.3850341430000004],[250,12,25.592180299999999],[250,13,11.094646989999999],[251,0,4.2422602390000002],[251,2,0.73755857800000002],[251,3,10.375815129999999],[251,4,19.766029410000002],[251,5,25.234846860000001],[251,6,7.4387612770000002],[252,0,1.9809537639999999],[252,1,11.988295219999999],[252,2,7.2325733310000002],[252,3,16.771365329999998],[252,4,26.734850380000001],[252,5,3.5949942460000002],[252,6,17.367913949999998],[252,8,95.768512959999995],[252,9,94.289017470000005],[252,10,48.070484399999998],[252,11,119.56463309999999],[252,13,10.314114],[253,0,151.67508409999999],[253,1,1323.018644],[253,2,900.26215669999999],[253,3,1489.6481679999999],[253,4,2458.6405970000001],[253,5,0.63938868900000001],[253,6,1007.50012],[253,8,709.59850689999996],[253,9,780.28888730000006],[253,10,665.48153809999997],[253,11,690.21411909999995],[253,12,603.89289970000004],[253,13,202.83439340000001],[254,0,41.019147869999998],[254,1,7.3552247340000001],[254,2,58.954406540000001],[254,3,54.021450440000002],[254,4,31.633846599999998],[254,6,23.016534140000001],[254,7,8.7629677889999993],[254,8,32.704492039999998],[254,9,28.07402325],[254,10,10.76091153],[254,11,18.729433490000002],[254,12,24.129770000000001],[254,13,4.0680372299999998],[255,0,40.025466960000003],[255,1,19.042869270000001],[255,2,20.48256529],[255,3,77.577315459999994],[255,4,89.544936399999997],[255,6,77.335108660000003],[256,0,31.923093900000001],[256,1,123.2428678],[256,2,75.788162049999997],[256,3,147.87227540000001],[256,4,150.68523680000001],[256,5,3.3295043560000002],[256,6,132.02810629999999],[256,7,1.7637329239999999],[256,8,64.26277666],[256,9,49.31338444],[256,10,44.761136219999997],[256,11,60.7863367],[256,12,59.898405050000001],[256,13,13.10045888],[257,0,3.7430851920000001],[257,1,155.42012500000001],[257,3,4.9295731800000002],[257,4,3.0069336739999999],[257,6,6.5634627800000001],[258,0,2.323486655],[258,1,3.1247174919999998],[258,2,19.39012602],[258,3,16.611365939999999],[258,4,27.624602339999999],[258,5,394.95635679999998],[258,6,32.05045844],[258,7,101.75567150000001],[258,8,305.19345079999999],[258,9,383.82215880000001],[258,10,395.18546250000003],[258,11,639.52928910000003],[258,12,94.537383239999997],[258,13,44.933792830000002],[259,0,123.39481840000001],[259,1,89.258979389999993],[259,3,4.9245050780000001],[259,4,27.635348619999998],[259,5,35.43742786],[259,6,27.975316800000002],[259,7,213.6836782],[259,8,7.5795427120000003],[259,9,3.489792285],[259,11,3.2012696890000001],[259,12,81.569593179999998],[260,0,108.9129099],[260,1,61.584155369999998],[260,2,194.52003160000001],[260,3,291.52955150000003],[260,4,125.6718187],[260,5,67.88079879],[260,6,204.86699569999999],[260,7,55.523976939999997],[260,8,164.57374429999999],[260,9,135.5297674],[260,10,64.936535070000005],[260,11,69.932636889999998],[260,12,180.7999289],[260,13,24.548500529999998],[261,0,1.7846080040000001],[261,1,622.80311300000005],[261,3,18.130849900000001],[261,4,10.32213346],[261,6,32.544641419999998],[261,9,14.99001063],[261,10,2.3408590660000002],[261,11,6.8753471179999996],[261,12,20.996136140000001],[261,13,7.9644104750000002],[262,0,101.20434400000001],[262,1,724.11388020000004],[262,2,506.4166985],[262,3,807.73812210000006],[262,4,1538.104098],[262,6,659.93240189999995],[262,8,428.87952669999999],[262,9,610.99283319999995],[262,10,591.14833529999999],[262,11,609.21554030000004],[262,12,287.2054617],[262,13,129.381271],[263,2,42.734630299999999],[263,3,27.634049650000001],[263,4,130.0333598],[263,5,3.0221654920000001],[263,6,53.262620669999997],[263,8,60.15366642],[263,9,41.031264739999997],[263,10,17.03810992],[263,11,34.644949680000003],[263,12,7.3472056080000003],[263,13,17.83677862],[264,0,28.362169219999998],[264,1,8.4138035230000003],[264,2,19.144043379999999],[264,3,43.316282280000003],[264,4,49.857167250000003],[264,6,42.126592299999999],[265,2,16.60394453],[265,3,9.5453656969999994],[265,4,47.949735560000001],[265,5,1.2035757540000001],[265,6,13.955137860000001],[265,8,15.12384138],[265,9,14.85516249],[265,10,7.8293284080000003],[265,11,19.162961469999999],[265,12,2.926020614],[265,13,4.439679581],[266,0,49.490579689999997],[266,1,155.06342710000001],[266,2,53.823411960000001],[266,3,29.12216003],[266,4,107.5984292],[266,5,9.5547328250000003],[266,6,17.725530060000001],[267,0,3.3100028319999999],[267,1,77.454773750000001],[267,3,1.8682336340000001],[267,4,1.2763322399999999],[267,6,5.1075702959999996],[268,0,1.8709007769999999],[268,1,3.7740929379999999],[268,2,22.44393788],[268,3,37.487107330000001],[268,4,15.330102699999999],[268,6,28.86933252],[268,7,1.4988100769999999],[268,8,85.328339639999996],[268,9,39.28709061],[268,10,9.8161950129999997],[268,11,14.41559406],[268,12,8.2542680290000003],[268,13,27.831736190000001],[269,0,48.032634860000002],[269,1,53.291867000000003],[269,3,1.626636384],[269,4,11.112788159999999],[269,5,6.3923669480000003],[269,6,4.7165859489999997],[269,7,340.16100399999999],[269,8,1.752544028],[269,10,1.2600820859999999],[269,12,27.549110089999999],[269,13,1.429078055],[270,0,405.0276738],[270,1,30.787242330000002],[270,2,85.726304940000006],[270,3,94.75550733],[270,4,76.957313479999996],[270,5,49.002394129999999],[270,6,96.341803249999998],[271,0,226.6345408],[271,1,138.9829479],[271,2,302.61226909999999],[271,3,500.41205989999997],[271,4,239.44845409999999],[271,5,126.12945910000001],[271,6,338.26808940000001],[271,7,130.72373429999999],[271,8,350.6101491],[271,9,238.58975710000001],[271,10,109.3972361],[271,11,128.0587668],[271,12,335.96434499999998],[271,13,51.245912660000002],[272,0,40.877931689999997],[272,1,83.575751879999999],[272,2,55.319581890000002],[272,3,26.19022932],[272,4,85.202543480000003],[272,5,12.02990784],[272,6,21.697441560000001],[273,0,8.2285771749999999],[273,1,13.27934239],[273,2,1.7167426809999999],[273,4,1.5864636489999999],[273,5,132.40640350000001],[273,6,1.154298281],[273,7,5.2736412479999997],[273,8,5.003870053],[273,9,1.535929696],[273,10,2.158674559],[273,12,21.782303689999999],[273,13,4.8963706030000003],[274,0,21.790491410000001],[274,1,80.920992699999999],[274,2,18.598045710000001],[274,3,0.55904551099999999],[274,5,40.144102410000002],[274,6,1.389433116],[274,7,34.913458259999999],[274,8,9.0347653739999991],[274,9,6.4708149239999999],[274,10,11.692820530000001],[274,11,7.6317850910000002],[274,12,26.94775739],[274,13,47.150235430000002],[275,0,180.39249860000001],[275,1,1751.2617069999999],[275,2,947.80850009999995],[275,3,1820.731716],[275,4,2939.6384549999998],[275,6,1095.0131510000001],[275,8,846.9351173],[275,9,835.60289],[275,10,789.89224379999996],[275,11,877.2377917],[275,12,814.40907100000004],[275,13,185.47994689999999],[276,0,8.0211776239999999],[276,1,5.7788568619999996],[276,2,14.344050380000001],[276,3,33.6315016],[276,4,11.046265480000001],[276,5,9.0112710210000007],[276,6,6.4297396359999999],[276,7,7.3438860479999999],[276,8,18.117351809999999],[276,9,26.736016289999998],[276,10,9.0182812410000004],[276,11,4.4146053639999998],[276,12,19.379585809999998],[276,13,3.4092561539999999],[277,0,25.591268729999999],[277,1,2.5812118879999999],[277,2,21.890522699999998],[277,3,39.577212359999997],[277,4,33.057651630000002],[277,5,9.5981186090000001],[277,6,36.258221120000002],[277,7,0.82006383000000005],[277,8,46.064334840000001],[277,9,31.04929649],[277,10,18.798027260000001],[277,11,11.17380975],[277,12,6.0216894830000003],[277,13,10.6595628],[278,0,69.121888089999999],[278,1,16.404330179999999],[278,2,54.078833860000003],[278,3,138.84328070000001],[278,4,184.2213295],[278,6,152.5751339],[279,1,21.082864000000001],[279,3,18.876460850000001],[279,4,41.643151189999998],[279,5,10.11557002],[279,6,16.615703610000001],[279,7,33.490652760000003],[279,8,12.71098025],[279,9,13.005381720000001],[279,10,3.6556864189999998],[279,11,12.526654150000001],[279,12,1.0246677550000001],[279,13,12.43790693],[280,0,0.75457076999999995],[280,1,0.76108264199999998],[280,2,6.297097634],[280,3,5.5366382820000002],[280,4,6.5466311160000004],[280,5,0.91291970099999997],[280,6,6.8802883000000001],[280,8,28.9082501],[280,9,26.760866369999999],[280,10,22.764611590000001],[280,11,39.729616489999998],[280,13,2.2450163970000001],[281,2,47.11388711],[281,3,48.097823730000002],[281,4,158.54600289999999],[281,5,6.7014466309999996],[281,6,69.333624009999994],[281,8,99.495882890000004],[281,9,54.876738369999998],[281,10,25.708863130000001],[281,11,48.151056449999999],[281,12,17.545154539999999],[281,13,13.94456061],[282,0,222.7054736],[282,1,104.13190729999999],[282,2,6.1540978500000003],[282,3,10.821815300000001],[282,4,11.37415949],[282,5,8.0296951770000007],[282,6,7.2412791580000002],[282,7,2.3630874209999999],[282,8,5.3812909089999996],[282,9,8.2588920409999993],[282,10,5.8037357380000003],[282,11,7.5760786299999996],[282,12,99.774217930000006],[282,13,46.074728239999999],[283,0,41.126703820000003],[283,1,21.642586049999998],[283,2,29.844651519999999],[283,3,8.0740024259999998],[283,4,43.093469329999998],[283,5,333.1573429],[283,6,27.591928419999999],[283,7,74.489534449999994],[283,8,165.28023880000001],[283,9,173.55854540000001],[283,10,283.80096559999998],[283,11,378.8877377],[283,12,52.593566199999998],[283,13,45.22041385],[284,0,34.971452990000003],[284,1,33.50959057],[284,2,7.2961563930000004],[284,3,0.98693034499999999],[284,6,2.4528838469999998],[284,8,7.4432567040000004],[284,9,22.846954230000001],[284,10,11.467958599999999],[284,11,24.70056598],[284,12,3.857282944],[284,13,98.845481539999994],[285,0,62.384753199999999],[285,1,25.169251020000001],[285,2,68.331070159999996],[285,3,115.02337420000001],[285,4,57.131739809999999],[285,5,30.819521850000001],[285,6,86.783563430000001],[285,7,29.986484969999999],[285,8,77.770268529999996],[285,9,47.548835570000001],[285,10,25.912734350000001],[285,11,45.397994330000003],[285,12,58.87006255],[285,13,18.560855969999999],[286,0,14.116050550000001],[286,1,1.2380757120000001],[286,2,6.4022972060000001],[286,3,29.444698769999999],[286,4,24.25742005],[286,5,0.37126839],[286,6,36.159961670000001],[287,0,0.47197393100000001],[287,1,13.80536358],[287,2,2.4617190010000001],[287,3,3.1967014539999998],[287,4,3.639849119],[287,6,1.986243862],[287,8,4.3051723920000002],[287,9,15.85758716],[287,10,9.2862784380000001],[287,11,13.94043692],[287,12,70.798611429999994],[287,13,9.8295942410000006],[288,2,88.580135479999996],[288,3,1.6172001920000001],[288,4,0.12554911799999999],[288,5,0.078784518999999997],[288,6,17.721615870000001],[289,0,2.3510220500000001],[289,1,5.9282778540000001],[289,3,1.9904477540000001],[289,4,35.128837939999997],[289,5,9.9553686809999995],[289,7,1297.692436],[289,8,752.01018509999994],[289,9,1195.830978],[289,10,1802.4932570000001],[289,11,392.49180469999999],[289,12,1780.6168889999999],[289,13,14759.059960000001],[290,0,5.3172969459999999],[290,1,128.71643280000001],[290,2,14.79142817],[290,3,2.0007944609999999],[290,4,1.7086182569999999],[290,6,4.9727079930000002],[290,8,1.0778316590000001],[290,9,6.6167731549999997],[290,11,6.8284392919999997],[290,12,774.16345409999997],[290,13,274.21584289999998],[291,1,66.268202200000005],[291,2,3.2636570530000002],[291,3,11.03664041],[291,4,0.75399670200000002],[291,5,5.6777715569999998],[291,6,6.0346217649999998],[292,0,4.2675636389999996],[292,1,4.3043922979999998],[292,2,6.1211520339999996],[292,3,5.4195764310000003],[292,4,11.3132682],[292,5,3.2269528869999999],[292,6,6.3606609580000004],[292,8,23.031893520000001],[292,9,17.922934380000001],[292,10,25.189813430000001],[292,11,793.28477069999997],[292,12,15.2978778],[292,13,0.79355962400000002],[293,0,137.5224958],[293,1,50.171449490000001],[293,2,45.784408579999997],[293,3,155.2410467],[293,4,234.11506610000001],[293,5,2.6550319529999999],[293,6,175.4709828],[293,7,4.6881525179999999],[293,8,139.677618],[293,9,155.6565276],[293,10,95.950739670000004],[293,11,116.4844946],[293,12,1.075777491],[294,0,30.591850470000001],[294,1,5.1426425269999996],[294,2,19.50187597],[294,3,173.62595150000001],[294,4,381.7372555],[294,5,442.08349800000002],[294,6,138.2784613],[295,0,36.12944813],[295,1,113.3727521],[295,2,19.54231734],[295,5,46.139727469999997],[295,6,6.5699022830000002],[295,7,19.295939000000001],[295,8,7.323544912],[295,9,4.9954446340000001],[295,10,7.0208547110000001],[295,11,1.7184151860000001],[295,12,14.759287199999999],[295,13,57.727813079999997],[296,0,5.2987049989999999],[296,1,1.068886462],[296,3,9.5702336450000001],[296,4,20.431728809999999],[296,5,10.257046519999999],[296,6,5.946385083],[296,7,8.4897633730000006],[296,8,26.421950200000001],[296,9,6.9233194640000004],[296,10,6.9502779380000002],[296,11,12.24821453],[296,12,4.6754944780000001],[297,0,3194.2159369999999],[297,1,233.4934882],[297,2,1207.433998],[297,3,377.59810909999999],[297,4,346.00193180000002],[297,5,1095.2504220000001],[297,6,237.5967139],[297,7,1792.4490699999999],[297,10,0.696448289],[297,11,1.363694153],[297,12,389.2495902],[297,13,339.63656809999998],[298,0,113.0770694],[298,1,34.045645810000003],[298,2,1.7605574589999999],[298,3,5.7154945250000004],[298,4,4.8808603220000002],[298,5,2.552362504],[298,6,2.3675166600000002],[298,7,4.0561765049999998],[298,8,2.052631613],[298,11,4.3347122740000001],[298,12,50.881529700000002],[298,13,12.553339940000001],[299,0,32.562950720000003],[299,1,8.8426061820000008],[299,2,18.943877140000001],[299,3,94.370116429999996],[299,4,97.190019100000001],[299,6,76.424562829999999],[299,8,89.108173530000002],[299,9,75.976687630000001],[299,10,32.855859340000002],[299,11,69.963286049999994],[299,12,1.381396096],[299,13,2.794674337],[300,0,5.8022299039999998],[300,1,53.646107010000001],[300,2,24.714978049999999],[300,3,47.758926539999997],[300,4,101.612132],[300,6,34.252980489999999],[300,8,27.933063480000001],[300,9,27.075814640000001],[300,10,41.22488706],[300,11,44.707122869999999],[300,12,24.53236055],[300,13,7.1928868860000001],[301,0,8.5914120740000008],[301,1,280.18628239999998],[301,2,8.9622078530000007],[301,3,58.19003481],[301,4,40.030100500000003],[301,6,46.199198119999998],[301,8,13.06128286],[301,9,112.2559011],[301,10,26.295035779999999],[301,11,31.26027247],[301,12,347.45918810000001],[301,13,217.27162619999999],[302,0,1.9142269009999999],[302,1,0.96537324599999996],[302,3,28.091154230000001],[302,4,21.221038759999999],[302,5,2.8949164189999999],[302,6,28.866569899999998],[303,0,69.552786190000006],[303,1,49.691722480000003],[303,3,4.9071277689999997],[303,4,4.1905394390000001],[303,5,8.7654839780000007],[303,6,16.261349490000001],[303,7,116.083139],[303,8,3.5246383479999999],[303,9,4.0570573249999997],[303,10,3.8013312959999999],[303,11,7.4432708769999998],[303,12,118.26952009999999],[304,0,0.59351029899999996],[304,1,3.5917934100000002],[304,2,1.2382510849999999],[304,3,12.39460824],[304,4,226.5681343],[304,6,0.41628577],[305,0,70.532643809999996],[305,1,66.810991619999996],[305,3,4.5002692279999996],[305,4,18.919849790000001],[305,5,18.92191575],[305,6,16.777229139999999],[305,7,92.373206819999993],[305,8,1.8648487039999999],[305,9,0.57241224800000001],[305,11,4.7257866530000001],[305,12,47.35416498],[305,13,0.91239283599999998],[306,0,20.116322520000001],[306,1,5737.9906270000001],[306,3,21.005021939999999],[306,4,215.25187930000001],[306,5,44.416472050000003],[306,6,14.109508849999999],[306,7,813.83397609999997],[306,8,35.475445989999997],[306,9,390.5067272],[306,10,9.2352586930000005],[306,11,174.37447019999999],[306,12,1737.3134110000001],[306,13,270.82372850000002],[307,0,11.060257350000001],[307,1,0.30150557500000003],[307,3,16.53455095],[307,4,71.896780120000003],[307,5,13.29087131],[307,6,18.660222640000001],[307,8,15.54214294],[307,9,20.365869799999999],[307,10,21.173355959999999],[307,11,22.264966189999999],[307,12,4.0664159260000003],[307,13,5.11388423],[308,0,56.739954939999997],[308,1,54.36813446],[308,2,171.6474858],[308,3,200.9581101],[308,4,67.003958089999998],[308,5,45.478640159999998],[308,6,91.53351266],[308,7,47.72809874],[308,8,119.9016257],[308,9,119.1483684],[308,10,29.770176450000001],[308,11,60.113701910000003],[308,12,101.17594990000001],[308,13,18.99157786],[309,0,3.0359191249999999],[309,1,3.6745425740000002],[309,2,5.7005028250000001],[309,3,8.5676757800000001],[309,4,15.21839754],[309,5,94.396506669999994],[309,6,11.92453716],[309,7,55.452469790000002],[309,8,62.031281249999999],[309,9,91.801928189999998],[309,10,117.07656160000001],[309,11,168.42419609999999],[309,12,23.21667909],[309,13,12.64555146],[310,0,180.81148949999999],[310,1,1386.3490320000001],[310,2,956.42884240000001],[310,3,1910.120533],[310,4,2568.2494350000002],[310,5,0.48397194900000001],[310,6,1231.7297060000001],[310,7,1.2818683630000001],[310,8,829.02657290000002],[310,9,876.6016353],[310,10,800.70871150000005],[310,11,779.8119729],[310,12,691.24501510000005],[310,13,188.04605000000001],[311,0,15.73110342],[311,1,201.50913869999999],[311,2,8.2050201650000005],[311,3,10.65474974],[311,4,7.5823630279999996],[311,6,28.687707270000001],[311,8,7.6529777279999998],[311,9,41.108706580000003],[311,10,10.31719459],[311,11,16.161427249999999],[311,12,683.63333020000005],[311,13,79.566022290000006],[312,2,1.9627528839999999],[312,3,1.150482692],[312,4,1.209203195],[312,5,19.44421358],[312,6,1.6496373520000001],[312,7,5.2756874099999997],[312,8,13.92092353],[312,9,23.121052389999999],[312,10,28.176491479999999],[312,11,36.848137739999999],[312,12,2.767080022],[312,13,1.399505824],[313,0,4.1019147870000001],[313,1,52.40597623],[313,2,5.7052651489999997],[313,3,6.9456150570000004],[313,4,3.9542308240000001],[313,6,8.631200303],[313,8,15.797932599999999],[313,9,79.117701870000005],[313,10,21.521823049999998],[313,11,28.09415023],[313,12,12.064885],[313,13,46.78242814],[314,0,22.208882500000001],[314,1,22.400542999999999],[314,2,25.892968809999999],[314,3,12.535149779999999],[314,4,28.9654983],[314,5,331.9171412],[314,6,18.326143680000001],[314,7,69.074471310000007],[314,8,121.5487486],[314,9,152.40681699999999],[314,10,270.74927539999999],[314,11,444.58437720000001],[314,12,38.42504083],[314,13,52.472419870000003],[315,0,2.3786992229999999],[315,1,3.5988407480000002],[315,2,27.294973559999999],[315,3,33.564668359999999],[315,4,11.465286669999999],[315,6,27.52876835],[315,8,70.878886600000001],[315,9,37.74027383],[315,10,10.9204367],[315,11,18.32826348],[315,12,11.36918801],[315,13,21.23148273],[316,0,6.4122551330000004],[316,1,12.93518454],[316,2,5.3512007400000003],[316,5,18.618926479999999],[316,6,1.7990121299999999],[316,7,20.547861699999999],[316,8,4.6792183989999998],[316,9,3.5906960109999999],[316,10,1.682182925],[316,11,8.2345777069999997],[316,12,10.37313514],[316,13,20.985678660000001],[317,0,1.304717718],[317,1,6.8430819869999997],[317,2,3.2664669169999998],[317,3,3.3874836909999999],[317,4,4.5278751579999996],[317,5,0.63140665200000001],[317,6,2.7453715029999999],[317,7,2.0904626130000001],[317,8,7.1406927360000001],[317,9,6.5754717300000003],[317,10,7.8723940209999999],[317,11,278.46980969999998],[317,12,7.6750834880000003],[317,13,0.388182631],[318,0,5.7457047570000004],[318,1,4.3464672230000003],[318,2,70.42577498],[318,3,110.26179140000001],[318,4,37.387158739999997],[318,6,84.630305230000005],[318,8,209.6408117],[318,9,103.2263651],[318,10,48.987930560000002],[318,11,101.4557212],[318,12,32.743233840000002],[318,13,66.242170220000006],[319,0,7.8169875390000003],[319,1,1.4335358869999999],[319,2,21.497858229999999],[319,3,38.906421719999997],[319,4,17.12624396],[319,6,24.92183666],[319,8,85.56441805],[319,9,33.161436389999999],[319,10,16.778443530000001],[319,11,21.902239040000001],[319,12,9.9283458360000001],[319,13,25.371580380000001],[320,0,9.3545038869999999],[320,1,5.6611394070000003],[320,2,5.8549403150000003],[320,3,18.479559949999999],[320,4,39.67791287],[320,6,36.08666565],[321,0,0.56493182799999997],[321,1,0.56980713500000002],[321,2,7.0717638850000002],[321,3,7.0149009900000001],[321,4,15.24858195],[321,5,4.1009067630000002],[321,6,7.1323370009999998],[321,8,15.1157603],[321,9,4.7452068440000001],[321,10,3.705087587],[321,11,12.333192309999999],[321,12,1.24621754],[321,13,5.0423947030000003],[322,0,71.553366370000006],[322,1,19.245563990000001],[322,2,0.552900222],[322,3,1.7949418100000001],[322,4,3.0656525769999998],[322,5,0.96187837899999995],[322,6,2.230544332],[322,8,1.6115640950000001],[322,9,1.4840008579999999],[322,10,0.69523036699999996],[322,11,2.0419640669999999],[322,12,34.686690890000001],[322,13,9.4616546469999996],[323,0,4.4873918709999998],[323,1,83.733176080000007],[323,2,1.755398515],[323,3,30.076717469999998],[323,4,18.925503280000001],[323,5,1.6965888950000001],[323,6,34.228397659999999],[323,7,1.7974625479999999],[323,8,16.031831660000002],[323,9,79.049213289999997],[323,10,28.694657660000001],[323,11,50.423453619999997],[323,12,190.9684231],[323,13,118.4900542],[324,0,99.901283750000005],[324,1,89.742422809999994],[324,2,198.65586329999999],[324,3,304.83863969999999],[324,4,93.294956729999996],[324,5,87.816606219999997],[324,6,139.0458792],[324,7,60.024448890000002],[324,8,152.8263522],[324,9,155.88038420000001],[324,10,69.614938370000004],[324,11,68.155443849999997],[324,12,175.61398059999999],[324,13,39.475674580000003],[325,0,0.55834066800000004],[325,2,136.29049889999999],[325,3,26.47167176],[325,5,243.1836452],[325,6,177.01130470000001],[325,7,358.7314715],[325,8,693.3240667],[325,9,215.211715],[325,10,205.79651340000001],[325,11,293.26018770000002],[325,12,178.18270699999999],[325,13,149.50692549999999],[326,0,43.255077640000003],[326,1,70.896092719999999],[326,2,24.441039249999999],[326,3,22.379550330000001],[326,4,46.909953389999998],[326,5,7.086663583],[326,6,13.27328623],[327,0,255.80142090000001],[327,1,93.821440820000007],[327,2,6.0645801219999997],[327,3,11.812874709999999],[327,4,15.69219479],[327,5,4.2202106370000001],[327,6,4.893220973],[327,7,5.5889132789999998],[327,8,11.31309751],[327,9,6.511006321],[327,10,7.6257525199999998],[327,11,11.94540275],[327,12,110.2926428],[327,13,58.809668649999999],[328,0,4.8786466949999996],[328,1,340.76186419999999],[328,3,10.326031779999999],[328,4,10.581744459999999],[328,6,8.5546586199999997],[328,9,5.6914899879999998],[328,10,1.5998225269999999],[328,11,4.6988455489999996],[328,12,5.381051995],[328,13,1.8143828019999999],[329,0,4450.0145359999997],[329,1,270.37131679999999],[329,2,1684.3265389999999],[329,3,607.32073530000002],[329,4,560.48827510000001],[329,5,1475.3856390000001],[329,6,362.78915970000003],[329,7,2635.4246600000001],[329,8,2.2958933190000002],[329,9,1.1745344740000001],[329,10,1.6507511340000001],[329,11,4.8484281749999996],[329,12,403.4709062],[329,13,372.55619849999999],[330,0,5.4741588070000002],[330,1,90.550964339999993],[330,2,5.7104174060000004],[330,3,17.302475399999999],[330,4,4.2216552250000001],[330,6,11.518659850000001],[331,1,60.07235266],[331,2,4.1419228429999997],[331,3,5.6026613449999996],[331,4,0.95690083599999998],[331,6,2.0887002190000001],[331,8,80.283161829999997],[331,9,124.140344],[331,10,48.175441790000001],[331,11,1327.005793],[331,12,12.408435669999999],[331,13,17.719943829999998],[332,0,1.27974353],[332,2,6.0073912600000003],[332,3,2.5280974349999998],[332,4,5.5515063299999996],[332,5,118.0579919],[332,6,11.66889149],[332,7,50.235979129999997],[332,8,75.098546580000004],[332,9,121.8259226],[332,10,179.6135725],[332,11,305.67957790000003],[332,12,8.4691926720000001],[332,13,22.84513518],[333,0,614.77681510000002],[333,1,34.716892770000001],[333,2,125.66881359999999],[333,3,95.517422629999999],[333,4,73.73469326],[333,5,72.296808569999996],[333,6,101.9326705],[334,0,14.207152779999999],[334,1,21.494638689999999],[334,2,29.64063535],[334,3,79.185739369999993],[334,4,82.173859320000005],[334,5,11.81713929],[334,6,56.052228530000001],[334,8,368.2584483],[334,9,329.82740289999998],[334,10,200.3309017],[334,11,442.4348536],[334,13,31.70208701],[335,0,30.55106134],[335,2,21.246407420000001],[335,3,14.78026884],[335,4,35.060846640000001],[335,6,7.1427977619999998],[335,8,8.8468422540000002],[335,9,43.448379250000002],[335,10,26.715756349999999],[335,11,14.94608792],[335,13,4.328391613],[336,0,9.0850069389999994],[336,2,2.3692764309999998],[336,3,12.81941164],[336,4,57.656263209999999],[336,5,70.070957789999994],[336,6,16.992500920000001],[337,0,55.552137369999997],[337,1,143.3748406],[337,2,40.905674660000003],[337,3,34.12136538],[337,4,140.18038419999999],[337,5,19.767623350000001],[337,6,37.818047450000002],[338,0,14.998066440000001],[338,1,17.648748009999998],[338,2,6.5189026190000003],[338,3,2.1163042440000002],[338,6,3.5065281110000002],[338,8,5.3202659600000004],[338,9,19.829855219999999],[338,10,11.475840359999999],[338,11,40.125880369999997],[338,12,2.757095713],[338,13,74.370989910000006],[339,2,53.463531500000002],[339,3,60.437687140000001],[339,4,209.97688729999999],[339,5,6.0899600559999998],[339,6,54.563395079999999],[339,8,117.9875791],[339,9,45.270117089999999],[339,10,39.615534879999998],[339,11,59.940431869999998],[339,12,20.189100459999999],[339,13,13.614719470000001],[340,0,52.631687739999997],[340,1,80.544115160000004],[340,2,22.718570799999998],[340,3,1.024358841],[340,5,70.263839630000007],[340,6,10.18362954],[340,7,331.49729939999997],[340,8,17.658367770000002],[340,9,3.38762937],[340,10,4.761148479],[340,11,46.613298159999999],[340,12,37.366626529999998],[340,13,89.094887240000006],[341,2,1825.4412070000001],[341,3,40.179655310000001],[341,4,2.4954339249999999],[341,5,6.2637337469999999],[341,6,285.05827369999997],[342,0,1.9939863550000001],[342,1,4.0223885260000003],[342,2,1.040022293],[342,3,30.949789320000001],[342,4,9.6109776979999992],[342,5,0.603107587],[342,6,21.67789891],[343,0,3.8996044799999998],[343,1,61.621037090000002],[343,2,2.7119380450000001],[343,3,15.40711846],[343,4,2.5061362859999998],[343,5,2.358974066],[343,6,9.1172237329999994],[343,8,8.6950736949999996],[343,9,4.8526156240000002],[343,11,31.716367779999999],[343,12,33.453681000000003],[343,13,23.204386769999999],[344,0,38.314635920000001],[344,1,8.6519300379999997],[344,2,15.510068309999999],[344,3,75.850873030000002],[344,4,68.357625530000007],[344,6,73.000291590000003],[345,0,74.491164600000005],[345,1,32.871132039999999],[345,3,4.7299887490000003],[345,4,8.0785360930000003],[345,5,14.0817747],[345,6,18.93983021],[345,7,70.119446550000006],[345,8,3.3974048589999999],[345,10,2.442739773],[345,11,5.978817813],[345,12,23.27931813],[345,13,2.7703479340000001],[346,0,27.658031269999999],[346,1,22.66608287],[346,2,1.803232569],[346,3,28.294504939999999],[346,4,9.9983402980000005],[346,5,2.0913844849999998],[346,6,32.736206469999999],[346,8,10.51193234],[346,9,12.90648148],[346,10,13.60457446],[346,11,15.53924303],[346,12,8.8976615450000001],[346,13,10.286101739999999],[347,1,0.72269864800000005],[347,2,210.0304122],[347,3,27.904697219999999],[347,4,0.69071801899999996],[347,5,358.45407169999999],[347,6,232.18314240000001],[347,7,607.30508740000005],[347,8,1008.254185],[347,9,330.34591929999999],[347,10,287.5936284],[347,11,435.22825469999998],[347,12,289.25062650000001],[347,13,244.0902481],[348,2,20.61957241],[348,3,35.329245669999999],[348,4,146.086861],[348,5,4.9821931130000001],[348,6,49.679785160000002],[348,8,98.164689870000004],[348,9,32.283739679999996],[348,10,32.409448210000001],[348,11,65.575283850000005],[348,12,12.112241129999999],[348,13,7.3512085809999999],[349,0,9.5627461300000007],[349,2,9.9754636049999998],[349,3,34.18359967],[349,4,59.919939489999997],[349,5,86.771377330000007],[349,6,22.357574060000001],[350,0,3.5483230350000001],[350,2,3.701464707],[350,3,57.078273979999999],[350,4,121.43024939999999],[350,5,149.17998560000001],[350,6,42.309255030000003],[351,0,19.806341270000001],[351,1,8.1388869899999996],[351,2,0.76522818199999998],[351,3,0.41404096800000001],[351,4,21.214711560000001],[351,6,0.51452182300000004],[351,8,158.80777749999999],[351,9,21.223586829999999],[351,10,25.01763618],[351,11,137.5383746],[351,12,1.078815184],[352,0,52.8555189],[352,1,53.311656890000002],[352,3,2.4188709149999998],[352,4,9.6396671840000003],[352,5,3.4566166200000001],[352,6,11.02159906],[353,0,121.3516183],[353,1,53.216900420000002],[353,2,137.5967598],[353,3,314.67233659999999],[353,4,171.23527619999999],[353,5,71.281017439999999],[353,6,254.1130732],[353,7,5.6357578139999998],[353,8,108.0187461],[353,9,96.842298400000004],[353,10,89.969129730000006],[353,11,169.39020099999999],[353,12,49.14243132],[353,13,75.872435179999997],[354,0,2.4033245230000002],[354,2,1.6713662220000001],[354,3,6.3302668799999999],[354,4,21.623429649999999],[354,5,40.222759410000002],[354,6,14.04735243],[355,0,6.2893324550000003],[355,1,3.6249193040000001],[355,2,12.184292790000001],[355,3,20.791852720000001],[355,4,3.4645105379999999],[355,5,8.1526796390000005],[355,6,19.535814040000002],[355,7,7.1978428599999997],[355,8,13.65927967],[355,9,7.5468482359999998],[355,10,7.071152337],[355,11,3.4614519339999998],[355,12,12.55268626],[355,13,2.6731667570000002],[356,0,0.70321560500000002],[356,1,81.567693079999998],[356,3,3.9690934200000001],[356,4,1.3557945339999999],[356,6,6.4120242860000003],[356,8,1.2828947580000001],[356,9,16.40760165],[356,10,3.6896139030000001],[356,11,6.3214553999999996],[356,12,144.7848406],[356,13,30.337238200000002],[357,0,249.60017429999999],[357,1,1519.806458],[357,2,887.90669830000002],[357,3,1484.752743],[357,4,3037.0543630000002],[357,5,35.486072229999998],[357,6,1058.479112],[357,7,27.64408719],[357,8,767.31387989999996],[357,9,814.78593079999996],[357,10,745.32301189999998],[357,11,3233.4150119999999],[357,12,477.87043180000001],[357,13,225.86483749999999],[358,0,15.836129659999999],[358,1,13.3106616],[358,2,8.2597996899999995],[358,3,0.74485309],[358,6,4.62808273],[358,8,4.8150447679999999],[358,9,13.548059110000001],[358,10,6.9240504740000004],[358,11,13.55777206],[358,12,1.9407712930000001],[358,13,37.300181709999997],[359,0,8.6773066730000004],[359,2,19.39673479],[359,3,4.8976502450000003],[359,4,7.1699072890000002],[359,6,7.8251509219999997],[359,8,4.5229254880000003],[359,9,12.726125059999999],[359,10,13.00796394],[359,11,19.102873110000001],[359,13,1.8440659559999999],[360,0,202.24772440000001],[360,1,229.92442919999999],[360,3,11.608756550000001],[360,4,33.045095799999999],[360,5,37.325595300000003],[360,6,36.065021690000002],[360,7,365.24066260000001],[360,8,15.634146299999999],[360,9,4.7988755349999996],[360,10,8.9927818590000008],[360,11,4.4021229740000001],[360,12,155.01842110000001],[361,0,3.6467557930000001],[361,2,22.82487428],[361,3,17.152532730000001],[361,4,3.5154592220000001],[361,5,200.74774690000001],[361,6,23.872987169999998],[361,7,46.743638339999997],[361,8,110.8812114],[361,9,184.9224447],[361,10,202.4983919],[361,11,285.67159190000001],[361,12,15.19535705],[361,13,14.46654951],[362,0,17.162283460000001],[362,1,69.241569190000007],[362,2,4.2967172419999997],[362,5,33.222143879999997],[362,6,3.8520184230000001],[362,7,8.7993561029999992],[362,8,10.43653531],[362,9,5.1255638030000004],[362,10,2.7013990809999999],[362,11,10.579054299999999],[362,12,17.162894789999999],[362,13,41.870530420000001],[363,0,22.4721504],[363,1,47.075710579999999],[363,2,37.867883939999999],[363,3,94.640240660000003],[363,4,109.98174330000001],[363,5,17.77676812],[363,6,58.197700390000001],[363,8,555.03002730000003],[363,9,417.84733790000001],[363,10,235.81262390000001],[363,11,401.80042680000003],[363,13,36.001356090000002],[364,0,11.841496640000001],[364,1,124.5555993],[364,2,8.8232588940000003],[364,3,35.32751597],[364,4,3.2614741060000001],[364,6,30.84929266],[365,0,27.838843090000001],[365,1,6.009143688],[365,2,10.22626638],[365,3,2.9958285899999999],[365,4,8.6670546559999995],[365,5,9.435896262],[365,6,3.229016739],[365,7,4.8596158039999997],[365,8,1.910281342],[365,9,0.65712503200000005],[365,10,1.6339859999999999],[365,11,3.3385650290000002],[365,12,3.9029294509999999],[365,13,3.7868270079999999],[366,0,18.268887960000001],[366,1,34.549775029999999],[366,2,7.1465073080000003],[366,3,30.934007619999999],[366,4,9.5393680700000001],[366,5,2.3023613209999998],[366,6,22.42401976],[366,8,8.3321034199999993],[366,9,10.6563561],[366,10,6.9892623350000003],[366,11,4.8876647919999998],[366,12,6.1570136580000003],[366,13,10.191378329999999],[367,0,4.2173366320000003],[367,2,5.2792226219999998],[367,3,19.04281185],[367,4,41.468070009999998],[367,5,74.494416939999994],[367,6,22.480976259999998],[368,0,3.0494950630000002],[368,1,100.4765223],[368,2,3.1811078739999998],[368,3,10.900918730000001],[368,4,0.97990068900000005],[368,6,13.546390389999999],[368,8,4.3269910410000003],[368,9,2.8460631319999998],[368,10,1.3333344819999999],[368,11,2.6107615850000001],[368,12,1.4949037679999999],[368,13,1.5121547],[369,0,31.08573599],[369,2,29.184625570000001],[369,3,102.64075579999999],[369,4,211.26407589999999],[369,5,313.09634499999999],[369,6,88.303818480000004],[370,0,3.7495166100000001],[370,1,86.983115179999999],[370,2,3.9113415709999999],[370,3,21.163042440000002],[370,4,7.2290405450000002],[370,6,21.915800690000001],[371,0,1.213152472],[371,1,4.8944874399999998],[371,2,1.265510782],[371,3,2.0541845730000001],[371,6,1.701800668],[371,9,3.3966690750000001],[371,10,1.5912844479999999],[371,11,1.5579227739999999],[371,12,494.19883060000001],[371,13,3.6093992770000001],[372,0,18.84081595],[372,1,53.209549010000003],[372,2,30.66018476],[372,3,11.910241040000001],[372,4,45.7694434],[372,5,3.6471387960000001],[372,6,11.10049383],[373,0,6.7855058049999997],[373,2,33.032349840000002],[373,3,40.852042130000001],[373,4,10.902004549999999],[373,6,28.555961199999999],[373,8,81.838792620000007],[373,9,43.274437120000002],[373,10,26.701515539999999],[373,11,27.59402893],[373,12,5.8211069310000001],[373,13,53.835716580000003],[374,0,89.854123110000003],[374,1,20.786595290000001],[374,2,0.85992777099999995],[374,3,3.7222395590000001],[374,4,2.384010425],[374,5,2.9920260359999999],[374,6,3.46917389],[375,0,25.163960639999999],[375,1,4712.4285360000003],[375,3,18.937408829999999],[375,4,202.14971539999999],[375,5,46.681862549999998],[375,6,11.76660148],[375,7,755.30072680000001],[375,8,34.685497769999998],[375,9,322.53106709999997],[375,10,13.2029634],[375,11,183.12059980000001],[375,12,1620.9128479999999],[375,13,224.60519210000001],[376,0,1.6093058010000001],[376,2,3.3575232960000001],[376,3,10.89990328],[376,4,40.335487290000003],[376,5,6.8145820129999999],[376,6,12.416367790000001],[376,8,11.74359591],[376,9,1.5019489509999999],[376,10,8.4436650909999997],[376,11,8.2666415499999992],[376,12,1.18335524],[376,13,11.97010955],[377,0,7.6354746909999998],[377,1,154.02736189999999],[377,2,25.22254204],[377,3,46.687537650000003],[377,4,14.72113925],[377,6,24.992294480000002],[378,0,1.201927003],[378,1,498.25510109999999],[378,3,7.462315362],[378,4,6.9519193609999999],[378,6,9.2732951769999996],[379,0,113.2464511],[379,1,38.754488950000002],[379,2,4.2190729210000004],[379,3,7.1337750800000004],[379,4,6.8230727409999998],[379,5,2.140805581],[379,6,5.6736151250000004],[379,7,3.240129875],[379,8,4.6115733179999996],[379,9,4.2465445730000004],[379,10,3.3157289240000001],[379,11,2.5969710730000002],[379,12,66.543581959999997],[379,13,18.802090339999999],[380,0,1.6582208709999999],[380,1,3.9025726980000002],[380,4,0.53283961499999999],[380,5,82.254342510000001],[380,6,0.387689848],[381,0,10.552314640000001],[381,2,1.8346234640000001],[381,3,44.669574590000003],[381,4,83.074539920000007],[381,5,108.5173698],[381,6,35.77319962],[382,0,98.393112189999997],[382,1,44.304569270000002],[382,2,155.79232490000001],[382,3,209.24830420000001],[382,4,125.33829230000001],[382,5,52.080525340000001],[382,6,112.1453755],[382,7,30.9667195],[382,8,122.8728091],[382,9,88.549685969999999],[382,10,57.616796819999998],[382,11,81.228738710000002],[382,12,100.77384619999999],[382,13,39.206445770000002],[383,0,175.50632680000001],[383,1,58.55307663],[383,2,1.4083152649999999],[383,3,9.1439426140000002],[383,4,14.315861659999999],[383,5,2.4500406219999999],[383,6,2.8407563480000002],[383,7,4.3261867699999996],[383,8,5.7468351689999997],[383,9,3.7799606109999999],[383,10,7.0834013010000003],[383,11,5.2011720219999997],[383,12,60.555810440000002],[383,13,26.108524020000001],[384,0,4.0313726550000002],[384,1,1.1089535479999999],[384,2,2.6761395879999998],[384,3,0.413707198],[384,4,1.7664674849999999],[384,5,6.8726552630000004],[384,6,0.51410705400000001],[384,7,1.174400157],[384,8,9.8060524779999998],[384,9,14.365678600000001],[384,10,12.018013850000001],[384,11,35.298159579999997],[384,12,1.8864046640000001],[384,13,17.991349660000001],[385,0,3.3688691290000001],[385,1,2.7183537129999999],[385,2,13.354209920000001],[385,3,54.762018679999997],[385,4,22.083526970000001],[385,6,34.498507160000003],[385,8,121.689151],[385,9,50.306107869999998],[385,10,13.25677318],[385,11,24.227171049999999],[385,12,10.899670710000001],[385,13,34.078666830000003],[386,0,13.90302413],[386,2,39.158270549999997],[386,3,9.4165831050000008],[386,4,21.4439429],[386,5,9.2513384040000002],[386,6,25.35396759],[386,8,257.01835290000002],[386,9,263.40372309999998],[386,10,133.12651629999999],[386,11,321.37517029999998],[386,12,3.0669528000000001],[386,13,20.682299369999999],[387,0,9.5866594579999997],[387,1,8.9255920579999994],[387,3,22.892301589999999],[387,4,9.9523895580000001],[387,5,465.27622609999997],[387,6,9.3102160610000002],[387,8,26.45801363],[387,9,36.476773180000002],[387,10,26.116810820000001],[387,11,21.781226060000002],[387,12,86.217938320000002],[387,13,18.64929476],[388,0,1.4262867100000001],[388,1,7.192977129],[388,2,14.87843657],[388,3,12.07538304],[388,4,27.498703249999998],[388,5,49.179521280000003],[388,6,32.012538990000003],[388,7,18.28195633],[388,8,128.36594640000001],[388,9,78.537205139999998],[388,10,59.867241120000003],[388,11,108.0660769],[388,12,28.316994789999999],[388,13,46.678733080000001],[389,0,17858.715850000001],[389,1,1652.4966589999999],[389,2,5997.7988759999998],[389,3,2904.5334969999999],[389,4,1923.745015],[389,5,6088.0999250000004],[389,6,1774.4672680000001],[389,7,10305.22415],[389,8,3.7454878300000001],[389,10,2.0197590079999999],[389,11,11.86448554],[389,12,2297.3424150000001],[389,13,1969.9496119999999],[390,0,55.98877942],[390,1,407.72753060000002],[390,2,230.11645960000001],[390,3,363.41400620000002],[390,4,562.39843289999999],[390,6,234.8364412],[390,8,134.14623800000001],[390,9,123.31888739999999],[390,10,127.7858244],[390,11,168.24702579999999],[390,12,171.26589630000001],[390,13,48.307942109999999],[391,0,14.78467931],[391,1,35.0438337],[391,2,17.73618505],[391,3,7.9275380530000001],[391,4,34.918322879999998],[391,5,6.2605509550000003],[391,6,13.48089008],[392,0,19.896231459999999],[392,1,2.675724534],[392,2,31.824227010000001],[392,3,22.459683989999998],[392,4,14.06525577],[392,5,4.8143030160000002],[392,6,25.119248150000001],[392,7,19.127046759999999],[392,8,21.778331590000001],[392,9,23.520673939999998],[392,10,17.39850757],[392,11,22.143866589999998],[392,12,14.630103070000001],[392,13,1.9731909249999999],[393,0,1.7011370960000001],[393,1,2.8596962389999998],[393,2,1.774556279],[393,3,11.201828669999999],[393,4,8.1994496360000007],[393,5,1.715104832],[393,6,8.3521956989999993],[393,8,42.068707320000001],[393,9,35.457609939999998],[393,10,14.13201508],[393,11,34.953432929999998],[393,13,0.84354373500000002],[394,0,13.84337101],[394,1,0.63467445300000003],[394,2,20.348450010000001],[394,3,10.65474974],[394,4,15.16472606],[394,5,0.38064645000000003],[394,6,6.6202401399999999],[394,8,9.5662221600000006],[394,9,22.316154999999998],[394,10,20.634389169999999],[394,11,21.009855430000002],[394,12,0.46269599300000003],[394,13,7.4885668040000004],[395,0,26.114453149999999],[395,1,329.24772919999998],[395,2,32.194528210000001],[395,3,58.958136519999996],[395,4,14.87568559],[395,5,0.71806020800000003],[395,6,45.79143474],[395,8,21.655129540000001],[395,9,68.685733350000007],[395,10,15.57007434],[395,11,35.060380850000001],[395,12,879.82307579999997],[395,13,305.48782189999997],[396,0,19.917075130000001],[396,1,38.431049229999999],[396,2,25.293342160000002],[396,3,9.7753100800000006],[396,4,18.365205379999999],[396,5,4.1907361500000002],[396,6,9.7180921930000004],[397,0,3.4214779979999999],[397,1,3.4510050200000002],[397,2,21.41487107],[397,3,34.760745159999999],[397,4,13.19316901],[397,5,2.0697426889999999],[397,6,22.798205459999998],[397,7,2.7410035650000002],[397,8,65.539870879999995],[397,9,23.949233029999998],[397,10,6.7318966739999997],[397,11,15.37844183],[397,12,7.5476467769999998],[397,13,22.904235960000001],[398,0,5.1267051510000003],[398,1,5.1709481180000001],[398,2,3.055981735],[398,3,2.0668698320000001],[398,4,3.883098199],[398,5,40.53815702],[398,6,4.6232365700000004],[398,7,8.8009065329999991],[398,8,12.91574836],[398,9,17.771751980000001],[398,10,14.890333679999999],[398,11,30.096834319999999],[398,12,5.3853863100000003],[398,13,1.634259822],[399,0,4.1740984450000003],[399,2,7.2570798090000004],[399,3,43.192360909999998],[399,4,88.523943320000001],[399,5,127.9344854],[399,6,36.108251879999997],[400,0,13.03170757],[400,1,35.847736179999998],[400,2,2.4716621010000002],[400,5,31.53290067],[400,6,0.83094436500000002],[400,7,18.9816729],[400,8,2.8817075750000001],[400,9,3.317007781],[400,10,6.2158576889999999],[400,11,4.5641555140000003],[400,12,29.618572189999998],[400,13,29.960365400000001],[401,0,2.6674228910000002],[401,1,246.17548790000001],[401,2,0.69563647299999998],[401,3,1.12916123],[401,4,3.8570788390000001],[401,6,2.3386497990000001],[401,8,5.2717706870000001],[401,9,23.650050589999999],[401,10,10.49652536],[401,11,4.2818596219999998],[401,12,167.21022170000001],[401,13,2.9760668400000001],[402,0,10.08418977],[402,1,2237.6673770000002],[402,2,2.33764715],[402,3,24.031723490000001],[402,4,19.442243980000001],[402,6,25.148482569999999],[402,8,2.725459721],[402,9,31.37157698],[402,10,7.3485378570000002],[402,11,15.827842649999999],[402,12,35.427745590000001],[402,13,15.00135725],[403,0,9.5397537349999997],[403,1,18.041401650000001],[403,2,18.659022910000001],[403,3,52.498222660000003],[403,4,59.77586969],[403,5,8.6562746700000002],[403,6,51.856377190000003],[403,8,311.08978089999999],[403,9,230.37434690000001],[403,10,114.1832678],[403,11,215.9219669],[403,13,10.64358593],[404,0,1.9361930679999999],[404,1,1.084945681],[404,2,12.34295947],[404,3,9.3497435230000008],[404,4,33.3893074],[404,5,1.3013938709999999],[404,6,13.278595149999999],[404,7,0.68938525699999997],[404,8,16.48382415],[404,9,9.0351477760000005],[404,10,7.9012647429999996],[404,11,12.708506679999999],[404,12,0.15819134300000001],[404,13,0.96010106200000001],[405,0,202.62011759999999],[405,1,241.15507719999999],[405,3,5.7181479580000003],[405,4,37.111759679999999],[405,5,41.061042909999998],[405,6,43.345668869999997],[405,7,204.5262036],[405,8,6.7768290249999996],[405,9,2.836549829],[405,10,2.657755307],[405,11,3.9030522080000001],[405,12,151.9705013],[406,0,48.526098879999999],[406,1,14.68346232],[406,3,1.3694563820000001],[406,4,3.5084236130000002],[406,5,2.935472286],[406,7,1.9437536959999999],[406,8,1.4754573470000001],[406,9,2.2644460500000001],[406,10,1.5912844479999999],[406,11,3.1158455470000002],[406,12,30.329892130000001],[406,13,7.2187985540000001],[407,0,20.81047731],[407,1,61.35558837],[407,2,6.6795797959999996],[407,3,0.90352778],[407,5,19.36739858],[407,6,8.9823915509999992],[407,7,20.518921049999999],[407,8,11.68156988],[407,9,4.4820483649999998],[407,10,4.1995341340000003],[407,11,14.39021449],[407,12,17.656576860000001],[407,13,66.678567979999997],[408,1,9.0553387339999993],[408,2,71.800902739999998],[408,3,55.740180080000002],[408,4,68.275373329999994],[408,5,1105.4991849999999],[408,6,109.8482925],[408,7,318.06015969999999],[408,8,815.28771180000001],[408,9,1219.6023210000001],[408,10,1209.0235319999999],[408,11,1967.6692820000001],[408,12,167.24061649999999],[408,13,126.1359322],[409,0,40.203685810000003],[409,1,5.1867097290000004],[409,2,14.629825159999999],[409,3,73.088661619999996],[409,4,197.83691099999999],[409,5,39.025557069999998],[409,6,127.877852],[409,7,0.74901974000000004],[409,8,54.866341740000003],[409,9,39.26689159],[409,10,34.339018439999997],[409,11,40.222842659999998],[409,12,15.46879536],[409,13,18.081327430000002],[410,0,97.529325889999996],[410,3,130.73794599999999],[410,4,534.72687900000005],[410,5,98.944685210000003],[410,6,133.9630865],[410,8,92.669437020000004],[410,9,95.763929469999994],[410,10,106.6071682],[410,11,130.46515299999999],[410,12,23.15806371],[410,13,31.737508330000001],[411,0,9.3188937700000007],[411,1,333.00429989999998],[411,3,18.784911390000001],[411,4,6.4166996049999998],[411,6,13.072470279999999],[411,8,2.4286719219999999],[411,9,11.18215288],[411,10,3.4924383429999999],[411,11,5.1288277549999997],[411,12,4.8945513199999997],[411,13,11.882480640000001],[412,1,53.508137189999999],[412,2,32.174366730000003],[412,3,12.53414929],[412,4,2.3786191749999999],[412,6,14.71064668],[413,0,660.79262600000004],[413,1,95.213600299999996],[413,2,196.9462],[413,3,88.466077519999999],[413,4,65.245454089999996],[413,5,236.49850979999999],[413,6,57.466191590000001],[413,7,405.23361820000002],[413,8,16.788204570000001],[413,9,4.9868824119999999],[413,10,8.1769577459999994],[413,11,9.1491723319999991],[413,12,42.564859130000002],[413,13,23.84642784],[414,0,34.583497100000002],[414,1,20.347803769999999],[414,2,16.53487106],[414,3,156.15709290000001],[414,4,97.236896400000006],[414,5,39.225888089999998],[414,6,71.759486229999993],[414,7,34.631776420000001],[414,8,21.906800350000001],[414,9,41.690389660000001],[414,10,35.912339439999997],[414,11,59.21587925],[414,12,175.89047210000001],[414,13,139.33511039999999],[415,1,8.5312054320000001],[415,3,7.9566477400000002],[415,4,10.87158035],[415,5,5.1165964620000004],[415,6,12.853871939999999],[415,7,40.65609474],[415,8,6.0007650950000002],[415,9,2.6313214180000002],[415,10,1.8490972000000001],[415,11,3.6206608340000002],[415,12,1.0365824969999999],[415,13,6.2912668790000001],[416,0,7.4660462699999997],[416,1,18.288302550000001],[416,2,17.80176574],[416,3,31.9059241],[416,4,12.338127849999999],[416,5,9.0328183870000007],[416,6,23.938995429999999],[416,7,8.5445360400000006],[416,8,20.75505514],[416,9,15.926825239999999],[416,10,4.1970710640000002],[416,11,9.5878496569999996],[416,12,21.17546531],[416,13,4.7599614509999997],[417,0,36.931672540000001],[417,1,41.720435989999999],[417,2,7.7051204799999997],[417,3,67.537784110000004],[417,4,15.664878679999999],[417,5,3.5745515490000002],[417,6,51.807457360000001],[417,8,17.966779559999999],[417,9,28.953085789999999],[417,10,3.8754433599999998],[417,11,13.27967804],[417,12,19.552758390000001],[417,13,13.185595899999999],[418,0,30.988157449999999],[418,1,37.835704810000003],[418,2,5.104037656],[418,3,8.2849040590000005],[418,4,18.866823310000001],[418,5,139.11176839999999],[418,6,11.4394583],[418,8,10.90978305],[418,9,6.088618168],[418,10,12.8358855],[418,11,31.416944900000001],[418,12,33.579694869999997],[418,13,2.426228482],[419,0,201.79504220000001],[419,1,41.659520360000002],[419,2,112.02275160000001],[419,3,357.67739060000002],[419,4,407.26097010000001],[419,5,0.71386647599999997],[419,6,364.19196890000001],[419,8,308.57739850000002],[419,9,359.0447466],[419,10,145.5039108],[419,11,207.61823140000001],[419,13,3.511024994],[420,0,1.9617212040000001],[420,2,13.30151489],[420,3,37.646016170000003],[420,4,2.836638078],[420,6,15.823349950000001],[420,8,47.717595760000002],[420,9,21.054829139999999],[420,10,15.439064],[420,11,10.07692012],[420,12,1.442493442],[420,13,20.427953939999998],[421,0,4.2301990180000004],[421,1,4.9778227609999997],[421,2,8.7029624590000001],[421,3,16.116376110000001],[421,4,21.069131160000001],[421,5,2.7722060819999998],[421,6,13.35170168],[421,8,101.6820927],[421,9,75.121710089999993],[421,10,41.46130909],[421,11,82.844023300000003],[421,13,7.3417084409999998],[422,0,8.0740103219999995],[422,1,2.5057502290000002],[422,2,13.28159617],[422,3,20.1565692],[422,4,15.267274410000001],[422,5,60.67657809],[422,6,39.859362509999997],[422,7,12.438895110000001],[422,8,16.99572667],[422,9,18.548659170000001],[422,10,17.515270099999999],[422,11,26.71906727],[422,12,14.61411389],[422,13,4.6196119500000004],[423,0,74.801828159999999],[423,3,74.119010160000002],[423,4,399.00140829999998],[423,5,58.321716520000003],[423,6,90.940556509999993],[423,8,58.628524990000003],[423,9,97.736513529999996],[423,10,76.313289389999994],[423,11,117.40671209999999],[423,12,23.223617000000001],[423,13,44.51042563],[424,0,1.790464938],[424,1,154.7068448],[424,3,5.7265928759999998],[424,4,1.72600164],[424,6,3.7674750260000001],[425,0,17.342791399999999],[425,1,74.134702970000006],[425,2,24.983205810000001],[425,3,14.449879340000001],[425,4,50.155162089999997],[425,5,7.4936528559999998],[425,6,8.1094434169999996],[426,0,2.9497413720000001],[426,1,68.429539109999993],[426,2,6.1540978500000003],[426,3,15.81649928],[426,4,1.4217699370000001],[426,6,13.44808987],[427,1,24.688484450000001],[427,2,39.051478400000001],[427,3,9.7520908169999991],[427,4,4.1639960379999996],[427,6,10.09896754],[428,0,44.452602470000002],[428,1,8.1520407469999991],[428,2,1.8066672969999999],[428,3,1.3033746770000001],[428,4,3.8956496270000001],[428,5,1.047684037],[428,6,0.80984101600000002],[428,7,0.92497993300000003],[428,8,0.70213033800000002],[428,9,0.53879438599999996],[428,10,0.75724933000000005],[428,11,1.4827468180000001],[428,12,11.88614596],[428,13,6.0116550179999999],[429,0,9.9034203170000001],[429,1,13.73471807],[429,2,23.244392049999998],[429,3,64.281480860000002],[429,4,68.021383889999996],[429,5,8.2374068289999993],[429,6,49.491815670000001],[429,8,295.09548699999999],[429,9,207.96216240000001],[429,10,112.0409406],[429,11,273.43506660000003],[429,13,20.257108469999999],[430,1,1.6089554100000001],[430,2,34.944749039999998],[430,3,26.110367709999998],[430,4,126.0960274],[430,5,5.7898328379999997],[430,6,30.209201060000002],[430,8,66.933346],[430,9,43.17444484],[430,10,27.201193020000002],[430,11,30.727976810000001],[430,12,15.248674100000001],[430,13,7.1190651520000001],[431,0,115.86110189999999],[431,1,137.18461919999999],[431,3,4.7387237229999997],[431,4,50.179420399999998],[431,5,28.441284119999999],[431,6,43.576625309999997],[431,7,269.03848470000003],[431,8,1.0211036769999999],[431,9,3.134260968],[431,10,8.8101030040000001],[431,11,12.938095499999999],[431,12,67.909074919999995],[432,0,158.74529580000001],[432,1,147.66184380000001],[432,3,7.9643651479999997],[432,4,23.80464855],[432,5,43.746651610000001],[432,6,22.268664210000001],[433,0,260.56342289999998],[433,1,193.00260650000001],[433,3,8.4257336889999994],[433,4,41.863697479999999],[433,5,55.824358410000002],[433,6,59.015653149999999],[433,7,991.52326570000002],[433,8,11.5537119],[433,9,5.0662755649999998],[433,10,1.780101036],[433,11,8.7139038719999995],[433,12,138.70866229999999],[434,0,2.5558897479999998],[434,1,1.288973414],[434,2,8.6651470869999994],[434,3,1.081947532],[434,4,2.463868352],[434,6,4.4817273379999998],[435,0,8.9820297199999999],[435,1,39.025726980000002],[435,2,4.3244695950000001],[435,3,0.38997247699999998],[435,5,24.659584389999999],[435,6,2.423061551],[435,7,18.81940556],[435,8,9.6636289820000005],[435,9,4.513835942],[435,10,4.5314122120000002],[435,11,10.64738406],[435,12,6.0966174200000003],[435,13,22.612228219999999],[436,0,3.1174552379999998],[436,1,154.07357010000001],[436,3,5.865186048],[436,4,6.0104308529999999],[436,6,2.915427658],[437,0,27.00097336],[437,2,1.4083152649999999],[437,3,63.245603080000002],[437,4,210.83359899999999],[437,5,51.45085306],[437,6,51.133614270000002],[437,8,59.110304589999998],[437,9,40.319579849999997],[437,10,37.187856830000001],[437,11,52.011720220000001],[437,12,16.876209469999999],[437,13,12.05008801],[438,0,11.93447452],[438,1,3.0093669699999999],[438,2,7.7809707230000003],[438,3,17.682164669999999],[438,4,10.066691],[438,6,26.15872847],[438,8,41.730387989999997],[438,9,25.061231880000001],[438,10,9.7839843650000002],[438,11,9.5788606959999996],[438,12,9.8726191849999996],[438,13,28.85002613],[439,0,128.8711811],[439,1,68.602311400000005],[439,2,7.4685065440000002],[439,3,8.0819492789999998],[439,4,6.9017414649999997],[439,5,1.0827443299999999],[439,6,8.7878909469999993],[439,8,7.6190816659999996],[439,9,3.340949438],[439,10,2.3477710510000001],[439,12,89.497063589999996],[439,13,26.626424780000001],[440,0,4.7057619319999997],[440,1,3.6916228219999998],[440,2,4.9088573780000004],[440,3,20.658001460000001],[440,4,22.681686299999999],[440,5,4.1118134299999998],[440,6,12.46894376],[440,8,76.627694910000002],[440,9,40.990510180000001],[440,10,28.119249830000001],[440,11,54.38798886],[440,12,0.76894273800000001],[440,13,6.2225296329999997],[441,0,6.4946984130000001],[441,1,141.65990450000001],[441,2,6.7750023649999997],[441,3,11.455441499999999],[441,4,3.9130409199999998],[441,6,10.81896982],[441,8,4.4431685429999996],[441,9,36.368621019999999],[441,10,14.908346180000001],[441,11,11.468119919999999],[441,12,236.99330090000001],[441,13,72.461913159999995],[442,0,38.012448910000003],[442,1,76.680985280000002],[442,2,9.5167257299999992],[442,5,40.470737900000003],[442,6,3.1994137130000002],[442,7,21.925736709999999],[442,8,10.170909780000001],[442,9,1.41906548],[442,10,3.9888551639999998],[442,11,15.62091129],[442,12,30.187431740000001],[442,13,49.762027320000001],[443,1,1.775613909],[443,2,3.6727989590000001],[443,3,50.674526120000003],[443,4,20.364480140000001],[443,5,2.1298513830000001],[443,6,32.10357174],[444,0,4.1461822980000003],[444,1,5.0183561369999996],[444,2,1.7300507629999999],[444,3,14.04114307],[444,4,270.99012800000003],[445,0,16.350289709999998],[445,2,15.160844450000001],[445,3,132.2743007],[445,4,252.18590990000001],[445,5,371.45161330000002],[445,6,107.0349315],[446,0,18.54276604],[446,1,65.459759090000006],[446,2,5.5265860509999998],[446,3,0.74756559199999995],[446,5,37.657106519999999],[446,6,3.715949309],[446,7,80.641003650000002],[446,8,9.6651590540000001],[446,9,8.6528887109999992],[446,10,12.16121465],[446,11,6.8035724340000003],[446,12,7.7913556929999999],[446,13,70.931399330000005],[447,0,1.4031755829999999],[447,2,10.978013089999999],[447,3,2.3759434220000002],[447,4,6.0869525419999997],[447,5,120.5321682],[447,6,8.8576361129999999],[447,7,25.85447383],[447,8,72.529088689999995],[447,9,91.669878089999997],[447,10,94.787633099999994],[447,11,210.82806310000001],[447,12,11.34961854],[447,13,5.2184505359999998],[448,0,3.6063769080000001],[448,2,6.583542209],[448,3,21.881767480000001],[448,4,3.4765341240000001],[448,6,17.706489250000001],[448,8,40.571785249999998],[448,9,21.87766989],[448,10,13.008770090000001],[448,11,18.525146159999998],[448,12,6.6296054570000003],[448,13,20.118329880000001],[449,0,44.403265509999997],[449,1,23.411104810000001],[449,2,69.479491510000003],[449,3,68.351224759999994],[449,4,56.424226009999998],[449,5,17.70365091],[449,6,53.086831310000001],[449,7,16.169183069999999],[449,8,31.297790989999999],[449,9,30.138997809999999],[449,10,30.445457229999999],[449,11,29.807160639999999],[449,12,20.035609520000001],[449,13,19.51619415],[450,0,2.5483682110000001],[450,1,1.0281441520000001],[450,2,2.6583529459999999],[450,3,0.28767028],[450,6,0.35748307200000001],[450,8,0.61987403699999999],[450,9,1.427019883],[450,10,1.337071406],[450,12,226.36312169999999],[450,13,75.819640079999999],[451,0,50.595795699999996],[451,1,45.115628729999997],[451,3,1.6554960620000001],[451,4,9.1893348059999997],[451,5,15.525156600000001],[451,6,17.48668807],[451,7,137.46022350000001],[451,8,2.675456327],[451,9,2.7374230879999999],[451,10,4.8091439280000001],[451,11,2.8249914170000001],[451,12,34.508165699999999],[452,0,2.2980398769999999],[452,1,5.4083673870000002],[452,2,15.98147146],[452,3,11.24119483],[452,4,27.322058250000001],[452,5,1.8535269409999999],[452,6,10.20829503],[452,8,19.564415260000001],[452,9,5.0043876159999998],[452,10,9.0429732489999992],[452,11,14.75564177],[452,12,8.4489769629999998],[452,13,21.651074309999998],[453,0,93.69041292],[453,1,334.61924010000001],[453,2,99.336183320000004],[453,3,77.153946540000007],[453,4,260.5873737],[453,5,39.951802610000001],[453,6,73.255044609999999],[453,7,12.304420560000001],[453,8,1.8679987870000001],[453,9,2.8668958010000001],[453,11,15.779231340000001],[453,12,80.186309859999994],[453,13,127.9507656],[454,0,4.1096396740000003],[454,1,4.6632436469999998],[454,2,12.86102144],[454,3,9.8581516909999998],[454,4,15.84671035],[454,5,198.26088609999999],[454,6,17.294909830000002],[454,7,60.90757696],[454,8,116.83329809999999],[454,9,173.07628120000001],[454,10,212.2544201],[454,11,368.77044260000002],[454,12,37.018293569999997],[454,13,24.454189899999999],[455,0,1.7335705960000001],[455,1,133.7626324],[455,3,1.9569257550000001],[455,4,0.83557785100000004],[455,6,6.6875574850000001],[456,0,2.1108712199999999],[456,1,112.8416551],[456,3,3.5742573129999999],[456,4,1.526154091],[456,6,3.331252584],[457,0,1.329000406],[457,1,1.3404695499999999],[457,2,201.48411419999999],[457,3,39.506064369999997],[457,4,3.843454565],[457,5,299.87243840000002],[457,6,255.4106386],[457,7,139.1187846],[457,8,696.37902640000004],[457,9,215.8196366],[457,10,185.94575499999999],[457,11,257.1418903],[457,12,205.54635479999999],[457,13,185.84141819999999],[458,0,21.06190333],[458,1,11.917178209999999],[458,2,26.25791877],[458,3,34.213585279999997],[458,4,19.808387929999999],[458,5,10.254873419999999],[458,6,18.736152319999999],[458,7,13.169205829999999],[458,8,21.554806339999999],[458,9,20.615734329999999],[458,10,8.7597062280000006],[458,11,9.8954501599999993],[458,12,24.930687509999998],[458,13,1.528386869],[459,0,3.3948641359999998],[459,1,2.2827743219999999],[459,2,2.3609217949999999],[459,3,4.4709725630000001],[459,4,2.1817577250000002],[459,6,3.174858993],[459,8,2.0644466989999999],[459,9,41.18910408],[459,10,8.9060437639999996],[459,11,18.89187373],[459,12,13.31366691],[459,13,31.98484779],[460,0,80.112857430000005],[460,1,49.977178760000001],[460,2,128.01252239999999],[460,3,175.90330710000001],[460,4,78.121316050000004],[460,5,41.739283839999999],[460,6,106.2104327],[460,7,34.130275609999998],[460,8,126.4397814],[460,9,89.895106029999994],[460,10,63.77902108],[460,11,49.953502409999999],[460,12,80.360879879999999],[460,13,24.799799159999999],[461,0,57.098966070000003],[461,1,12.21642643],[461,2,18.049482990000001],[461,3,133.79432489999999],[461,4,71.722949839999998],[461,5,42.914174889999998],[461,6,74.029948259999998],[461,7,44.356792230000003],[461,8,23.14825518],[461,9,24.222678129999998],[461,10,27.235037729999998],[461,11,57.772104839999997],[461,12,157.7656862],[461,13,105.5328593],[462,0,8.3674028640000007],[462,1,1633.0650639999999],[462,2,1.4547551089999999],[462,3,7.8712236080000002],[462,4,55.118662280000002],[462,5,19.403044099999999],[462,6,6.8470070569999999],[462,7,149.70629980000001],[462,8,12.720727930000001],[462,9,71.584453440000004],[462,10,7.3169797179999998],[462,11,62.6813024],[462,12,194.83617330000001],[462,13,43.566058220000002],[463,1,23.110062460000002],[463,2,22.643243980000001],[463,3,9.5289826380000004],[463,4,2.3249898299999998],[463,6,8.4582201609999998],[464,2,55.185473809999998],[464,3,33.591520090000003],[464,4,144.06820619999999],[464,5,4.8002977710000003],[464,6,47.30943972],[464,8,74.796029970000006],[464,9,51.84181615],[464,10,27.756629969999999],[464,11,50.952572459999999],[464,12,7.7800228120000003],[464,13,13.77215513],[465,2,33.305996260000001],[465,3,3.638821428],[465,4,0.29594704700000002],[465,5,54.042349559999998],[465,6,43.173405899999999],[465,7,57.304720349999997],[465,8,154.20553100000001],[465,9,48.27865113],[465,10,46.309372779999997],[465,11,59.728526209999998],[465,12,33.410032970000003],[465,13,41.559428199999999],[466,0,34.638391540000001],[466,1,128.83135820000001],[466,2,21.454174160000001],[466,3,28.104016479999999],[466,4,80.347773559999993],[466,5,5.238420187],[466,6,29.60981215],[466,7,3.4686747499999999],[466,9,1.0102394729999999],[466,11,2.7801502830000002],[466,12,21.490576399999998],[466,13,40.256618420000002],[467,0,10.26250314],[467,1,7.763300654],[467,2,4.8174396049999997],[467,3,5.2131309400000001],[467,4,7.9144123349999997],[467,5,118.26354379999999],[467,6,12.956542219999999],[467,7,38.640880109999998],[467,8,46.49335129],[467,9,70.876394619999999],[467,10,96.248013689999993],[467,11,175.28125829999999],[467,12,16.601699350000001],[467,13,7.6333091360000003],[468,0,0.46061690900000002],[468,1,0.92918397600000002],[468,2,8.648939189],[468,3,4.1597064169999998],[468,4,6.6604951830000001],[468,5,84.42772961],[468,6,5.4922728479999998],[468,7,20.664445319999999],[468,8,47.057671560000003],[468,9,89.846829709999994],[468,10,90.024055939999997],[468,11,158.5277183],[468,12,11.854533869999999],[468,13,10.27828555],[469,0,1.486524977],[469,1,0.999569029],[469,2,0.51689391299999998],[469,3,1.39837542],[469,4,0.47766820999999998],[469,5,1.4987305710000001],[469,6,1.3901903],[469,7,0.79392010599999996],[469,8,10.244980809999999],[469,9,9.2490589340000007],[469,10,11.049237489999999],[469,11,45.815664609999999],[469,12,4.0079306890000002],[469,13,33.170576050000001],[470,0,63.337447349999998],[470,1,33.170560969999997],[470,2,49.553265789999998],[470,3,123.0589102],[470,4,106.8498675],[470,5,1.4736346140000001],[470,6,115.33318559999999],[471,0,24.333392809999999],[471,1,6.5449033649999997],[471,2,71.074065840000003],[471,3,86.068073589999997],[471,4,31.276402000000001],[471,5,9.8132759969999999],[471,6,59.1667968],[471,8,156.85190879999999],[471,9,63.588311509999997],[471,10,38.3015495],[471,11,41.665053309999998],[471,12,9.542846892],[471,13,24.13242425],[472,0,5.2691504690000004],[472,2,4.1224208520000003],[472,3,14.87008415],[472,4,31.746510900000001],[472,5,45.81957534],[472,6,17.092895769999998],[473,0,1.720449911],[473,1,3.4705944519999998],[473,2,44.867565329999998],[473,3,11.65268751],[473,4,19.902088920000001],[473,5,381.95368380000002],[473,6,32.58135214],[473,7,88.210006879999995],[473,8,204.01303680000001],[473,9,305.07894010000001],[473,10,390.40967089999998],[473,11,589.9073846],[473,12,48.073106889999998],[473,13,43.509139910000002],[474,0,1.572430225],[474,1,0.79300007299999997],[474,2,10.661914660000001],[474,3,3.5500477589999999],[474,4,6.0632679019999998],[474,5,94.169265620000004],[474,6,7.1688261149999999],[474,7,17.63580417],[474,8,53.547683339999999],[474,9,57.233800479999999],[474,10,79.408052269999999],[474,11,155.48648539999999],[474,12,12.71863868],[474,13,9.356661506],[475,0,1.3327340089999999],[475,2,25.71968652],[475,3,100.04558830000001],[475,4,44.3238992],[475,5,0.40310305600000002],[475,6,67.771140360000004],[476,0,1.2915593439999999],[476,1,5.2108214999999998],[476,2,14.82031767],[476,3,24.785409789999999],[476,4,2.4901169489999999],[476,6,15.40020824],[476,8,47.909923429999999],[476,9,21.69718868],[476,10,5.0823907420000003],[476,11,16.58612385],[476,12,3.7988392630000001],[476,13,26.898740490000002],[477,0,45.491320969999997],[477,1,17.206464990000001],[477,3,3.8514354910000002],[477,4,7.6743566760000004],[477,5,0.68797263200000003],[477,6,4.7861148230000001],[477,8,4.1495507759999999],[477,9,3.1842444919999999],[477,10,1.491766972],[477,11,7.30245853],[477,12,20.906682629999999],[477,13,10.15101222],[478,0,108.9129099],[478,1,3.3288732630000002],[478,3,152.75030820000001],[478,4,626.76831110000001],[478,5,109.8071745],[478,6,163.19913220000001],[478,8,103.3603394],[478,9,132.44954540000001],[478,10,188.3159517],[478,11,271.25386429999998],[478,12,20.628179809999999],[478,13,49.097001050000003],[479,0,0.76024897800000002],[479,1,3.0672394110000001],[479,2,2.3791814320000002],[479,3,6.007402098],[479,4,2.9315089169999999],[479,6,1.5997068569999999],[480,0,178.2351894],[480,1,70.346090250000003],[480,2,6.7365080329999998],[480,3,10.934739609999999],[480,4,13.695643219999999],[480,5,3.1251938620000002],[480,6,11.776629829999999],[480,7,4.1387596440000003],[480,8,3.1416343229999999],[480,9,3.6161981129999998],[480,10,5.0823907420000003],[480,11,3.3172247700000002],[480,12,63.630557660000001],[480,13,32.662756309999999],[481,0,615.77976309999997],[481,1,52.859053830000001],[481,2,157.1722451],[481,3,93.175325909999998],[481,4,63.149939920000001],[481,5,246.48503059999999],[481,6,49.623183300000001],[482,0,24.87871444],[482,1,81.254868680000001],[482,2,42.018255709999998],[482,3,12.704718959999999],[482,4,60.528497459999997],[482,5,10.749852499999999],[482,6,19.94266476],[483,0,12.844135769999999],[483,1,17.273305879999999],[483,2,20.09771155],[483,3,56.787704820000002],[483,4,30.954249539999999],[483,5,1.942439504],[483,6,43.542658520000003],[483,8,167.9285831],[483,9,126.8656233],[483,10,58.966501649999998],[483,11,133.32939669999999],[483,13,4.776771203],[484,0,2533.1946170000001],[484,1,177.74301489999999],[484,2,887.99035030000005],[484,3,327.6768141],[484,4,276.52296280000002],[484,5,853.40421679999997],[484,6,182.65566279999999],[485,1,0.55081356400000003],[485,2,7.9753781589999999],[485,3,4.0069964740000001],[485,4,6.3172696650000004],[485,5,92.167879510000006],[485,6,11.490987390000001],[485,7,43.7490509],[485,8,66.085645970000002],[485,9,96.837369289999998],[485,10,100.2843707],[485,11,252.46770140000001],[485,12,14.45612347],[485,13,10.56101557],[486,1,0.75950690200000004],[486,2,17.28116545],[486,3,26.350835870000001],[486,4,7.2589744600000001],[486,6,13.73208679],[486,8,49.45439769],[486,9,19.677707989999998],[486,10,8.8894486520000005],[486,11,10.63709674],[486,12,3.3222147099999999],[486,13,11.20184165],[487,0,165.16319139999999],[487,1,1442.0319950000001],[487,2,813.00028380000003],[487,3,1672.160658],[487,4,2549.1258889999999],[487,5,1.0407457330000001],[487,6,1078.8047710000001],[487,8,815.00592670000003],[487,9,786.78252980000002],[487,10,715.37494609999999],[487,11,753.40231510000001],[487,12,721.09660340000005],[487,13,212.42697720000001],[488,0,251.4306244],[488,1,318.88372939999999],[488,2,141.5284546],[488,3,334.40793830000001],[488,4,639.54247980000002],[488,5,267.29926419999998],[488,6,342.2285033],[488,7,255.2716695],[488,8,515.4602648],[488,9,381.02830879999999],[488,10,277.55442570000002],[488,11,704.91366930000004],[488,12,267.2552326],[488,13,336.99832029999999],[489,2,28.742434280000001],[489,3,18.66195561],[489,4,72.777818030000006],[489,5,2.3334780830000001],[489,6,20.485296609999999],[489,8,45.239534249999998],[489,9,14.914808219999999],[489,10,7.9511179609999996],[489,11,14.861166969999999],[489,12,4.0520952140000004],[489,13,6.5581691099999997],[490,0,1.7604216420000001],[490,1,107.42464150000001],[490,2,11.93659662],[490,3,26.8276903],[490,4,7.6366800530000001],[490,5,16.50634822],[490,6,33.338324499999999],[490,7,4.2309101499999997],[490,8,9.0994868289999999],[490,9,20.53729809],[490,10,1.1545669839999999],[490,11,7.9125283949999998],[490,12,40.128687360000001],[490,13,48.448236229999999],[491,0,3.4311614260000001],[491,1,16.438667070000001],[491,2,5.3688697989999996],[491,3,5.8098541040000002],[491,4,10.74978789],[491,5,2.0756004510000001],[491,6,6.6181583039999996],[491,7,1.3743805609999999],[491,8,7.8244477479999999],[491,9,2.4017013880000002],[491,10,1.1251582019999999],[491,11,1.1015689799999999],[491,12,5.676756031],[491,13,251.38359310000001],[492,0,6.3904526129999999],[492,1,46.338649320000002],[492,2,36.934669560000003],[492,3,54.493477550000001],[492,4,90.907124449999998],[492,6,49.910327219999999],[492,8,32.349076529999998],[492,9,30.30430574],[492,10,38.060247429999997],[492,11,53.010064659999998],[492,12,17.39910957],[492,13,6.4233183540000001],[493,0,2.140689295],[493,1,15.114142640000001],[493,3,12.686614909999999],[493,4,7.2226582260000001],[493,5,1.2949596699999999],[493,6,10.51029688],[493,8,43.609360729999999],[493,9,34.962967040000002],[493,10,33.695143799999997],[493,11,60.479313990000001],[493,12,4.7222769419999997],[493,13,33.437398420000001],[494,0,31.05624289],[494,2,16.198297870000001],[494,3,131.4658637],[494,4,252.81065889999999],[494,5,364.25409439999999],[494,6,99.232416720000003],[495,0,3.7702464870000001],[495,3,0.70933487100000003],[495,4,3.634503799],[495,5,2.2807219889999999],[495,6,3.525914583],[495,8,2.292720004],[495,9,2.3458221350000001],[495,10,1.6484695149999999],[495,11,1.613908941],[495,12,181.12613579999999],[496,0,15.69277383],[496,1,177.83449289999999],[496,2,110.7386173],[496,3,286.03946680000001],[496,4,307.89474460000002],[496,6,160.57050810000001],[496,8,107.7787889],[496,9,118.02879040000001],[496,10,105.34222269999999],[496,11,113.80269989999999],[496,12,94.350054560000004],[496,13,31.584075850000001],[497,0,7.6472479209999999],[497,1,165.0633986],[497,2,6.381835701],[497,3,163.1547759],[497,4,178.40043919999999],[497,5,56.43747905],[497,6,114.78423650000001],[497,7,722.90799240000001],[497,8,113.4687505],[497,9,61.379057629999998],[497,10,74.228266919999996],[497,11,113.9183531],[497,12,618.5494377],[497,13,2216.0709790000001],[498,0,14.439825750000001],[498,1,3.6411100109999999],[498,2,13.18015348],[498,3,3.0563004220000001],[498,4,9.5699581410000008],[498,5,120.6526456],[498,6,13.293047939999999],[498,7,65.069928309999995],[498,8,68.052632720000005],[498,9,108.6546395],[498,10,114.8275596],[498,11,137.91752969999999],[498,12,21.23579427],[498,13,13.4255323],[499,0,14.9467032],[499,2,97.015558979999994],[499,3,120.91924659999999],[499,4,44.826653239999999],[499,6,93.187185409999998],[500,0,4.7705025069999998],[500,1,8.6610086630000005],[500,2,1.9905568330000001],[500,3,11.847306550000001],[500,4,16.555488969999999],[500,5,0.57716067100000001],[500,6,15.391653099999999],[500,8,36.552404379999999],[500,9,22.261310519999999],[500,10,25.029752240000001],[500,11,50.235244360000003],[500,13,5.6773237310000004],[501,0,4.5105801300000001],[501,2,2.352625873],[501,3,16.123806210000001],[501,4,42.757130050000001],[501,5,42.292826060000003],[501,6,15.29123126],[502,0,6353.3119669999996],[502,1,413.20845939999998],[502,2,2627.5927390000002],[502,3,1105.772901],[502,4,787.23982799999999],[502,5,2133.069121],[502,6,751.07485759999997],[502,7,2775.0429570000001],[502,8,26.310311540000001],[502,9,46.688836899999998],[502,10,33.696187639999998],[502,11,59.034269209999998],[502,12,622.36567239999999],[502,13,484.73158860000001],[503,1,37.28789209],[503,2,190.98554590000001],[503,3,101.3490522],[503,4,169.70400119999999],[503,5,3279.9711299999999],[503,6,254.35906840000001],[503,7,5827.3735790000001],[503,8,1417.37889],[503,9,2280.4615800000001],[503,10,3112.7125879999999],[503,11,14900.421329999999],[503,12,130.7418524],[503,13,272.35765229999998],[504,2,2.854779025],[504,3,3.8615784739999999],[504,4,3.9572061669999998],[504,5,70.358013799999995],[504,6,10.55718255],[504,7,15.346732530000001],[504,8,42.436884399999997],[504,9,68.960816390000005],[504,10,50.255373120000002],[504,11,121.2471862],[504,12,11.06779957],[504,13,14.24884372],[505,0,3.0601860420000002],[505,2,5.5864554630000001],[505,3,14.681471180000001],[505,4,33.925093510000004],[505,5,43.502908910000002],[505,6,10.19541119],[506,0,1.428527538],[506,1,4.3225667740000002],[506,2,19.372355540000001],[506,3,33.86419282],[506,4,9.6396671840000003],[506,6,23.045161669999999],[506,8,67.758611139999999],[506,9,39.996912360000003],[506,10,18.737905640000001],[506,11,14.67604863],[506,12,8.4034024869999993],[506,13,27.626222980000001],[507,0,2.391210461],[507,1,106.1212405],[507,2,6.2360311050000004],[507,3,28.342615030000001],[507,4,26.508858409999998],[507,5,0.72325328],[507,6,12.578891520000001],[507,8,8.7246965030000005],[507,9,53.560625309999999],[507,10,25.092285480000001],[507,11,24.566219459999999],[507,12,149.4559773],[507,13,122.723135],[508,0,37.846317499999998],[508,1,125.9706609],[508,2,37.505736300000002],[508,3,21.895270499999999],[508,4,71.143237209999995],[508,5,9.7300520640000006],[508,6,13.936259939999999],[508,7,13.64369464],[508,8,0.57536695199999999],[508,10,2.4821388010000001],[508,12,23.654790999999999],[508,13,52.078072859999999],[509,0,6.8279682939999997],[509,1,0.57390775000000005],[509,2,20.774412760000001],[509,3,38.859610320000002],[509,4,19.197897879999999],[509,6,28.734659329999999],[509,8,77.852765450000007],[509,9,46.200438470000002],[509,10,20.89780691],[509,11,19.72897635],[509,12,4.6023484440000004],[509,13,22.854070230000001],[510,0,46.36018275],[510,1,8536.0112509999999],[510,2,1.5600334389999999],[510,3,27.010725220000001],[510,4,302.74579749999998],[510,5,42.519084909999997],[510,6,13.636097700000001],[510,7,876.98138570000003],[510,8,79.119580189999994],[510,9,488.50395559999998],[510,10,17.654620470000001],[510,11,316.88226090000001],[510,12,2402.7658339999998],[510,13,342.60501049999999],[511,0,9.8158510109999995],[511,2,43.652572059999997],[511,3,8.1646055789999998],[511,4,5.478257288],[511,5,72.191978199999994],[511,6,76.09514661],[511,7,33.110077160000003],[511,8,147.65681319999999],[511,9,41.947898109999997],[511,10,60.9886889],[511,11,78.286504559999997],[511,12,38.748160489999997],[511,13,31.509953150000001],[512,1,0.48243271100000001],[512,2,10.477910019999999],[512,3,6.2091988020000004],[512,4,7.3773480579999999],[512,5,93.167273289999997],[512,6,6.3741431889999998],[512,7,31.420609779999999],[512,8,64.862106209999993],[512,9,100.88577669999999],[512,10,113.5575237],[512,11,177.5142774],[512,12,13.013172689999999],[512,13,9.9614483459999992],[513,0,64.020052860000007],[513,1,24.432852860000001],[513,2,39.708862580000002],[513,3,123.05171489999999],[513,4,135.10602180000001],[513,6,112.865331],[514,0,172.2314221],[514,1,53.210846170000003],[514,2,8.0930062379999992],[514,3,8.7577436730000002],[514,4,7.4788495399999997],[514,5,1.8772495549999999],[514,6,3.264930718],[514,7,2.4860808790000002],[514,8,2.8306875809999998],[514,9,5.7924993660000004],[514,10,4.0705382050000001],[514,11,7.9703967159999998],[514,12,73.020691920000004],[514,13,34.623439730000001],[515,0,18.445943029999999],[515,1,26.945360279999999],[515,2,9.9527841670000008],[515,3,63.544644230000003],[515,4,11.65015891],[515,5,2.6934164649999999],[515,6,38.813733900000003],[515,8,7.3491606689999998],[515,9,8.3108892619999999],[515,10,2.5029752240000001],[515,11,12.252498620000001],[515,12,6.0802687899999999],[515,13,17.03197119],[516,0,7.5982544110000001],[516,1,219.69636270000001],[516,2,22.45752873],[516,3,94.349441310000003],[516,4,34.181883910000003],[516,6,59.5114716],[516,8,53.136500310000002],[516,9,174.9205728],[516,10,59.799494410000001],[516,11,68.303413640000002],[516,12,525.19217360000005],[516,13,81.006632719999999],[517,0,37.61318146],[517,1,1545.55215],[517,3,95.994951510000007],[517,4,28.376584510000001],[517,6,111.2621054],[517,8,2.9834225230000002],[517,9,44.261571150000002],[517,10,23.595943590000001],[517,11,23.101248760000001],[517,12,31.26526703],[517,13,43.789933130000001],[518,0,255.97646140000001],[518,1,120.3175693],[518,2,85.915615790000004],[518,3,82.060225810000006],[518,4,170.16028589999999],[518,5,74.850486189999998],[518,6,57.632078470000003],[518,7,118.33174080000001],[518,8,62.194072300000002],[518,9,60.266380290000001],[518,10,53.001817580000001],[518,11,84.167084270000004],[518,12,58.28710212],[518,13,26.747582659999999],[519,2,43.509189499999998],[519,3,32.016382559999997],[519,4,154.39638890000001],[519,5,1.009236917],[519,6,45.637141659999998],[519,8,67.974590710000001],[519,9,42.04079127],[519,10,17.50704872],[519,11,38.565020439999998],[519,12,4.9071244800000002],[519,13,12.409379619999999],[520,0,2.6203394169999998],[520,2,13.66715174],[520,4,10.10399039],[520,5,11.88834553],[520,6,2.7568435170000001],[521,0,6.8318548879999996],[521,1,6.8908131309999998],[521,2,7.774592878],[521,3,4.9076864130000004],[521,4,7.7833163650000001],[521,5,125.1102198],[521,6,13.06864345],[521,7,24.877790210000001],[521,8,66.472175410000006],[521,9,114.7698286],[521,10,99.388974509999997],[521,11,145.9578899],[521,12,23.74793507],[521,13,5.5435343399999999],[522,0,27.041123500000001],[522,1,9.5460700190000001],[522,2,12.693684729999999],[522,3,56.47149392],[522,4,67.775614329999996],[522,6,48.364668860000002],[523,0,44.476845619999999],[523,1,15.23570144],[523,2,36.766971759999997],[523,3,85.257665220000007],[523,4,97.076640449999999],[523,6,120.6633217],[524,0,11.53880429],[524,1,22.112927790000001],[524,2,30.092015580000002],[524,3,65.778656979999994],[524,4,105.67196800000001],[524,5,9.7721797899999991],[524,6,61.50886397],[524,8,401.363719],[524,9,272.45697050000001],[524,10,214.92235099999999],[524,11,397.12400489999999],[524,12,0.84847171399999999],[524,13,17.165258619999999],[525,0,6.8328550129999996],[525,1,0.98454598400000004],[525,2,9.1642544069999996],[525,3,31.954717330000001],[525,4,10.35075988],[525,6,25.331983470000001],[525,8,36.208895429999998],[525,9,25.50813999],[525,10,21.76634546],[525,11,21.310008610000001],[525,12,8.6131492479999991],[525,13,26.137630510000001],[526,0,4.1292360480000001],[526,1,2.4989225720000001],[526,3,3.729001121],[526,4,3.1844547360000002],[526,5,44.961917139999997],[526,6,4.6339676670000003],[526,7,6.6160008850000001],[526,8,22.59922238],[526,9,30.830196449999999],[526,10,27.081464440000001],[526,11,73.177797639999994],[526,12,5.4653600300000003],[526,13,2.4570797070000001],[527,0,101.3009564],[527,1,276.86176119999999],[527,2,87.776760199999998],[527,3,63.631735429999999],[527,4,241.77178620000001],[527,5,20.261813929999999],[527,6,61.311076919999998],[527,7,9.1625370739999994],[527,8,0.99358066599999995],[527,10,1.0715792399999999],[527,11,3.147339943],[527,12,46.255049139999997],[527,13,89.931766440000004],[528,0,54.665961699999997],[528,1,15.837431260000001],[528,2,22.446122320000001],[528,3,96.502661399999994],[528,4,89.698360460000004],[528,5,0.70359337300000002],[528,6,95.856221959999999],[528,8,69.668529100000001],[528,9,105.8376883],[528,10,31.275583919999999],[528,11,50.784197050000003],[528,13,0.86512464300000003],[529,0,94.638519709999997],[529,1,779.79589129999999],[529,2,402.48612930000002],[529,3,919.5757069],[529,4,1670.2324860000001],[529,6,755.70032360000005],[529,8,422.33224130000002],[529,9,546.25727010000003],[529,10,294.1086067],[529,11,344.0352504],[529,12,352.23056639999999],[529,13,95.300856159999995],[530,0,8.8338715400000005],[530,1,115.8313909],[530,2,9.2151315999999994],[530,3,37.03899586],[530,4,9.7323654800000003],[530,6,23.013872039999999],[531,0,15.73396883],[531,1,35.080503210000003],[531,2,1.727687306],[531,3,0.467398706],[531,6,1.7424857929999999],[531,8,6.0429250369999998],[531,9,18.548659170000001],[531,10,6.5173098039999999],[531,11,19.14201834],[531,12,5.4802927080000003],[531,13,87.464652920000006],[532,0,14.475745720000001],[532,1,9.1254187459999994],[532,2,3.7751256959999999],[532,3,5.1065052660000001],[532,4,6.9772829139999999],[532,5,76.621668409999998],[532,6,1.2691538309999999],[532,7,2.8991908359999998],[532,8,11.00353514],[532,9,1.6887585220000001],[532,10,7.1204041440000001],[532,11,6.9711230979999996],[532,12,27.941313269999998],[532,13,8.0753574859999997],[533,0,64.911318570000006],[533,1,72.522273530000007],[533,3,3.3819029930000002],[533,4,15.402898029999999],[533,5,21.143541119999998],[533,6,10.50658649],[533,7,192.00571930000001],[533,8,2.4291164890000001],[533,9,1.864033294],[533,10,2.6198082239999998],[533,11,5.1297665849999996],[533,12,46.99629375],[534,0,4.2957060370000004],[534,2,34.355130099999997],[534,3,8.8901442070000005],[534,4,8.2820897579999997],[534,5,212.2178887],[534,6,25.10825985],[534,7,32.119381930000003],[534,8,97.524245320000006],[534,9,157.6928135],[534,10,167.16129889999999],[534,11,334.66879940000001],[534,12,28.428479020000001],[534,13,14.910797880000001],[535,0,44.626148610000001],[535,1,98.206402749999995],[535,2,44.436156060000002],[535,3,17.746031410000001],[535,4,62.573736340000004],[535,5,4.2947449390000001],[535,6,17.784433910000001],[536,0,1.5582823960000001],[536,1,309.6308535],[536,3,7.0362129109999998],[536,4,3.0043570389999998],[536,6,10.929730940000001],[536,8,0.94760521099999995],[536,9,5.8173172729999996],[536,10,4.0879783859999996],[536,12,5.7291834650000002],[536,13,6.9543567040000003],[537,0,70.769194659999997],[537,1,11.47177381],[537,2,21.09243266],[537,3,49.929485120000002],[537,4,65.784771329999998],[537,5,4.5868029430000004],[537,6,72.683090500000006],[537,7,16.198397719999999],[537,8,76.848872950000001],[537,9,56.612724870000001],[537,10,33.152680859999997],[537,11,58.423727980000002],[537,12,23.23126165],[537,13,13.15963399],[538,0,30.878372079999998],[538,1,9.4546864329999991],[538,2,26.459075339999998],[538,3,75.004312189999993],[538,4,89.831459710000004],[538,6,85.084873279999996],[539,2,22.26775512],[539,3,12.62211643],[539,4,93.090565429999998],[539,5,2.459627142],[539,6,39.92620325],[539,8,33.379645170000003],[539,9,23.71719277],[539,10,17.333348269999998],[539,11,20.886092680000001],[539,12,3.7372594210000001],[539,13,9.0729281989999997],[540,0,453.30601150000001],[540,1,190.35924439999999],[540,2,283.35412409999998],[540,3,1085.144751],[540,4,1003.195903],[540,5,1.0669915029999999],[540,6,843.73494410000001],[540,8,852.72061010000004],[540,9,1088.11904],[540,10,469.66351479999997],[540,11,579.86762060000001],[540,13,2.623903742],[541,0,1.674507878],[541,1,15.9171564],[541,2,9.4749461050000008],[541,3,17.87148603],[541,4,27.441730799999998],[541,6,12.2787924],[541,8,8.5782624120000008],[541,9,8.8558745689999991],[541,10,8.3198538850000006],[541,11,8.0802626679999996],[541,12,8.6190975549999997],[541,13,2.2645611570000002],[542,0,7.743071101],[542,2,6.9233600810000002],[542,3,3.1216774890000001],[542,4,5.3316372630000002],[542,5,106.3934611],[542,6,10.86191874],[542,7,10.633893390000001],[542,8,65.920813629999998],[542,9,79.491835890000004],[542,10,98.663507539999998],[542,11,150.5745628],[542,12,0.813376777],[542,13,14.80973408],[543,0,85.817588020000002],[543,1,45.340001899999997],[543,3,8.4572907439999998],[543,4,23.63652583],[543,5,6.592169224],[543,6,6.6880128860000001],[544,0,193.70515459999999],[544,1,84.566082469999998],[544,3,13.87037241],[544,4,9.7546075719999994],[544,5,1.7489161200000001],[544,6,6.083463912],[544,7,6.9483786719999996],[544,8,7.0324660210000003],[544,9,5.3965097440000003],[544,10,3.7922661180000001],[544,12,120.11337880000001],[544,13,19.353897310000001],[545,0,3.5135547580000002],[545,1,2.5313402809999999],[545,3,0.28330321800000002],[545,4,7.7418375140000002],[545,5,3.9472500990000001],[545,7,204.2717208],[545,8,241.4384565],[545,9,266.08084860000002],[545,10,342.36113769999997],[545,11,59.946271080000002],[545,12,548.82794439999998],[545,13,4702.630827],[546,0,12.80644758],[546,1,2.7679212799999999],[546,2,29.103883400000001],[546,3,30.461793740000001],[546,4,12.345368540000001],[546,6,23.73917767],[546,7,2.1984558270000001],[546,8,16.131691740000001],[546,9,14.94016122],[546,10,18.597936879999999],[546,11,7.0482683230000003],[546,12,9.0805252410000001],[546,13,2.041180652],[547,0,40.764974180000003],[547,1,136.38734109999999],[547,2,42.524345080000003],[547,3,26.93688508],[547,4,100.6393903],[547,5,10.826259329999999],[547,6,11.85538174],[547,7,1.593049092],[547,8,1.8138686959999999],[547,9,1.855880059],[547,11,1.276832279],[547,12,48.252943559999999],[547,13,54.726110470000002],[548,0,7.2335543189999996],[548,1,138.62360459999999],[548,2,3.0182985869999999],[548,3,26.946260479999999],[548,4,1.3946239709999999],[548,6,25.367931590000001],[549,0,50.457113380000003],[549,1,54.008423970000003],[549,2,96.676137940000004],[549,3,89.50552888],[549,4,62.537750240000001],[549,5,26.785353499999999],[549,6,86.670414519999994],[549,7,23.09830977],[549,8,65.123980349999997],[549,9,48.052160659999998],[549,10,22.96189219],[549,11,59.507180470000002],[549,12,67.38960161],[549,13,52.082854910000002],[550,0,70.974154389999995],[550,1,182.9436724],[550,2,108.5880691],[550,3,37.388653470000001],[550,4,165.7255978],[550,5,15.26547427],[550,6,39.824792379999998],[550,7,5.0540967730000004],[550,8,0.95911125900000005],[550,9,4.4159643910000002],[550,10,4.1376155910000003],[550,11,4.0508694500000004],[550,12,56.827736010000002],[550,13,91.504376030000003],[551,0,3.6225409480000001],[551,2,3.7788857810000001],[551,3,16.357092560000002],[551,4,46.561549329999998],[551,5,55.514731859999998],[551,6,15.24501514],[552,0,100.9626533],[552,1,3.594139454],[552,3,148.16203160000001],[552,4,380.15026410000002],[552,5,94.845857339999995],[552,6,123.30107169999999],[552,8,122.7925525],[552,9,119.7242652],[552,10,110.6197339],[552,11,141.85848469999999],[552,12,19.215030209999998],[552,13,38.873536690000002],[553,2,7486.4046920000001],[553,3,153.4278285],[553,4,4.2039384460000004],[553,5,6.1554577740000003],[553,6,1202.089551],[554,0,41.865106320000002],[554,1,192.6579414],[554,2,20.01631394],[554,3,175.74460350000001],[554,4,274.93757440000002],[554,5,41.681242640000001],[554,6,88.092058730000005],[554,7,23.756678860000001],[554,8,22.276221499999998],[554,9,9.7680708739999993],[554,10,16.016640500000001],[554,11,21.281150369999999],[554,12,103.8968874],[554,13,32.436987510000002],[555,0,22.305871889999999],[555,1,149.19971279999999],[555,2,85.726304940000006],[555,3,147.7655814],[555,4,299.90717749999999],[555,6,134.21977720000001],[555,8,84.955957729999994],[555,9,112.8546407],[555,10,115.4939665],[555,11,135.6871281],[555,12,64.74458138],[555,13,22.70379719],[556,0,43.144111250000002],[556,1,15.856192979999999],[556,2,27.696100340000001],[556,3,82.617379119999995],[556,4,109.61776570000001],[556,6,109.40554640000001],[557,0,40.632936110000003],[557,1,17.785333420000001],[557,2,38.387871750000002],[557,3,138.90254060000001],[557,4,100.511702],[557,5,9.2754488980000005],[557,6,189.28155960000001],[557,8,310.03109710000001],[557,9,218.9476847],[557,10,266.48983049999998],[557,11,531.65099850000001],[557,13,9.1239283570000005],[558,1,2.264455763],[558,2,7.0259283779999997],[558,3,5.7022642140000004],[558,4,8.1159367230000008],[558,5,101.51864310000001],[558,6,9.8418179039999991],[558,7,44.964302310000001],[558,8,88.741473229999997],[558,9,129.38548510000001],[558,10,117.79434019999999],[558,11,229.20794559999999],[558,12,15.68310926],[558,13,13.35923337],[559,0,103.3247475],[559,3,119.06716470000001],[559,4,479.76253220000001],[559,5,71.879458819999996],[559,6,114.7466496],[559,8,110.480807],[559,9,130.18313209999999],[559,10,106.16549550000001],[559,11,101.7282263],[559,12,24.059315340000001],[559,13,29.4605253],[560,0,4.895062061],[560,1,14.81191791],[560,2,8.9360731060000003],[560,3,31.773046900000001],[560,4,68.422917409999997],[560,5,5.9223054599999996],[560,6,44.633902569999997],[560,8,208.37111630000001],[560,9,174.74559500000001],[560,10,112.3643857],[560,11,235.73279650000001],[560,13,18.204877239999998],[561,0,58.612036570000001],[561,1,9.3343978009999997],[561,2,4.8269736950000004],[561,3,3.4822987560000001],[561,6,2.163697371],[561,8,181.96431269999999],[561,9,63.339187299999999],[561,10,42.486889869999999],[561,11,136.67303680000001],[561,12,1.134174233],[562,0,3.0614739989999999],[562,1,135.86734580000001],[562,3,6.0478559839999999],[562,4,3.689062147],[562,6,7.5155700359999997],[562,8,2.3271365359999998],[562,9,11.42897181],[562,10,6.0235742129999998],[562,11,8.8459327190000003],[562,12,11.81861104],[562,13,114.9956736],[563,0,199.8566601],[563,1,239.7184259],[563,3,10.162451069999999],[563,4,57.277620749999997],[563,5,50.102117829999997],[563,6,37.886126740000002],[563,7,291.36867899999999],[563,8,9.8541559759999995],[563,10,4.7234364119999999],[563,11,11.56102098],[563,12,123.12752690000001],[563,13,2.6784601559999999],[564,0,3.0843208199999999],[564,2,34.748316060000001],[564,3,9.7487827800000009],[564,5,66.04887325],[564,6,64.467245739999996],[564,7,34.592617920000002],[564,8,160.5515809],[564,9,56.995600109999998],[564,10,54.212167909999998],[564,11,92.684250280000001],[564,12,36.287419829999997],[564,13,23.85901076],[565,0,26.949650630000001],[565,1,73.273819849999995],[565,2,7.3337654470000002],[565,3,0.66134507600000003],[565,6,7.3965827339999999],[565,8,18.52592611],[565,9,55.771467800000003],[565,10,16.90637195],[565,11,39.122733369999999],[565,12,8.6159241029999993],[565,13,254.48823110000001],[566,0,31.33056581],[566,1,17.606241090000001],[566,3,0.88418076700000003],[566,4,7.9821026689999997],[566,5,6.3626885609999997],[566,6,4.2380616800000004],[566,7,166.01488850000001],[566,8,1.088708129],[566,9,0.835442931],[566,10,0.29354361200000001],[566,11,1.436946984],[566,12,17.113943849999998],[566,13,0.33291222700000001],[567,1,15.53217925],[567,3,15.8030417],[567,4,26.990644069999998],[567,5,11.00915097],[567,6,19.63817706],[567,7,56.075573319999997],[567,8,19.580193600000001],[567,9,13.06545277],[567,10,3.6725718060000001],[567,11,23.37124026],[567,13,8.3302379000000002],[568,0,115.7024679],[568,1,88.409824929999999],[568,3,3.298224802],[568,4,5.6331694480000003],[568,5,21.209541890000001],[568,6,18.03405605],[569,0,196.51930050000001],[569,1,48.835639550000003],[569,2,11.884107520000001],[569,3,2.4112941860000001],[569,4,13.72781779],[569,5,3.4457893159999999],[569,6,1.9976501179999999],[569,7,2.281665458],[569,8,7.7938116959999997],[569,10,5.6037636370000001],[569,11,10.97255867],[569,12,62.82810121],[569,13,42.368751099999997],[570,0,7.849707435],[570,1,32.549515210000003],[570,2,5.4589947109999999],[570,5,17.41115199],[570,6,1.223500816],[570,7,11.17961358],[570,8,3.7127035839999998],[570,9,2.4420177189999999],[570,11,5.600302729],[570,12,4.4893716760000002],[570,13,23.354631000000001],[571,0,44.791023539999998],[571,1,162.6392366],[571,2,17.132189889999999],[571,3,4.2134957240000004],[571,5,93.027117110000006],[571,6,6.2832492630000001],[571,7,47.843789649999998],[571,8,30.86952346],[571,9,12.540903800000001],[571,10,17.625630950000001],[571,11,17.256105210000001],[571,12,60.382207010000002],[571,13,148.8106722],[572,0,120.9040315],[572,1,35.484700519999997],[572,2,84.770601799999994],[572,3,248.0717995],[572,4,275.13688919999998],[572,5,0.29974611400000001],[572,6,261.35577640000002],[573,0,63.990318240000001],[573,1,153.10092890000001],[573,2,24.83797921],[573,3,27.718043720000001],[573,4,120.5037282],[573,5,11.70285361],[573,6,21.919387570000001],[574,0,11.9203496],[574,1,2.6718269019999998],[574,2,6.9082325640000004],[574,3,4.4853935549999999],[574,4,6.3839851860000003],[574,5,83.326363349999994],[574,6,7.431898618],[574,7,40.320501819999997],[574,8,57.99095432],[574,9,64.278601859999995],[574,10,71.22997153],[574,11,153.0803798],[574,12,17.530550309999999],[574,13,17.732849829999999],[575,0,5.3590831699999999],[575,1,113.51196229999999],[575,2,1.8634584110000001],[575,3,16.13214237],[575,4,1.7220455130000001],[575,6,18.794198430000002],[576,0,2.8796762560000002],[576,1,1.452263791],[576,2,57.075237659999999],[576,3,72.328006889999997],[576,4,16.655984149999998],[576,6,40.395870160000001],[576,8,108.57169829999999],[576,9,99.440198940000002],[576,10,33.995278689999999],[576,11,40.678683479999997],[576,12,4.2349688700000003],[576,13,40.696476959999998],[577,0,12.599414940000001],[577,2,18.98461017],[577,3,8.6916729349999997],[577,4,14.84485424],[577,6,5.8914531190000003],[577,8,7.6618148850000001],[577,9,14.371998039999999],[577,10,18.362859029999999],[577,11,21.573452540000002],[577,13,2.082559475],[578,0,3.7822702910000001],[578,1,98.42470161],[578,2,5.523712411],[578,3,24.336618479999998],[578,4,0.72921893999999998],[578,6,16.447790189999999],[579,0,34.87210228],[579,1,20.843285999999999],[579,2,47.155556230000002],[579,3,56.131663349999997],[579,4,29.881403389999999],[579,5,11.71947698],[579,6,35.3298895],[579,7,4.1387596440000003],[579,8,28.274708910000001],[579,9,36.161981130000001],[579,10,18.635432720000001],[579,11,13.268899080000001],[579,12,23.7427454],[579,13,11.52803164],[580,0,7.5207425790000002],[580,1,9.1027750269999999],[580,2,7.8453294549999999],[580,3,4.2448616970000002],[580,4,7.2499682889999999],[580,5,50.044460839999999],[580,6,5.2750190249999998],[580,8,10.06154516],[580,9,5.6152268469999997],[580,10,7.8919284970000003],[580,11,5.7948541880000004],[580,12,13.272371420000001],[581,0,12.17303087],[581,1,25.238281600000001],[581,2,2.1164008879999998],[581,3,26.337717189999999],[581,4,7.8231714339999998],[581,5,1.63639753],[581,6,23.71698773],[581,8,4.5237664930000001],[581,9,3.7869891729999998],[581,10,1.7741430929999999],[581,11,6.0793170940000003],[581,12,2.983692274],[581,13,4.0241647570000003],[582,0,5.4284046439999996],[582,1,1.825083749],[582,2,5.6626885439999999],[582,3,9.191709479],[582,4,5.232962186],[582,5,99.608168930000005],[582,6,19.037307469999998],[582,7,28.99190836],[582,8,58.318736250000001],[582,9,87.815443130000006],[582,10,71.204041439999997],[582,11,113.8616773],[582,12,26.610774540000001],[582,13,2.6917858290000001],[583,1,17.185946210000001],[583,2,3.2316876699999999],[583,3,0.87428241799999995],[583,5,87.143395440000006],[583,6,2.1729124369999999],[584,0,1.2879005349999999],[584,1,2.598029983],[584,2,5.3739395529999996],[584,3,2.9076701370000002],[584,4,17.38143955],[584,5,5.4535960870000002],[584,6,3.6133133150000001],[584,8,39.159181359999998],[584,9,31.25160069],[584,10,43.922606299999998],[584,11,236.5096686],[584,13,28.738435809999999],[585,0,207.03911690000001],[585,1,1.3301009189999999],[585,3,279.11735640000001],[585,4,1372.9410580000001],[585,5,233.73458600000001],[585,6,331.13042560000002],[585,8,259.82386609999998],[585,9,319.99463509999998],[585,10,325.19438220000001],[585,11,460.62997580000001],[585,12,92.119786050000002],[585,13,123.589862],[586,0,1.5614043120000001],[586,1,3.1497581590000001],[586,2,9.7727567030000007],[586,3,7.6378352950000004],[586,4,5.5190227969999999],[586,5,2.5187595630000001],[586,6,6.5709767619999999],[586,8,36.714142150000001],[586,9,22.830139890000002],[586,10,6.1442525740000002],[586,11,26.735274619999998],[586,13,0.77425436700000005],[587,0,76.515381020000007],[587,1,51.450467539999998],[587,3,0.71978089700000003],[587,4,18.440136729999999],[587,5,15.42872706],[587,6,16.994735210000002],[587,7,126.6820343],[587,8,3.8774729369999998],[587,9,5.9509197560000002],[587,12,28.13165682],[587,13,1.8970860860000001],[588,2,127.4664477],[588,3,82.153174140000004],[588,4,270.23182200000002],[588,5,7.609167663],[588,6,75.622505950000004],[588,8,160.6331289],[588,9,40.249857259999999],[588,10,47.141015580000001],[588,11,66.921404050000007],[588,12,14.53468936],[588,13,32.07800108],[589,0,29.732152899999999],[589,1,11.01627128],[589,2,21.520861700000001],[589,3,72.605406200000004],[589,4,79.550803189999996],[589,6,64.690003090000005],[589,7,3.8888045240000002],[589,8,61.25191083],[589,9,77.016855109999995],[589,10,26.26495422],[589,11,24.155860319999999],[590,0,16.016735919999999],[590,1,1.242689138],[590,2,5.1409232039999999],[590,3,6.9539807480000002],[590,4,22.566263079999999],[590,6,6.0491173460000001],[590,8,3.7461222279999999],[590,9,31.046383800000001],[590,10,21.00905152],[590,11,25.315189570000001],[590,13,1.832821652],[591,2,6.2710765689999999],[591,3,9.3309778039999998],[591,4,62.298198579999998],[591,5,0.90914730499999996],[591,6,12.64958281],[591,8,25.590039579999999],[591,9,12.623818869999999],[591,10,9.8567578030000007],[591,11,11.5801301],[591,12,3.3153506300000002],[591,13,2.2357394689999999],[592,2,1212.0563139999999],[592,3,22.816300120000001],[592,4,1.1133962100000001],[592,5,1.0480167410000001],[592,6,160.8044907],[593,0,75.771481489999999],[593,1,216.5385823],[593,2,95.979200169999999],[593,3,44.803504539999999],[593,4,128.69556800000001],[593,5,18.552738160000001],[593,6,45.553557150000003],[593,7,5.7811245830000004],[593,9,3.3674649090000002],[593,11,2.3167919029999999],[593,12,83.574463800000004],[593,13,69.778138600000005],[594,0,2.6684014020000002],[594,2,16.701399810000002],[594,3,30.122011990000001],[594,4,12.86164587],[594,6,20.587667799999998],[594,8,51.925706550000001],[594,9,37.355883660000003],[594,10,12.25043853],[594,11,29.12732652],[594,12,4.9053243609999999],[594,13,31.756358129999999],[595,0,15.746789120000001],[595,1,5.7755208649999998],[595,2,1.4933093639999999],[595,3,4.847897154],[595,4,10.11989801],[595,5,0.28865605900000002],[595,6,5.689712203],[595,7,0.76454652099999998],[595,8,0.87052370599999995],[595,9,2.6720582230000001],[595,11,0.61278568300000003],[595,13,51.109321059999999],[596,0,50.299366429999999],[596,1,31.220581580000001],[596,2,90.141166220000002],[596,3,82.98614302],[596,4,62.164621709999999],[596,5,21.065136500000001],[596,6,75.082600589999998],[596,7,76.458447669999998],[596,8,58.037794929999997],[596,9,44.536514629999999],[596,10,27.06763561],[596,11,34.781454609999997],[596,12,56.901762580000003],[596,13,17.26751973],[597,0,11.4176205],[597,1,20.93846082],[597,2,23.820784570000001],[597,3,7.6160378199999998],[597,4,21.012493710000001],[597,5,256.18027489999997],[597,6,24.752846120000001],[597,7,76.500908859999996],[597,8,120.558424],[597,9,131.7462984],[597,10,156.57167219999999],[597,11,235.93193160000001],[597,12,46.557463849999998],[597,13,12.35271579],[598,0,56.737685339999999],[598,1,17.608408010000002],[598,2,15.1760053],[598,3,87.860487000000006],[598,4,84.14603194],[598,6,88.774772179999999],[599,0,10.425560109999999],[599,2,15.53645096],[599,3,57.162746910000003],[599,4,107.6807329],[599,5,178.38944420000001],[599,6,54.321031300000001],[600,0,1.1149696849999999],[600,1,274.40039050000001],[600,2,2.326181069],[600,3,1.8879354230000001],[600,4,148.32608329999999],[600,6,0.78203531599999998],[601,0,3.8140007460000001],[601,1,47.701748500000001],[601,2,14.32299158],[601,3,21.957544250000002],[601,4,52.944231510000002],[601,6,21.401000010000001],[601,8,19.01848429],[601,9,8.5429646699999999],[601,10,12.006721750000001],[601,11,10.77541469],[601,13,7.9432522250000002],[602,0,11.649683250000001],[602,1,84.014065029999998],[602,2,82.029176620000001],[602,3,125.58862499999999],[602,4,207.19814880000001],[602,6,83.344624749999994],[602,8,57.736838859999999],[602,9,72.845967369999997],[602,10,73.347917129999999],[602,11,92.754789709999997],[602,12,38.548119110000002],[602,13,13.864162759999999],[603,0,47.794319090000002],[603,1,178.7178164],[603,2,38.912834099999998],[603,3,455.96181919999998],[603,4,529.28393489999996],[603,6,244.47075670000001],[603,8,55.292764089999999],[603,9,328.5609609],[603,10,99.388974509999997],[603,11,119.7603199],[603,12,89.146094719999994],[603,13,246.24663820000001],[604,2,21.821326639999999],[604,3,11.80683541],[604,4,69.906596070000006],[604,5,0.84361061299999995],[604,6,19.562877310000001],[604,8,53.427057320000003],[604,9,32.538387929999999],[604,10,23.780184089999999],[604,11,19.699837899999999],[604,12,4.1018141740000003],[604,13,8.2982968029999995],[605,0,1.289938464],[605,2,5.6929686479999999],[605,3,1.2881199240000001],[605,4,2.2000313],[605,5,5.1020789180000001],[605,6,1.322338212],[605,7,1.430849627],[605,8,48.030818150000002],[605,9,4.6303331539999997],[605,10,4.8157041180000002],[605,11,126.0237709],[605,12,41.95367856],[605,13,6.9376604799999999],[606,0,11.6993361],[606,3,18.984619089999999],[606,4,100.7981719],[606,5,9.7312027600000004],[606,6,20.51466989],[606,8,21.78806144],[606,9,23.885034579999999],[606,10,28.773647629999999],[606,11,36.621521219999998],[606,12,3.763707256],[606,13,8.7020338010000007],[607,0,6.54613231],[607,1,60.744148109999998],[607,2,47.800592639999998],[607,3,69.461706620000001],[607,4,122.4226827],[607,6,56.933747459999999],[607,8,42.992213980000002],[607,9,53.763068269999998],[607,10,49.801818760000003],[607,11,85.746319749999998],[607,12,24.067520170000002],[607,13,9.7381020800000009],[608,0,1.8851232440000001],[608,1,24.71809176],[608,2,3.2774717729999998],[608,3,2.482672049],[608,4,3.0287531649999999],[608,6,1.322217969],[609,0,50.007193370000003],[609,1,38.42952425],[609,2,68.725907879999994],[609,3,89.603453380000005],[609,4,49.737124219999998],[609,5,30.73084562],[609,6,63.468771029999999],[609,7,17.80515716],[609,8,68.060058810000001],[609,9,42.967147199999999],[609,10,23.947059769999999],[609,11,32.619135579999998],[609,12,54.86512158],[609,13,11.80813949],[610,0,87.149307780000001],[610,1,287.14456619999999],[610,2,107.5775136],[610,3,46.729417599999998],[610,4,203.02806559999999],[610,5,23.72351634],[610,6,47.88217349],[611,0,158.47288280000001],[611,1,131.35406470000001],[611,3,4.4279877409999999],[611,4,19.66311503],[611,5,34.169505270000002],[611,6,25.311898880000001],[611,7,263.9664477],[611,8,6.6790224089999999],[611,10,6.1742934979999999],[611,11,2.014949299],[611,12,101.5296333],[612,0,77.116537370000003],[612,1,175.46182379999999],[612,2,63.607517270000002],[612,3,46.562867539999999],[612,4,148.6801189],[612,5,13.01855904],[612,6,22.642004740000001],[613,0,30.922126859999999],[613,1,86.88359217],[613,2,30.720658499999999],[613,3,21.608580180000001],[613,4,72.392841250000004],[613,5,11.57966568],[613,6,12.39351838],[614,0,22.621478920000001],[614,1,3.8027833480000002],[614,2,23.597796769999999],[614,3,12.05869281],[614,4,38.76804052],[614,5,3.0409626520000002],[614,6,16.748094269999999],[614,7,6.0408157349999998],[614,8,70.310080110000001],[614,9,24.631132409999999],[614,10,23.078573209999998],[614,11,140.4100779],[614,12,12.93758113],[614,13,85.999487810000005],[615,0,3.848710171],[615,1,199.9190945],[615,3,3.8015094760000001],[615,4,3.7101425020000001],[615,6,5.3989401069999996],[615,8,1.1702172289999999],[615,9,4.4899532129999997],[615,10,1.262082216],[615,11,1.2356223479999999],[615,12,2.1225260650000002],[615,13,1.4313464330000001],[616,0,39.875124710000001],[616,1,249.782668],[616,2,121.5043702],[616,3,355.95553530000001],[616,4,481.50499139999999],[616,6,207.5538876],[616,8,162.08150119999999],[616,9,151.7982451],[616,10,132.1362939],[616,11,132.06114909999999],[616,12,118.05556110000001],[616,13,37.464439810000002],[617,0,15.57837426],[617,2,11.91719434],[617,3,19.344060209999999],[617,4,14.01632933],[617,6,16.75413524],[617,8,51.787625990000002],[617,9,2.907828066],[617,10,6.8113517650000004],[617,11,12.00339014],[617,12,7.6367299869999998],[617,13,23.174569600000002],[618,1,307.14351629999999],[618,2,93.955221480000006],[618,3,20.17310453],[618,4,9.647245539],[618,5,1477.135655],[618,6,42.115552839999999],[618,7,506.23017340000001],[618,8,1.738766166],[618,9,2.668557098],[618,10,5.6257910100000004],[618,11,5.5078449000000003],[618,12,982.91979430000004],[618,13,25.521176959999998],[619,0,4.9483416480000004],[619,1,1.247761339],[619,2,45.166682430000002],[619,3,58.651860480000003],[619,4,36.968919929999998],[619,6,54.664268579999998],[619,8,101.55813809999999],[619,9,50.800613490000003],[619,10,29.20818843],[619,11,39.716432619999999],[619,12,5.4579241659999997],[619,13,38.646353679999997],[620,0,2.268890275],[620,1,199.0969403],[620,3,3.8418249219999998],[620,4,6.5616057349999997],[620,6,3.9784766070000002],[620,8,0.68986605199999995],[620,9,1.0587662600000001],[620,11,1.4568473099999999],[620,12,1.668361099],[620,13,6.7504547920000002],[621,0,438.00804779999999],[621,1,414.17626369999999],[621,3,21.337504800000001],[621,4,86.709620729999997],[621,5,95.418105339999997],[621,6,60.34621765],[621,7,1050.598176],[621,8,12.683644810000001],[621,9,8.516427384],[621,10,3.419835682],[621,11,18.414758859999999],[621,12,259.7698029],[621,13,5.8177306619999998],[622,0,71.901768259999997],[622,1,20.396889430000002],[622,2,2.3439052660000002],[622,3,2.9591651190000001],[622,4,2.1660325359999999],[622,6,3.151975948],[622,7,2.4000714909999998],[622,8,2.7327560499999999],[622,9,0.69901248500000002],[622,10,1.9648561680000001],[622,11,1.9236624689999999],[622,12,29.73984214],[622,13,2.228372947],[623,0,10.876289209999999],[623,1,5.4850752629999997],[623,2,3.4037093220000001],[623,3,2.4555204750000001],[623,4,4.1938811769999997],[624,0,9.7835403129999996],[624,1,434.19073780000002],[624,3,17.946601560000001],[624,4,4.715648506],[624,6,32.595147820000001],[625,0,9816.8154610000001],[625,1,736.1947189],[625,2,6527.9487630000003],[625,3,4253.1723279999997],[625,4,3607.5363990000001],[625,5,4356.4619009999997],[625,6,4170.9710020000002],[625,7,4271.7150439999996],[625,8,5415.7318400000004],[625,9,4836.0232720000004],[625,10,3605.4633840000001],[625,11,5498.9884780000002],[625,12,1909.6790980000001],[625,13,1409.0167160000001],[626,0,7.4836031099999998],[626,2,7.8065870869999996],[626,3,49.842013129999998],[626,4,82.241492129999997],[626,5,98.689249450000005],[626,6,29.394229469999999],[627,0,11.64358039],[627,1,26.69105308],[627,2,35.334121760000002],[627,3,81.849729629999999],[627,4,94.896936490000002],[627,5,14.08702053],[627,6,80.925178369999998],[627,8,432.55806130000002],[627,9,368.48455369999999],[627,10,177.71998239999999],[627,11,342.55076359999998],[627,13,33.067601809999999],[628,0,21.584754369999999],[628,1,58.509639630000002],[628,2,12.66543469],[628,3,2.2842898190000001],[628,4,5.20190603],[628,5,34.275123180000001],[628,6,5.6772979240000003],[628,7,30.260842029999999],[628,8,4.922204518],[628,9,2.5181043239999998],[628,10,7.0781465529999998],[628,11,13.85950289],[628,12,29.759452979999999],[628,13,64.219460130000002],[629,0,131.60854499999999],[629,1,43.41323474],[629,2,88.935397449999996],[629,3,249.94448969999999],[629,4,284.0614794],[629,5,0.50071380899999995],[629,6,274.02631380000003],[630,0,323.98840360000003],[630,1,256.00620570000001],[630,2,26.47702074],[630,3,32.865266650000002],[630,4,99.310279899999998],[630,5,84.898534060000003],[630,6,104.720821],[630,7,2698.3897360000001],[630,8,727.24965569999995],[630,9,452.86597060000003],[630,10,301.59412950000001],[630,11,406.47714480000002],[630,12,183.3423377],[630,13,226.54759060000001],[631,0,1.1401351449999999],[631,2,2.3786842159999999],[631,3,0.64351571100000005],[631,4,8.7926888129999998],[631,5,2.0690938669999999],[631,7,155.27484459999999],[631,8,193.4380085],[631,9,153.22704279999999],[631,10,254.2363737],[631,11,35.139705149999998],[631,12,444.33319940000001],[631,13,3017.3231500000002],[632,0,2.1923032619999998],[632,2,19.438825349999998],[632,3,30.315835060000001],[632,4,21.133723109999998],[632,6,13.83905534],[632,8,13.998168120000001],[632,9,11.25330046],[632,10,4.3134455479999998],[632,11,15.484381320000001],[632,13,4.8919435040000003],[633,0,42.428740580000003],[633,1,41.799666330000001],[633,3,2.2276886779999998],[633,4,12.36546409],[633,5,10.744019700000001],[633,6,6.920779166],[633,7,82.209285440000002],[633,8,0.60002999599999995],[633,9,0.92089110900000004],[633,10,3.8828031279999999],[633,12,21.0409936],[633,13,1.467848485],[634,0,159.4560438],[634,1,1.8071026290000001],[634,3,274.0457619],[634,4,1103.6394580000001],[634,5,173.40977169999999],[634,6,327.9856115],[634,8,222.26056890000001],[634,9,274.2277631],[634,10,321.96152530000001],[634,11,375.03268650000001],[634,12,61.919208640000001],[634,13,69.296910060000002],[635,0,1.730271699],[635,1,287.95862290000002],[635,3,24.415022799999999],[635,4,13.34380462],[635,6,9.7088456730000008],[635,8,1.052193417],[635,9,1.6148452090000001],[635,11,4.4440080640000001],[635,12,15.267647050000001],[635,13,2.5739721769999999],[636,0,28.469910850000002],[636,1,5.3841756399999996],[636,2,27.84247547],[636,3,46.19838326],[636,4,54.889779480000001],[636,5,24.756917319999999],[636,6,67.394303730000004],[636,7,2.850965548],[636,8,24.887154089999999],[636,9,46.498693539999998],[636,10,18.67190128],[636,11,31.990770380000001],[636,13,10.58804211],[637,0,1733.5596519999999],[637,1,141.2711607],[637,2,537.12424050000004],[637,3,270.20956560000002],[637,4,177.074983],[637,5,571.5632329],[637,6,169.9055654],[638,0,33.512895790000002],[638,1,10.081330700000001],[638,2,41.092481200000002],[638,3,104.8641411],[638,4,94.651816839999995],[638,6,106.394729],[639,0,78.064355309999996],[639,1,19.36181388],[639,2,72.088695110000003],[639,3,146.62965120000001],[639,4,161.61051760000001],[639,6,163.3644808],[640,0,13.029236709999999],[640,1,0.045005745999999999],[640,3,18.76269491],[640,4,77.081385330000003],[640,6,15.491897979999999],[641,1,1.6889587180000001],[641,3,28.35379996],[641,4,46.812364299999999],[641,5,16.207266879999999],[641,6,27.013343280000001],[642,0,1.346051485],[642,2,120.75651879999999],[642,3,56.980434410000001],[642,4,299.7429894],[642,5,9.7711464629999991],[642,6,118.0143968],[642,8,170.2575119],[642,9,103.0130198],[642,10,93.577183989999995],[642,11,164.21613070000001],[642,12,15.8364639],[642,13,80.096069810000003],[643,0,17.053428060000002],[643,1,95.3851315],[643,2,21.023877760000001],[643,3,11.375360840000001],[643,4,11.95595793],[643,6,10.87382438],[643,7,2.483961458],[643,8,23.568953149999999],[643,9,37.619147630000001],[643,10,30.503010079999999],[643,11,37.827108709999997],[643,13,9.2250460630000006],[644,0,12.611064880000001],[644,2,5.2621377589999998],[644,3,38.436898859999999],[644,4,30.392550839999998],[644,5,6.8658905360000002],[644,6,38.91954398],[644,8,6.1351194549999999],[644,9,4.7079121060000002],[644,10,1.654185429],[644,11,8.097525096],[644,12,6.4912204889999998],[644,13,133.19859769999999],[645,0,23.521623999999999],[645,1,75.622204980000006],[645,2,3.0670988879999999],[645,3,0.82975550399999998],[645,5,15.11815689],[645,6,3.0933700900000001],[645,7,30.620798919999999],[645,8,6.2578714409999998],[645,9,6.8601548680000004],[645,10,5.7849686050000004],[645,11,3.7757901989999998],[645,12,11.89095039],[645,13,59.04737952],[646,0,1121.2395590000001],[646,1,81.372792419999996],[646,2,262.78053540000002],[646,3,211.41486599999999],[646,4,126.9745465],[646,5,118.5225174],[646,6,224.61265030000001],[647,0,29.22614286],[647,1,58.956723259999997],[647,2,29.35834358],[647,3,17.106792639999998],[647,4,61.565177140000003],[647,5,5.8932227099999999],[647,6,19.73987477],[648,0,115.23266889999999],[648,1,58.113557800000002],[648,2,73.250520620000003],[648,3,274.38617900000003],[648,4,274.2383054],[648,6,226.05388959999999],[649,0,14.653630590000001],[649,1,16.258098990000001],[649,2,16.81467146],[649,3,62.031077260000004],[649,4,67.805021710000005],[649,5,5.3186216240000004],[649,6,50.362192120000003],[649,8,360.00445919999999],[649,9,247.53716270000001],[649,10,98.027481710000004],[649,11,287.9169334],[649,13,15.259237150000001],[650,0,3.418262323],[650,1,1.7238807970000001],[650,3,45.339431619999999],[650,4,800.73174189999997],[650,6,1.1987778200000001],[651,0,4.719331027],[651,2,13.128032259999999],[651,3,57.713227770000003],[651,4,130.41664410000001],[651,5,148.4521153],[651,6,51.85854776],[652,2,0.60164943299999996],[652,3,0.75957848699999997],[652,4,2.038636817],[652,5,15.700307889999999],[652,6,1.618140946],[652,7,4.3124659110000003],[652,8,10.52193417],[652,9,18.660433520000002],[652,10,17.904515549999999],[652,11,25.18271236],[652,12,2.544607842],[652,13,1.715981451],[653,0,47.275101100000001],[653,1,14.304924189999999],[653,2,23.013872849999998],[653,3,93.39063573],[653,4,72.916838769999998],[653,5,0.95326537200000006],[653,6,78.475278700000004],[653,7,5.0497171400000003],[653,8,60.371648829999998],[653,9,76.477054030000005],[653,10,53.742391759999997],[653,11,54.639348720000001],[653,12,3.4762341960000001],[654,0,26.79212605],[654,1,8.4447935909999998],[654,2,19.21455551],[654,3,37.805066609999997],[654,4,48.42658376],[654,6,64.597125250000005],[655,0,67.770766050000006],[655,1,27.057433379999999],[655,2,36.820665030000001],[655,3,170.53665960000001],[655,4,161.9658676],[655,6,156.46656590000001],[655,8,139.9490768],[655,9,146.26510630000001],[655,10,51.855117139999997],[655,11,76.151942539999993],[655,13,4.2006906180000003],[656,0,5.985897155],[656,1,167.8440252],[656,2,7.4930901729999997],[656,3,5.4057014270000003],[656,4,3.462229754],[656,6,13.435150500000001],[656,8,3.6400766349999998],[656,9,21.22899537],[656,10,6.2813308450000003],[656,11,13.83669265],[656,12,400.54120899999998],[656,13,97.951587680000003],[657,0,17.570198609999998],[657,2,9.1642544069999996],[657,3,58.510189320000002],[657,4,150.74470299999999],[657,5,181.75040469999999],[657,6,52.99177083],[658,0,70.922106670000005],[658,2,0.63233355400000002],[658,3,81.770468820000005],[658,4,316.13196720000002],[658,5,71.504435549999997],[658,6,71.427977619999993],[658,7,0.97122892999999999],[658,8,63.770987910000002],[658,9,83.162913399999994],[658,10,82.691626790000001],[658,11,113.6525436],[658,12,16.04629705],[658,13,25.24895107],[659,2,33.230742329999998],[659,3,34.419072280000002],[659,4,135.11937900000001],[659,5,2.2023388169999998],[659,6,45.325561370000003],[659,8,96.859196350000005],[659,9,50.117585859999998],[659,10,28.65267734],[659,11,30.38963072],[659,12,12.71603453],[659,13,16.247716260000001],[660,0,74.751170959999996],[660,1,167.6916957],[660,2,67.221851959999995],[660,3,30.552173960000001],[660,4,108.0897824],[660,5,63.930259120000002],[660,6,35.254772789999997],[660,7,4.1299600139999999],[660,8,1.5674773660000001],[660,9,1.2028365089999999],[660,11,4.96525777],[660,12,32.221480020000001],[660,13,99.697184559999997],[661,0,24.21243861],[661,1,24.421389600000001],[661,3,1.4577064559999999],[661,4,4.9793497809999998],[661,5,4.1010887670000002],[661,6,3.1700682410000001],[662,0,66.960844100000003],[662,1,136.8547538],[662,2,47.792652339999997],[662,3,18.897038380000001],[662,4,42.467110759999997],[662,5,12.791491150000001],[662,6,22.24708605],[663,0,8.352761739],[663,1,56.566818169999998],[663,2,44.811039260000001],[663,3,95.636399800000007],[663,4,139.18511950000001],[663,6,56.91205566],[663,8,33.378833960000001],[663,9,55.682490629999997],[663,10,70.433131540000005],[663,11,52.100454120000002],[663,12,28.954932339999999],[663,13,8.8754749279999992],[664,0,15.32125873],[664,1,5.94364604],[664,2,56.553487009999998],[664,3,48.559787280000002],[664,4,77.256564220000001],[664,5,11.407058859999999],[664,6,30.58553805],[664,7,3.7766517039999998],[664,8,40.851426480000001],[664,9,21.998733820000002],[664,10,18.550890899999999],[664,11,43.891419890000002],[664,12,21.665447520000001],[664,13,92.921563300000003],[665,0,1.2404608159999999],[665,2,16.821970400000001],[665,3,28.705804839999999],[665,4,9.5663974469999999],[665,6,25.231574630000001],[665,8,70.153165900000005],[665,9,39.362127350000002],[665,10,3.2542092610000002],[665,11,20.708895699999999],[665,12,6.3849522140000001],[665,13,29.525181530000001],[666,0,7.1314335519999998],[666,2,1.859804571],[666,3,16.100510719999999],[666,4,41.248054869999997],[666,5,65.788394699999998],[666,6,17.50685726],[667,1,3.5003991760000002],[667,2,12.67080595],[667,3,7.8351722019999999],[667,4,16.727503169999999],[667,5,216.23478750000001],[667,6,17.039116799999999],[667,7,69.50588716],[667,8,123.4590343],[667,9,210.53082140000001],[667,10,286.7865066],[667,11,338.71143910000001],[667,12,44.658110430000001],[667,13,30.976085009999998],[668,0,5.0796523899999997],[668,1,268.1292732],[668,3,13.37961436],[668,4,1.6322554300000001],[668,6,22.564704290000002],[669,2,506.36327779999999],[669,3,72.523399620000006],[669,4,1.720355576],[669,5,942.4529665],[669,6,598.32071540000004],[669,7,849.2296139],[669,8,2397.2858860000001],[669,9,1042.6385170000001],[669,10,891.86730409999996],[669,11,1269.647434],[669,12,639.06989390000001],[669,13,610.60480310000003],[670,0,57.746188259999997],[670,1,8.8847591559999994],[670,2,42.881608079999999],[670,3,124.29585609999999],[670,4,139.63953989999999],[670,5,0.59207117300000001],[670,6,107.0925391],[671,0,11.99900293],[671,1,17.481465679999999],[671,2,25.033733080000001],[671,3,41.38740155],[671,4,21.848768069999998],[671,5,4.8390098500000001],[671,6,27.118393260000001],[671,7,21.3613401],[671,8,14.593398150000001],[671,9,18.664248329999999],[671,10,19.23657571],[671,11,8.5605800510000005],[671,12,17.646221090000001],[671,13,3.966634542],[672,0,14.44699548],[672,2,30.141023430000001],[672,3,2.0385453],[672,4,22.631132390000001],[672,5,21.848425800000001],[672,6,6.3331658409999996],[673,0,131.65166740000001],[673,1,48.399294689999998],[673,2,5.1339666089999998],[673,3,4.1667424559999997],[673,4,11.86090888],[673,5,0.74429515499999999],[673,6,0.86299025699999998],[673,7,1.971371306],[673,8,0.74821061],[673,9,4.5932403639999997],[673,10,4.8416821140000001],[673,11,6.3202333910000004],[673,12,55.18854984],[673,13,25.624781200000001],[674,0,22.487826330000001],[674,1,123.9943543],[674,2,12.5111338],[674,3,0.84617275999999997],[674,4,1.4452121449999999],[674,5,58.041522929999999],[674,6,8.4121985180000003],[674,7,24.020501150000001],[674,8,7.2933571759999998],[674,9,6.9958875279999999],[674,10,13.765332000000001],[674,11,17.32723507],[674,12,30.86674343],[674,13,60.215670619999997],[675,0,22.922464990000002],[675,1,0.85630680100000001],[675,2,23.911773050000001],[675,3,129.8582859],[675,4,257.800343],[675,5,361.55370699999997],[675,6,98.848241669999993],[676,0,1.0187762220000001],[676,1,7.192977129],[676,2,2.125490938],[676,3,3.4501094399999999],[676,4,8.8388689019999997],[676,5,84.431007719999997],[676,6,8.574787229],[676,7,34.278668109999998],[676,8,54.518355630000002],[676,9,96.032175769999995],[676,10,122.9416559],[676,11,147.83857979999999],[676,12,11.986029540000001],[676,13,9.0932596910000001],[677,0,28.37325629],[677,1,280.35153129999998],[677,2,165.5285178],[677,3,304.86765969999999],[677,4,490.81133190000003],[677,6,217.8041791],[677,8,162.63517429999999],[677,9,152.99830170000001],[677,10,156.4493306],[677,11,180.8342767],[677,12,129.81690760000001],[677,13,44.553294190000003],[678,0,23.282881100000001],[678,1,92.699250399999997],[678,2,29.400953659999999],[678,3,13.14133666],[678,4,81.509380669999999],[678,5,5.9302870040000002],[678,6,10.31401294],[679,0,635.31910849999997],[679,1,143.31912360000001],[679,2,156.77691419999999],[679,3,110.27519220000001],[679,4,122.4890585],[679,5,189.26793900000001],[679,6,105.41319009999999],[679,7,157.61491269999999],[679,8,83.084544080000001],[679,9,44.629662660000001],[679,10,60.932684600000002],[679,11,110.5376055],[679,12,162.75357639999999],[679,13,75.202145790000003],[680,0,1.1458825180000001],[680,1,2.3115427450000001],[680,2,25.102088160000001],[680,3,23.930106909999999],[680,4,80.637738029999994],[680,5,3.46587347],[680,6,35.363568000000001],[680,8,36.931524850000002],[680,9,22.458253689999999],[680,10,12.02437499],[680,11,26.487632189999999],[680,12,5.0555441239999999],[680,13,5.11388423],[681,0,0.59858971599999999],[681,1,1.207510973],[681,2,6.2442418110000002],[681,3,1.0135690180000001],[681,6,0.83969690600000002],[682,0,114.9839602],[682,1,33.900753100000003],[682,2,7.3813255340000001],[682,3,6.9891565260000004],[682,4,1.7052940969999999],[682,5,1.070105291],[682,6,9.9260669279999991],[682,7,17.005954030000002],[682,8,2.1514694200000002],[682,11,2.27171813],[682,12,31.218476750000001],[682,13,23.684049439999999],[683,0,8.0989044959999994],[683,1,36.445403130000003],[683,2,5.1990425819999997],[683,3,0.35162985899999999],[683,5,20.35069713],[683,6,3.4957166160000002],[683,7,21.95995525],[683,8,5.6827095669999999],[683,9,1.1628655800000001],[683,10,8.1717553550000002],[683,11,7.2003892220000001],[683,12,14.20107367],[683,13,20.388963570000001],[684,0,2.9368791270000001],[684,1,4.7395585740000001],[684,2,3.0636315600000001],[684,3,0.33152698899999999],[684,6,0.41198307499999998],[684,8,1.7859419919999999],[684,9,3.2891517719999999],[684,10,1.5409143329999999],[684,11,2.2629130210000001],[684,12,149.4406433],[684,13,2.6213611999999999],[685,0,10.462171079999999],[685,2,5.9529309479999997],[685,3,27.378025879999999],[685,4,42.175704639999999],[685,5,88.603822620000003],[685,6,19.345966740000001],[686,0,269.89841689999997],[686,1,2600.0761889999999],[686,2,1531.6153099999999],[686,3,3041.3078839999998],[686,4,4611.5651850000004],[686,6,1928.393855],[686,8,1410.0384300000001],[686,9,1419.5597190000001],[686,10,1268.1928250000001],[686,11,1438.782788],[686,12,1297.499063],[686,13,389.01276860000002],[687,0,1061.4192840000001],[687,1,109.3038933],[687,2,405.7258559],[687,3,162.54944190000001],[687,4,125.9328369],[687,5,352.02183659999997],[687,6,81.215484750000002],[688,0,124.1084611],[688,1,5.2707160000000002],[688,3,252.17771909999999],[688,4,877.78053560000001],[688,5,163.58773389999999],[688,6,190.59189430000001],[688,8,204.17012030000001],[688,9,226.78134370000001],[688,10,190.209934],[688,11,161.05698190000001],[688,12,53.795057159999999],[688,13,66.076380580000006],[689,0,1339.039888],[689,1,63.669003609999997],[689,2,365.66999470000002],[689,3,336.57677690000003],[689,4,240.81674580000001],[689,5,282.73541160000002],[689,6,269.41867480000002],[689,7,374.43242350000003],[689,8,124.96001339999999],[689,9,131.61465509999999],[689,10,65.182724789999995],[689,11,79.339000690000006],[689,12,124.4358338],[689,13,111.8860461],[690,0,98.167653889999997],[690,1,235.36312330000001],[690,2,130.9434085],[690,3,48.141239470000002],[690,4,165.9960438],[690,5,13.62916403],[690,6,42.892906910000001],[691,0,6.642979199],[691,1,5.0252305970000002],[691,2,12.126944870000001],[691,3,6.5615095060000002],[691,4,27.216182329999999],[691,5,235.08307579999999],[691,6,17.472597260000001],[691,7,29.269912959999999],[691,8,118.15987939999999],[691,9,237.1433371],[691,10,215.66045980000001],[691,11,394.55283470000001],[691,12,40.298919529999999],[691,13,17.293802110000001],[692,0,13.144311930000001],[692,1,11.93197146],[692,2,8.9125437689999991],[692,3,34.127031219999999],[692,4,7.6026411229999997],[692,5,1.1927013799999999],[692,6,33.189725780000003],[692,8,5.5952200740000002],[692,9,6.1337271930000004],[692,10,2.5861966619999999],[692,11,5.0639528110000001],[692,12,2.8995838539999998],[692,13,17.598267310000001],[693,1,7.4009784850000004],[693,3,13.805078119999999],[693,4,12.96803339],[693,5,5.1785323969999997],[693,6,10.293204579999999],[693,7,31.351034720000001],[693,8,4.4620925959999997],[693,9,7.9895199740000002],[693,10,1.6041260180000001],[693,11,6.2819804650000002],[693,13,5.4577903660000002],[694,0,44.354037939999998],[694,1,37.023566049999999],[694,2,47.863767760000002],[694,3,97.547564429999994],[694,4,140.06646050000001],[694,6,112.6387368],[694,8,66.035092520000006],[694,9,54.241957900000003],[694,10,30.092540639999999],[694,11,54.995066999999999],[694,12,2.2492706820000001],[694,13,6.8256806340000002],[695,0,6.4372232059999996],[695,2,3.3575232960000001],[695,3,19.377605819999999],[695,4,70.328541939999994],[695,5,76.582921670000005],[695,6,20.317692749999999],[696,1,0.98086051799999996],[696,2,7.101071997],[696,3,20.8574798],[696,4,2.8123673779999998],[696,6,18.416304390000001],[696,8,48.492049790000003],[696,9,25.412654969999998],[696,10,7.6534825289999997],[696,11,9.9907004829999995],[696,12,5.0055293819999997],[696,13,17.359859409999999],[697,0,6.3975921040000001],[697,1,33.070613850000001],[697,2,7.5079181879999997],[697,4,0.770906918],[697,5,14.51277361],[697,6,2.2436228680000001],[697,7,6.4065232840000004],[697,8,3.404127956],[697,9,6.7171595560000004],[697,10,3.1468804590000001],[697,11,4.1078737690000002],[697,12,3.5282095529999999],[697,13,8.3274904599999999],[698,0,5.94609991],[698,1,89.961212599999996],[698,3,1.678050504],[698,4,0.95533642100000005],[698,6,3.4754757500000002],[699,0,3.3676213989999999],[699,1,23.77678551],[699,2,21.07778514],[699,3,47.518868449999999],[699,4,66.550681130000001],[699,5,10.185817030000001],[699,6,63.774980020000001],[699,8,317.4214235],[699,9,218.43622379999999],[699,10,94.971686750000003],[699,11,214.07157179999999],[699,12,1.238140204],[699,13,25.048562570000001],[700,0,13.0359538],[700,1,1.6435566020000001],[700,2,49.29482007],[700,3,61.62124231],[700,4,20.42074401],[700,6,58.288960230000001],[700,8,119.9000798],[700,9,65.39399598],[700,10,19.23657571],[700,11,12.55551741],[700,12,26.36040435],[700,13,26.664598869999999],[701,0,11.437204749999999],[701,1,187.04648750000001],[701,2,18.74843422],[701,3,41.49895789],[701,4,22.838377189999999],[701,5,7.4128587550000002],[701,6,30.369038100000001],[701,7,5.2357354709999999],[701,8,21.361984329999999],[701,9,77.769378290000006],[701,10,19.288426319999999],[701,11,46.160985830000001],[701,12,52.862913310000003],[701,13,156.77294420000001],[702,0,16.773394830000001],[702,1,32.426449550000001],[702,2,2.916219312],[702,3,36.29112044],[702,4,8.0847455749999995],[702,5,2.5366677310000001],[702,6,25.49038402],[702,8,11.90005684],[702,9,7.8272205120000002],[702,10,1.8334630190000001],[702,11,7.1800960419999997],[702,12,11.30599971],[702,13,8.3174320000000002],[703,0,16.299115100000002],[703,1,9.3941570700000003],[703,2,20.645973919999999],[703,3,36.798222330000002],[703,4,17.95689969],[703,5,14.789649819999999],[703,6,28.580336750000001],[703,7,5.5960693780000001],[703,8,21.947191889999999],[703,9,13.03868615],[703,10,7.6355166079999996],[703,11,1.4950872200000001],[703,12,16.265452620000001],[703,13,1.7319108569999999],[704,0,3.4937858899999998],[704,1,239.62771069999999],[704,3,8.8738405629999999],[704,4,3.3679967959999999],[704,6,9.8021102809999991],[705,0,73.196064410000005],[705,1,31.171712159999998],[705,2,123.8649806],[705,3,102.8243708],[705,4,47.040491920000001],[705,5,34.438630029999999],[705,6,83.283963170000007],[705,7,31.273919029999998],[705,8,57.369951999999998],[705,9,53.132451699999997],[705,10,44.805047539999997],[705,11,33.421484620000001],[705,12,82.527914159999995],[705,13,21.777462270000001],[706,0,2.2703065609999999],[706,1,1.1449495430000001],[706,2,13.02559756],[706,3,15.37689226],[706,4,14.22568684],[706,5,2.060052883],[706,6,14.33145618],[706,8,62.816997899999997],[706,9,46.614795149999999],[706,10,40.202281820000003],[706,11,68.51456503],[706,13,3.3773342799999999],[707,0,6.8597342729999999],[707,2,5.7246342129999999],[707,3,34.458797699999998],[707,4,59.51482833],[707,5,75.93832055],[707,6,24.0569521],[708,0,2.4365996729999999],[708,1,0.819209097],[708,3,26.130071829999999],[708,4,126.83915039999999],[708,5,0.491321232],[708,6,22.78695132],[708,8,18.768423720000001],[708,9,20.466486150000001],[708,10,34.091439219999998],[708,11,33.376703710000001],[708,13,1.208237945],[709,0,10.06558426],[709,1,16.92074878],[709,2,29.750010379999999],[709,3,3.7874817649999999],[709,4,4.8515931700000001],[710,0,12.370854120000001],[710,1,8.9125809910000005],[710,2,1.843538058],[710,3,22.94205427],[710,4,3.4072737260000001],[710,5,5.3453267210000002],[710,6,18.59328863],[710,8,6.4481357539999999],[710,9,13.194964540000001],[710,10,9.2724407709999994],[710,11,2.2695104349999999],[710,12,10.396046030000001],[710,13,5.2580073040000004],[711,0,1.075090485],[711,1,57.471525810000003],[711,3,10.31565385],[711,4,6.21829973],[711,6,6.4095457299999996],[711,8,5.5570617169999998],[711,9,15.05056738],[711,10,12.691704700000001],[711,11,11.735307730000001],[711,13,54.376779050000003],[712,1,9.7737611080000004],[712,2,6.7389011090000004],[712,3,2.7346560169999998],[712,4,28.023767299999999],[712,5,10.74667019],[712,7,23.288793170000002],[712,8,30.44539408],[712,9,12.05827577],[712,10,93.210263839999996],[712,11,259.25024839999998],[712,12,2.3751179759999999],[712,13,7.2075792840000004],[713,0,50.277164550000002],[713,1,40.18611636],[713,3,5.3542386979999996],[713,4,5.4868304610000003],[713,5,8.6077327019999998],[713,6,13.97260908],[713,7,82.075684219999999],[713,8,1.730602945],[713,11,1.218219216],[713,12,32.78455752],[713,13,1.4111866239999999],[714,0,1.633886393],[714,1,1.647986674],[714,2,17.044031109999999],[714,3,8.2997915780000007],[714,4,6.3002419840000004],[714,5,244.1301483],[714,6,19.48202444],[714,7,28.796545089999999],[714,8,149.03710000000001],[714,9,428.49402550000002],[714,10,454.34959780000003],[714,11,572.81586970000001],[714,12,44.452904369999999],[714,13,58.334118770000003],[715,0,52.82838486],[715,1,11.271676449999999],[715,2,75.244160339999993],[715,3,68.809445260000004],[715,4,52.88507594],[715,5,30.728163110000001],[715,6,62.7061256],[715,7,29.299643700000001],[715,8,51.277088480000003],[715,9,40.770781849999999],[715,10,26.651792050000001],[715,11,16.960469880000002],[715,12,58.268676429999999],[715,13,16.62440913],[716,0,1.116338585],[716,2,693.47077609999997],[716,3,73.089795449999997],[716,4,1.6142194590000001],[716,5,1170.6373799999999],[716,6,710.56837770000004],[716,7,775.37337219999995],[716,8,2976.7804850000002],[716,9,780.8797634],[716,10,609.87856920000002],[716,11,900.29765339999994],[716,12,764.63708310000004],[716,13,619.43296180000004],[717,2,36.410761270000002],[717,3,26.5959732],[717,4,122.81390620000001],[717,5,2.1114553539999998],[717,6,47.739428420000003],[717,8,68.98329493],[717,9,24.43189512],[717,10,11.445947159999999],[717,11,35.85913609],[717,12,19.249396650000001],[717,13,7.7886125469999996],[718,0,1.5649875689999999],[718,1,37.883838240000003],[718,2,4.897592071],[718,3,9.71642267],[718,4,3.0172845650000002],[718,5,218.68826440000001],[718,6,5.4883803799999997],[718,7,253.25504799999999],[718,8,24.74374985],[718,9,37.975266929999997],[718,10,12.31670596],[718,11,10.04873596],[718,12,154.20279719999999],[718,13,60.530433479999999],[719,0,2.707467329],[719,1,14.564440039999999],[719,2,1.8828790689999999],[719,3,80.991961189999998],[719,4,29.579870620000001],[719,5,4.3675165829999996],[719,6,48.10817351],[719,7,2.8919968140000001],[719,8,3.2928693249999998],[719,9,6.7382722160000004],[719,10,2.3675785490000001],[719,11,4.6358833500000003],[719,12,4.6453299980000002],[719,13,53.702129190000001],[720,2,1.328431836],[720,3,2.8750912],[720,4,12.27620681],[720,5,0.77035591000000003],[720,6,14.29131205],[720,8,23.23225382],[720,9,46.352164049999999],[720,10,18.374432259999999],[720,11,31.072267870000001],[720,12,5.6184513479999998],[720,13,7.5777164089999998],[721,0,32.473492069999999],[721,1,38.992541840000001],[721,3,2.6183866290000002],[721,4,7.4534112759999998],[721,5,15.902347000000001],[721,6,4.3384340149999998],[721,7,116.4483666],[721,8,0.94035313099999995],[721,9,1.4431992469999999],[721,10,4.0566928369999999],[721,11,3.9716432620000002],[721,12,36.386161110000003],[722,0,54.795195649999997],[722,1,60.449454690000003],[722,4,16.506989950000001],[722,5,15.537687],[722,6,14.41242486],[723,0,10.880007600000001],[723,1,487.55474459999999],[723,2,9.7282085239999994],[723,3,28.072685360000001],[723,4,16.481594579999999],[723,6,26.164094370000001],[723,8,25.51973727],[723,9,133.4552247],[723,10,59.123697659999998],[723,11,45.90812262],[723,12,555.44874400000003],[723,13,471.68370140000002],[724,0,398.65356029999998],[724,1,45.166712240000003],[724,2,123.61836150000001],[724,3,60.721408109999999],[724,4,44.220887660000002],[724,5,140.72945039999999],[724,6,37.154192559999998],[725,0,7.8159694369999997],[725,1,10.51122732],[725,2,5.4355319829999997],[725,3,1.470497935],[725,4,6.2788049150000003],[725,5,57.525058360000003],[725,6,7.3094532970000001],[725,8,10.298079270000001],[725,9,6.0788048510000001],[725,10,1.7086929719999999],[725,11,6.691479191],[725,12,21.073217230000001],[726,0,10.6097757],[726,1,10.70133704],[726,2,2.2135363620000001],[726,3,15.56977627],[726,4,11.25056339],[726,5,6.4181344180000002],[726,6,12.65081284],[726,7,1.6999339499999999],[726,8,16.774934259999998],[726,9,5.9411982999999999],[726,10,9.7417431259999994],[726,11,34.062518050000001],[726,12,3.9007917760000002],[727,0,5.9235034390000001],[727,1,247.52008319999999],[727,2,9.710101109],[727,3,62.090731779999999],[727,4,22.840942439999999],[727,6,43.921345010000003],[727,8,10.29181277],[727,9,63.181100579999999],[727,10,27.749364679999999],[727,11,47.814962520000002],[727,12,189.16062909999999],[727,13,70.494977410000004],[728,2,96.298775750000004],[728,3,57.176341979999997],[728,4,203.182804],[728,5,5.9302870040000002],[728,6,79.07409921],[728,8,112.77140559999999],[728,9,49.558917540000003],[728,10,26.789480999999999],[728,11,48.259212460000001],[728,12,18.622162639999999],[728,13,10.937647269999999],[729,0,19.374015610000001],[729,1,106.5884262],[729,2,7.3491551079999997],[729,5,42.617655759999998],[729,6,3.0883767560000002],[729,7,22.575781419999998],[729,8,9.1038933610000008],[729,9,2.4656692219999998],[729,10,4.6205043840000002],[729,11,14.70181167],[729,12,16.836308450000001],[729,13,51.09178962],[730,0,7.4584903479999998],[730,1,14.361816749999999],[730,2,12.02423984],[730,3,30.233481399999999],[730,4,34.642521850000001],[730,5,3.691504159],[730,6,36.6194889],[730,8,186.78316280000001],[730,9,124.0311908],[730,10,88.04929285],[730,11,148.0258987],[730,13,11.095336440000001],[731,1,2.2241825],[731,2,13.41855763],[731,3,7.882677288],[731,4,10.27450033],[731,5,180.3062534],[731,6,12.37348036],[731,7,50.642090520000004],[731,8,101.24342009999999],[731,9,128.284896],[731,10,129.6797129],[731,11,218.52385770000001],[731,12,29.727375970000001],[731,13,18.042254849999999],[732,1,5.7891925339999997],[732,2,1.9957923849999999],[732,3,9.17881562],[732,4,0.92216850699999997],[732,5,1.157357432],[732,6,7.3805868510000003],[732,7,1.5327126719999999],[732,8,6.9806751079999998],[732,9,18.748684170000001],[732,10,5.0191170710000002],[732,11,40.539592769999999],[732,12,47.83220232],[732,13,22.76902479],[733,0,32.050465729999999],[733,1,12.649718399999999],[733,2,11.62912283],[733,3,69.213689770000002],[733,4,71.196355249999996],[733,6,71.349786069999993],[734,0,2.9681973159999999],[734,1,0.99793752300000005],[734,2,29.9309136],[734,3,25.129673629999999],[734,4,12.39910246],[734,6,23.59466072],[734,8,52.34461889],[734,9,18.46792507],[734,10,20.764617090000002],[734,11,24.141022039999999],[734,12,8.0027778170000001],[734,13,23.549464700000001],[735,0,1.312060285],[735,1,0.66169161899999995],[735,2,2.737374693],[735,3,11.47858381],[735,4,11.383391769999999],[735,5,34.129101220000003],[735,6,5.0615063500000002],[736,0,6.5739378430000004],[736,1,154.9919179],[736,2,4.2860385499999998],[736,3,7.8847394910000004],[736,4,2.376469497],[736,6,9.2218678740000009],[736,8,0.49970866800000002],[736,9,3.834618876],[736,10,2.155748204],[736,11,2.1105524070000001],[736,12,203.02590029999999],[736,13,118.57602420000001],[737,0,15.38743932],[737,1,626.45297740000001],[737,2,11.673850229999999],[737,3,18.159518340000002],[737,4,13.484941020000001],[737,6,8.830381848],[737,8,5.1039474540000001],[737,9,40.471747499999999],[737,10,7.3394935019999998],[737,11,21.556857579999999],[737,12,6.1716527110000001],[737,13,56.185852660000002],[738,0,22.64887044],[738,1,15.229551989999999],[738,2,25.59523467],[738,3,35.154592039999997],[738,4,60.951653479999997],[738,5,17.696998140000002],[738,6,27.138289369999999],[738,7,6.0481303369999999],[738,8,38.449560910000002],[738,9,19.376466480000001],[738,10,23.519134600000001],[738,11,35.145023819999999],[738,12,6.9392393400000003],[738,13,12.63477054],[739,2,69.560620920000005],[739,3,65.705393740000005],[739,4,252.7693108],[739,5,11.62284653],[739,6,80.065543590000004],[739,8,146.3935208],[739,9,77.001720910000003],[739,10,65.229805519999999],[739,11,148.0442985],[739,12,18.28353714],[739,13,70.615462919999999],[740,0,90.687127450000006],[740,1,47.072151290000001],[740,2,40.938480319999996],[740,3,131.70584009999999],[740,4,134.45614850000001],[740,5,30.798060939999999],[740,6,160.32088880000001],[740,7,11.04634828],[740,8,110.6177783],[740,9,76.7180982],[740,10,48.694510700000002],[740,11,89.898822800000005],[740,12,15.59861675],[740,13,59.169832849999999],[741,0,29.746710289999999],[741,1,37.004219859999999],[741,2,11.37786657],[741,3,12.87206862],[741,4,44.925294229999999],[741,5,4.1987337379999996],[741,6,19.473276340000002],[742,0,5.0619778860000002],[742,1,3.8292466969999999],[742,3,2.1428132739999999],[742,4,12.19932034],[742,5,14.54509154],[742,6,1.775225609],[742,7,202.7617808],[742,8,213.93720830000001],[742,9,314.16549450000002],[742,10,376.80663399999997],[742,11,82.882142049999999],[742,12,588.10367289999999],[742,13,4580.278703],[743,0,7.1918694289999996],[743,1,27.979461879999999],[743,2,4.2870071459999997],[743,3,0.28994563800000001],[743,5,13.67316456],[743,6,1.4412424859999999],[743,7,7.4076782789999998],[743,8,3.436273474],[743,9,1.438307046],[743,10,2.0214706680000001],[743,11,3.2984833870000001],[743,12,10.19891762],[743,13,19.104835860000001],[744,0,26.990954439999999],[744,1,35.73134743],[744,2,3.519481748],[744,3,43.798467240000001],[744,4,8.1309941200000004],[744,5,4.0818858599999999],[744,6,36.67948758],[744,8,16.41343646],[744,9,22.0415885],[744,10,19.914673929999999],[744,11,2.16635087],[744,12,16.12568504],[744,13,22.585531370000002],[745,0,3.0323754470000002],[745,1,15.598577219999999],[745,2,6.9591486690000002],[745,3,6.1615261139999999],[745,4,2.9231988200000001],[745,5,0.55030927399999996],[745,6,8.5075844610000004],[745,8,4.0568311149999996],[745,9,7.3582224739999997],[745,10,4.773057305],[745,11,4.6729889699999996],[745,12,173.69886890000001],[745,13,80.746842029999996],[746,0,28.22686156],[746,1,2.8470456620000002],[746,2,8.0974029040000008],[746,3,9.1607969899999997],[746,4,22.448737659999999],[746,5,23.905246949999999],[746,6,13.36379092],[746,7,2.2613013500000001],[746,8,30.038754260000001],[746,9,28.319635049999999],[746,10,35.173746510000001],[746,11,101.49652260000001],[746,12,17.123522269999999],[746,13,49.338961439999999],[747,1,1.525964366],[747,2,623.39040060000002],[747,3,14.51657945],[747,4,1.45843788],[747,5,0.91519820200000002],[747,6,99.747888880000005],[748,1,92.059167369999997],[748,2,1.442586055],[748,3,14.04968521],[748,5,5.0193227650000001],[748,6,4.8498083660000004],[748,7,2.215731399],[748,9,10.32518518],[748,10,3.6278865219999998],[748,11,10.65548093],[748,12,1.0168756050000001],[748,13,4.114440696],[749,0,9.0563523690000007],[749,2,238.06980419999999],[749,3,28.624911990000001],[749,4,1.7460580999999999],[749,5,352.8107301],[749,6,323.95657180000001],[749,7,130.59353139999999],[749,8,755.59434590000001],[749,9,207.92418789999999],[749,10,239.95903809999999],[749,11,318.66503440000002],[749,12,171.8104515],[749,13,215.5573512],[750,0,1.4319020119999999],[750,1,2.8885183749999999],[750,2,9.7090585069999999],[750,3,14.143411240000001],[750,4,14.49365708],[750,5,3.0316841239999999],[750,6,11.047634329999999],[750,8,60.081901129999999],[750,9,62.141659539999999],[750,10,39.442553660000002],[750,11,76.311841630000004],[750,13,2.1301139830000002],[751,0,1.600336365],[751,1,4.8424413350000002],[751,2,11.129367329999999],[751,3,16.86090445],[751,4,13.37022606],[751,5,3.5496481759999998],[751,6,12.721321919999999],[751,8,82.071395210000006],[751,9,75.674611850000005],[751,10,46.181324619999998],[751,11,99.331858159999996],[751,13,7.9355962389999997],[752,0,4.7981940779999999],[752,1,1.6132006750000001],[752,2,125.13196979999999],[752,3,37.914791080000001],[752,4,94.050644030000001],[752,5,8.7076641630000005],[752,6,58.33419456],[752,7,53.814795590000003],[752,8,3854.4454540000002],[752,9,65.678893430000002],[752,10,113.2876965],[752,11,8807.2813609999994],[752,12,351.64488549999999],[752,13,482.99444670000003],[753,0,6.8365246449999999],[753,1,1.7238807970000001],[753,3,8.6820188209999998],[753,4,11.53317324],[753,6,5.9938890990000004],[753,8,72.753636959999994],[753,9,30.307184190000001],[753,10,24.66042225],[753,11,72.430231059999997],[753,13,2.5425232690000001],[754,0,75.13259884],[754,1,621.71339420000004],[754,2,435.0625465],[754,3,685.42562080000005],[754,4,1185.4468380000001],[754,6,477.50575259999999],[754,8,330.07822069999997],[754,9,352.03353229999999],[754,10,309.73157650000002],[754,11,362.31031009999998],[754,12,289.76239049999998],[754,13,111.7681224],[755,0,3.9504320540000002],[755,3,59.458801360000002],[755,4,34.273818220000003],[755,5,11.94860506],[755,6,47.103895450000003],[756,0,3.9923502869999998],[756,1,4.0268038810000002],[756,2,23.94677016],[756,3,75.487712860000002],[756,4,25.01597181],[756,6,58.104537229999998],[756,8,180.869854],[756,9,92.219006100000001],[756,10,32.729629369999998],[756,11,49.987773480000001],[756,12,22.017421859999999],[756,13,75.723096960000007],[757,0,4.268815858],[757,1,4.305655324],[757,2,4.4530531980000001],[757,3,19.275259309999999],[757,4,27.434152300000001],[757,6,7.984348046],[757,8,94.317860490000001],[757,9,51.792558890000002],[757,10,37.329192300000003],[757,11,51.165207090000003],[757,13,2.1167799359999999],[758,0,1.620780353],[758,2,21.979508559999999],[758,3,36.592069819999999],[758,4,9.3745579259999996],[758,6,25.009796080000001],[758,8,61.10786762],[758,9,37.816450860000003],[758,10,14.881771580000001],[758,11,6.2441878019999999],[758,12,1.1917927100000001],[758,13,24.110915850000001],[759,0,46.711205589999999],[759,1,19.49558017],[759,2,1.680248594],[759,3,5.4547788759999998],[759,4,6.2109560039999998],[759,5,1.948747988],[759,6,1.1297604960000001],[760,0,3.6312211579999998],[760,1,26.095727480000001],[760,2,18.371511999999999],[760,3,28.693502030000001],[760,4,49.61935914],[760,6,17.064391619999999],[760,8,13.745904810000001],[760,9,17.792156850000001],[760,10,12.264853479999999],[760,11,14.68905281],[760,12,12.616272889999999],[760,13,4.9967080690000003],[761,0,23.455815210000001],[761,1,1.3916609769999999],[761,2,17.271629699999998],[761,3,39.716832689999997],[761,4,42.56248454],[761,6,39.67790866],[762,2,4.3085673699999996],[762,3,3.6633624729999998],[762,4,5.688002376],[762,5,90.304109190000005],[762,6,8.2770902030000002],[762,7,20.798542950000002],[762,8,44.133744210000003],[762,9,80.399590489999994],[762,10,92.87483666],[762,11,131.8451542],[762,12,12.14839707],[762,13,7.022049988],[763,0,2.5496187250000002],[763,1,5.1432433729999998],[763,2,7.9789722909999998],[763,3,29.500672900000001],[763,4,25.192686859999998],[763,5,2.3134978739999998],[763,6,25.930240739999999],[763,8,82.561225030000003],[763,9,53.53950519],[763,10,38.45966627],[763,11,104.77453850000001],[763,12,0.46869660699999999],[763,13,17.06779027],[764,2,56.05172778],[764,3,29.380087079999999],[764,4,101.97753179999999],[764,5,2.0315202939999999],[764,6,41.221132050000001],[764,8,44.928561770000002],[764,9,25.07408775],[764,10,28.632834760000001],[764,11,36.657937250000003],[764,12,6.1735522659999997],[764,13,9.9916703889999994],[765,0,34.73908454],[765,1,15.23429541],[765,4,13.10413703],[765,5,8.2231014560000002],[765,6,1.0593850499999999],[766,0,136.0707444],[766,1,50.023886400000002],[766,2,7.9594433379999998],[766,3,3.5888376169999998],[766,4,9.8072298300000007],[766,5,1.5385569779999999],[766,6,3.5678310500000001],[766,7,4.0750864189999998],[766,8,5.413277603],[766,9,9.4948381220000009],[766,10,11.676466939999999],[766,11,3.2661905419999999],[766,12,62.651626010000001],[766,13,22.701354609999999],[767,0,41.063254479999998],[767,1,57.688836729999998],[767,3,3.3109921240000002],[767,4,7.7755909890000003],[767,5,7.9843662530000001],[767,6,9.2576583889999995],[767,7,102.2140124],[767,8,3.567275102],[767,9,0.68435577199999997],[767,10,1.9236575709999999],[767,11,0.94166380599999999],[767,12,32.351405339999999],[768,0,41.452782740000004],[768,1,5.4535455940000004],[768,2,35.72151891],[768,3,56.96612812],[768,4,126.8306147],[768,5,27.256398399999998],[768,6,54.357267409999999],[768,7,17.326185070000001],[768,8,236.7341337],[768,9,111.0162069],[768,10,120.5670018],[768,11,432.81071009999999],[768,12,50.360033680000001],[768,13,206.4458339],[769,0,11.48777988],[769,2,17.97536951],[769,3,11.67109037],[769,4,21.040937660000001],[769,6,6.4459866090000002],[769,8,12.574475720000001],[769,9,49.318576409999999],[769,10,25.616362349999999],[769,11,17.703041599999999],[769,12,0.84471978599999997],[769,13,6.8357416500000001],[770,0,1.1281113869999999],[770,1,1.706770318],[770,2,4.1187979639999996],[770,3,0.31836462700000001],[770,4,0.54374762200000004],[770,5,37.533345629999999],[770,6,4.3518906959999999],[770,7,26.20872112],[770,8,15.77833218],[770,9,35.270643630000002],[770,10,43.652229499999997],[770,11,60.845968980000002],[770,12,4.5623776759999997],[770,13,1.678191537],[771,2,1.281757204],[771,3,32.595375169999997],[771,4,106.6039256],[771,5,21.55539117],[771,6,30.163841900000001],[772,0,118.528246],[772,1,42.579855680000001],[772,2,8.4687529559999994],[772,3,2.74930596],[772,4,7.8260818399999996],[772,5,2.9466113549999999],[772,6,6.8330335729999998],[772,7,2.6015060619999999],[772,8,4.9368539360000003],[772,9,10.607514460000001],[772,10,2.1297637389999999],[772,11,2.0851127119999999],[772,12,71.635254680000003],[772,13,21.738573949999999],[773,0,5058.7918019999997],[773,1,371.16079559999997],[773,2,1602.470022],[773,3,803.98149079999996],[773,4,547.58386310000003],[773,5,1646.8644830000001],[773,6,455.66965119999998],[774,0,5.2915098609999998],[774,1,5.3371750770000004],[774,2,9.1998092249999992],[774,3,16.260578840000001],[774,4,7.934882848],[774,5,2.4896468399999998],[774,6,10.721949439999999],[774,7,4.7101306010000004],[774,8,13.94385903],[774,9,18.10788114],[774,10,6.9408401209999999],[774,11,6.795323679],[774,12,13.40217719],[774,13,5.247807484],[775,0,4.7813730650000004],[775,1,204.15825090000001],[775,3,4.4978420620000001],[775,4,1.5364087049999999],[775,6,12.296665730000001],[776,0,70.401848939999994],[776,1,535.57944869999994],[776,2,343.55130100000002],[776,3,571.79791150000005],[776,4,865.01826359999995],[776,6,389.17802769999997],[776,7,1.911867972],[776,8,253.96938890000001],[776,9,265.04865539999997],[776,10,264.51553849999999],[776,11,294.21432920000001],[776,12,225.4975034],[776,13,79.879274350000003],[777,1,17.153592750000001],[777,3,13.027216839999999],[777,4,35.131108859999998],[777,5,10.287879330000001],[777,6,12.780557119999999],[777,7,52.551465139999998],[777,8,16.251714230000001],[777,9,11.337356809999999],[777,10,1.593410413],[777,11,7.8000208339999997],[777,13,14.456885809999999],[778,1,12.606248580000001],[778,3,12.34510809],[778,4,27.10890204],[778,5,6.615530648],[778,6,6.5747402079999997],[778,7,30.038008139999999],[778,8,9.5004749289999992],[778,9,4.3742327689999998],[778,10,2.0492572060000001],[778,11,10.031470089999999],[778,13,13.94456061],[779,0,115.6908505],[779,1,47.40500832],[779,2,220.6253255],[779,3,178.55002260000001],[779,4,130.6940108],[779,5,54.675359800000003],[779,6,138.2002549],[779,7,52.133560850000002],[779,8,126.4148682],[779,9,84.353991769999993],[779,10,35.566631039999997],[779,11,25.535376360000001],[779,12,110.3249383],[779,13,32.269321169999998],[780,0,7.1331818809999996],[780,1,8.094083114],[780,2,15.34714926],[780,3,94.865322269999993],[780,4,68.763611949999998],[780,5,0.53938133799999999],[780,6,54.096943090000003],[780,8,351.90001369999999],[780,9,171.01008859999999],[780,10,152.04393260000001],[780,11,274.2390949],[780,12,1.966940065],[780,13,39.792764269999999],[781,0,200.83356689999999],[781,1,171.85500930000001],[781,2,10.13716065],[781,3,13.895079170000001],[781,4,41.218665450000003],[781,5,60.352870979999999],[781,6,49.983952989999999],[781,7,727.64319190000003],[781,8,369.14371180000001],[781,9,240.03894510000001],[781,10,152.96058780000001],[781,11,188.02412889999999],[781,12,114.330581],[781,13,136.85242450000001],[782,0,122.15455540000001],[782,1,36.893011729999998],[782,2,30.956747050000001],[782,3,19.865952740000001],[782,4,19.29344502],[782,5,36.321038639999998],[782,6,15.489938220000001],[782,7,98.412950390000006],[782,8,14.68877983],[782,9,2.5763981999999999],[782,10,1.810501243],[782,11,7.976446353],[782,12,18.269028899999999],[782,13,14.37321693],[783,0,6.4448277220000003],[783,1,30.33541447],[783,2,7.843475862],[783,3,4.8501243159999996],[783,6,1.5067922039999999],[783,9,13.03226821],[783,10,2.8178799620000001],[783,11,2.7588024070000001],[783,12,488.90814499999999],[783,13,201.33540429999999],[784,0,3.6346080390000002],[784,1,23.21783757],[784,2,2.5276491170000002],[784,3,6.1543424560000002],[784,4,2.3358325550000001],[784,6,0.84976655599999995],[784,8,8.1042025980000005],[784,9,38.444289599999998],[784,10,12.7133132],[784,11,14.002622349999999],[784,12,20.489941819999999],[784,13,61.278029160000003],[785,0,6.6808065970000001],[785,2,1.3938285539999999],[785,3,9.8040398680000003],[785,4,27.049146929999999],[785,5,48.496762940000004],[785,6,8.4346042640000007],[786,0,3.1245971749999999],[786,1,329.86350440000001],[786,3,9.4057966410000002],[786,4,4.0161336360000002],[786,6,4.3831601390000001],[786,9,11.66462072],[786,10,1.3661714709999999],[786,11,2.6750586919999999],[786,12,5.3610194419999999],[786,13,4.6481868689999999],[787,0,1.626579209],[787,1,6.5624657170000003],[787,3,8.2626726529999992],[787,4,12.544131180000001],[787,5,10.82356944],[787,7,15.63695952],[787,8,36.59807283],[787,9,13.662630439999999],[787,10,49.072194930000002],[787,11,8.3553711550000003],[787,12,41.861985439999998],[787,13,128.2450556],[788,1,95.00498614],[788,2,4.7543876239999996],[788,3,88.320784059999994],[788,4,17.574359220000002],[788,6,44.754371939999999],[788,8,24.944104100000001],[788,9,65.222478249999995],[788,10,35.869705089999997],[788,11,40.97063575],[788,12,18.99102268],[788,13,15.82014478],[789,1,1.6983418219999999],[789,2,10.53889257],[789,3,2.8511321070000002],[789,5,50.929085149999999],[789,6,5.9050907419999996],[789,7,18.885006969999999],[789,8,24.57456182],[789,9,31.429672490000002],[789,10,48.590165319999997],[789,11,103.7922772],[789,12,6.1907010219999998],[789,13,2.5048562570000001],[790,0,4.9612792240000001],[790,1,10.842204929999999],[790,2,14.87928222],[790,3,12.601115869999999],[790,4,24.710384130000001],[790,5,3.8765619440000001],[790,6,10.29447216],[790,7,0.33121368499999998],[790,8,20.113316480000002],[790,9,13.50507696],[790,10,8.4057516240000005],[790,11,23.626694910000001],[790,12,8.8163126520000006],[790,13,3.3827091440000001],[791,0,1.3149064029999999],[791,1,39.787617529999999],[791,2,2.7433125989999998],[791,3,5.1951214090000004],[791,4,1.2675649550000001],[791,6,5.5336208259999999],[791,8,6.3968490630000003],[791,9,42.951613160000001],[791,10,15.52278995],[791,11,6.7543781279999999],[791,12,191.44172180000001],[791,13,103.671708],[792,0,9.3310376290000008],[792,1,4.1829171450000002],[792,2,10.27451898],[792,3,19.603565110000002],[792,4,28.984166269999999],[792,5,2.195119064],[792,6,16.725479369999999],[792,7,7.475251171],[792,8,68.721907470000005],[792,9,30.479973149999999],[792,10,28.558747520000001],[792,11,107.180024],[792,12,7.6236683049999998],[792,13,63.235481800000002],[793,0,58.037730500000002],[793,1,39.025726980000002],[793,2,88.795775680000006],[793,3,138.3102384],[793,4,47.245112499999998],[793,5,22.62551698],[793,6,107.6485478],[793,7,18.59800079],[793,8,72.939390919999994],[793,9,72.221375080000001],[793,10,27.06763561],[793,11,21.531376659999999],[793,12,128.02896580000001],[793,13,23.023359639999999],[794,0,24.464334829999999],[794,1,74.026378980000004],[794,2,5.104037656],[794,5,28.611640300000001],[794,6,8.0076208090000005],[794,7,26.131720090000002],[794,8,5.9507907539999998],[794,9,1.522154542],[794,10,8.5572569979999997],[794,11,4.1889259870000002],[794,12,5.9963740840000002],[794,13,41.245884199999999],[795,0,2.5630945110000001],[795,1,51.704275350000003],[795,2,5.347429633],[795,3,11.5733058],[795,4,3.7062205750000001],[795,6,15.28082678],[796,0,6.4773483729999999],[796,2,1.6892258790000001],[796,3,35.64549847],[796,4,45.270015700000002],[796,5,88.162191930000006],[796,6,23.851728949999998],[797,0,6.8670343679999997],[797,1,326.16558500000002],[797,3,7.7517906920000001],[797,4,1.8053988999999999],[797,6,8.3194275340000008],[797,8,1.1388828849999999],[797,9,5.2436734740000004],[797,10,0.818858698],[797,11,2.4050733649999998],[797,12,3.6723416979999999],[797,13,1.8573599439999999],[798,0,54.910771660000002],[798,1,0.65158407399999996],[798,3,69.642573240000004],[798,4,326.32120140000001],[798,5,63.698445120000002],[798,6,80.200152489999994],[798,8,48.319786729999997],[798,9,62.703033990000002],[798,10,91.515531769999996],[798,11,107.84810330000001],[798,12,17.57587303],[798,13,23.064253709999999],[799,1,2.45324454],[799,2,2.537227814],[799,3,3.2032335750000001],[799,4,7.0340530489999997],[799,6,0.56865786900000004],[799,8,1.9721003690000001],[799,9,3.7833310619999998],[799,10,5.3172879809999998],[799,11,264.45513349999999],[799,12,11.92324049],[800,2,17.4473305],[800,3,6.007402098],[800,4,60.095932789999999],[800,5,1.8395789950000001],[800,6,3.1994137130000002],[800,8,5.5477689720000001],[800,9,4.2571964409999996],[800,10,7.9777103279999997],[800,11,7.8104556450000002],[800,13,11.30955166],[801,0,302.26007870000001],[801,1,2673.8471519999998],[801,2,1635.1077459999999],[801,3,2602.8427820000002],[801,4,5098.3120319999998],[801,6,1728.46994],[801,8,1228.393288],[801,9,1293.3267410000001],[801,10,1269.5790529999999],[801,11,1315.079262],[801,12,1306.828309],[801,13,356.27655759999999],[802,0,8.7310238420000008],[802,1,6.3225232919999996],[802,2,20.551035120000002],[802,3,18.448295399999999],[802,4,9.7115480670000007],[802,5,9.7506971839999999],[802,6,17.743623639999999],[802,7,10.043485179999999],[802,8,15.655959299999999],[802,9,11.700520689999999],[802,10,7.3413005919999996],[802,11,6.0374062530000003],[802,12,17.1202644],[802,13,3.996422146],[803,0,3.2157657930000001],[803,2,4.1931933289999996],[803,3,13.159071259999999],[803,4,40.29982373],[803,5,52.036826529999999],[803,6,18.04420301],[804,0,7.7758646909999998],[804,1,19.868856439999998],[804,2,2.7038207839999999],[804,3,0.29259052400000002],[804,5,13.17071438],[804,6,1.0907921330000001],[804,7,18.2728362],[804,8,0.31523810800000002],[804,9,1.4514272930000001],[804,10,2.719880716],[804,11,4.6600010449999996],[804,12,6.8613014750000003],[804,13,15.42328824],[805,0,7.3209160860000004],[805,1,73.840948789999999],[805,2,33.602266159999999],[805,3,64.460378070000004],[805,4,103.0371097],[805,6,43.132836730000001],[805,8,25.821097559999998],[805,9,43.728239979999998],[805,10,23.046718729999998],[805,11,33.84530779],[805,12,34.452596990000004],[805,13,4.3562717519999996],[806,0,3.5083901399999999],[806,1,2.3591114700000002],[806,2,12.19936117],[806,3,31.023250959999999],[806,4,10.14622572],[806,6,18.045653510000001],[806,8,42.669657170000001],[806,9,16.371726509999998],[806,10,6.135910966],[806,11,18.021810200000001],[806,12,5.1595810450000004],[806,13,24.355901360000001],[807,0,39.33858626],[807,1,18.03548838],[807,2,5.5958721599999999],[807,4,67.225812149999996],[807,6,1.2541785649999999],[807,8,279.45408789999999],[807,9,46.72730069],[807,10,23.454625249999999],[807,11,220.44377470000001],[807,12,1.314839155],[808,0,11.190864960000001],[808,1,76.190226980000006],[808,2,53.991557309999997],[808,3,7.1058984819999997],[808,4,5.3939764070000003],[808,6,8.830381848],[808,9,16.972023140000001],[808,10,3.6697467509999999],[808,11,3.592809597],[808,12,2050.0173089999998],[808,13,826.14012990000003],[809,0,3.6297715679999998],[809,1,15.864749959999999],[809,2,12.62142822],[809,3,31.41367112],[809,4,30.325416260000001],[809,5,5.855319969],[809,6,30.550888629999999],[809,8,167.01872850000001],[809,9,101.6288811],[809,10,34.915088849999997],[809,11,144.50122429999999],[809,13,1.799896712],[810,0,17.934078459999999],[810,1,30.751041279999999],[810,2,54.253470610000001],[810,3,66.807592560000003],[810,4,41.492126210000002],[810,5,57.498635780000001],[810,6,70.441792520000007],[810,7,2.873458372],[810,8,225.75152199999999],[810,9,140.59664140000001],[810,10,119.9724899],[810,11,267.15763670000001],[810,12,30.33077187],[810,13,224.103116],[811,0,17.894372010000001],[811,1,17.29676542],[811,3,1.262493922],[811,4,5.031281806],[811,5,3.1572274189999998],[811,6,5.7525607230000002],[812,0,18.689779609999999],[812,1,10.368088820000001],[812,2,41.917280820000002],[812,3,39.55835914],[812,4,22.070676840000001],[812,5,13.28448285],[812,6,23.923810589999999],[812,7,23.207679980000002],[812,8,31.823173579999999],[812,9,29.2169977],[812,10,21.450857809999999],[812,11,10.800583830000001],[812,12,28.51667213],[812,13,4.8655481260000002],[813,0,67.694318490000001],[813,1,29.483903720000001],[813,2,38.517779939999997],[813,3,170.1995613],[813,4,173.52449480000001],[813,6,140.28337400000001],[813,7,2.4650480450000001],[813,8,136.59464560000001],[813,9,170.8689301],[813,10,70.631758529999999],[813,11,61.247980859999998],[814,2,2.2370290829999999],[814,3,1.210386272],[814,4,6.201800703],[814,5,81.726767780000003],[814,6,6.016507549],[814,7,22.333684120000001],[814,8,37.818164119999999],[814,9,58.041116879999997],[814,10,73.135283130000005],[814,11,126.6804327],[814,12,5.5190683639999998],[814,13,7.9753677999999999],[815,0,1.2229425389999999],[815,2,11.481510399999999],[815,3,0.69025390600000003],[815,4,1.178912127],[815,5,146.47848780000001],[815,6,8.5776704800000001],[815,7,33.310474390000003],[815,8,52.057746960000003],[815,9,108.4291996],[815,10,136.35071149999999],[815,11,273.26615020000003],[815,12,5.3955269159999997],[815,13,1.819263455],[816,0,1.605044621],[816,1,233.12102400000001],[816,3,12.682882449999999],[816,4,7.7362856669999998],[816,6,10.1319474],[817,0,43.355337749999997],[817,1,17.815718189999998],[817,2,46.901561630000003],[817,3,83.381452870000004],[817,4,66.561430709999996],[817,5,1.942725367],[817,6,145.85183069999999],[817,8,46.870687439999998],[817,9,63.691919079999998],[817,10,22.115692339999999],[817,11,23.714129570000001],[817,12,4.1326004169999999],[817,13,4.7774741860000001],[818,0,5.0853343280000001],[818,2,6.3657740340000002],[818,3,22.388084330000002],[818,4,46.08109039],[818,5,102.1316151],[818,6,24.967833339999999],[819,0,44.86109373],[819,1,7.7253093719999999],[819,2,107.2912529],[819,3,99.429372389999997],[819,4,51.684160210000002],[819,6,121.2568814],[819,7,26.29681218],[819,8,61.214612469999999],[819,9,60.249660980000002],[819,10,28.704396970000001],[819,11,26.69747203],[819,12,41.032949729999999],[819,13,9.766226563],[820,2,2632.2357010000001],[820,3,73.952345829999999],[820,4,2.1776923379999999],[820,5,5.4661775859999997],[820,6,537.13585650000005],[821,0,4.3318617330000002],[821,2,0.90376401200000001],[821,3,6.8459770449999997],[821,4,38.418269309999999],[821,5,26.72867089],[821,6,10.33039219],[822,2,15.97474242],[822,3,8.6434320709999994],[822,4,41.826974939999999],[822,5,1.543955424],[822,6,16.1115739],[822,8,18.624931060000002],[822,9,14.29223002],[822,10,13.391356569999999],[822,11,18.027079730000001],[822,12,4.6918997219999996],[822,13,5.6952521220000003],[823,0,6.6563526929999997],[823,2,6.9436334630000003],[823,3,35.315633419999997],[823,4,109.0838933],[823,5,125.6300478],[823,6,27.078688440000001],[824,0,13510.052],[824,1,1063.0335640000001],[824,2,4618.3730290000003],[824,3,1887.3617999999999],[824,4,1537.462552],[824,5,4563.889255],[824,6,1266.491086],[824,7,9325.7345359999999],[824,8,0.91886604199999999],[824,10,0.99099932999999996],[824,11,1.9404455650000001],[824,12,1848.8463019999999],[824,13,1475.6902230000001],[825,0,1.4772669009999999],[825,1,8.9400934260000007],[825,2,18.492289150000001],[825,3,12.50699706],[825,4,29.905677480000001],[825,5,385.1579294],[825,6,39.373667599999997],[825,7,97.043995429999995],[825,8,224.5847445],[825,9,261.95649040000001],[825,10,399.17066610000001],[825,11,658.29261129999998],[825,12,63.003332579999999],[825,13,30.76639042],[826,0,2.440960477],[826,2,1.2731548070000001],[826,3,29.62115773],[826,4,104.71192449999999],[826,5,0.36915041599999998],[826,6,17.976839999999999],[826,8,20.781173079999999],[826,9,33.602327699999996],[826,10,36.020165259999999],[826,11,33.697660480000003],[826,12,2.2436097660000001],[827,0,31.48944685],[827,1,15.880598859999999],[827,2,8.2121240790000005],[827,3,52.431208609999999],[827,4,59.193637189999997],[827,6,44.173146330000002],[828,2,137.8090167],[828,3,105.862663],[828,4,523.5543467],[828,5,12.82590772],[828,6,161.29636199999999],[828,8,342.17046829999998],[828,9,203.96870860000001],[828,10,139.0554262],[828,11,205.25737340000001],[828,12,55.166641570000003],[829,0,1.1295127679999999],[829,1,1.1392603530000001],[829,3,0.637520223],[829,4,1.088846169],[829,5,0.68327219800000005],[829,7,294.98816570000002],[829,8,140.80766009999999],[829,9,152.85362459999999],[829,10,256.31243610000001],[829,11,46.41642212],[829,12,188.53568480000001],[829,13,2186.0393979999999],[830,0,32.973084249999999],[830,1,15.117108529999999],[830,2,19.803853069999999],[830,3,68.52116393],[830,4,70.795940340000001],[830,5,0.90664964800000003],[830,6,58.168388370000002],[830,8,54.077538500000003],[830,9,53.154138420000002],[830,10,25.557164870000001],[830,11,28.870791400000002],[830,12,0.36736027999999998],[831,0,4.895062061],[831,1,90.517276120000005],[831,2,2.553163745],[831,3,22.102989149999999],[831,4,3.9323515750000002],[831,6,16.59465608],[832,0,7.5323129529999999],[832,1,4.3413234740000002],[832,2,5.612427995],[832,3,0.60734175099999999],[832,4,1.037303155],[833,0,12.65494472],[833,1,25.528311309999999],[833,2,6.6005590190000003],[833,3,25.713759289999999],[833,4,3.659796101],[833,5,2.296593401],[833,6,36.392124989999999],[833,8,10.773816249999999],[833,9,3.543219863],[833,10,3.3198822379999999],[833,11,9.7508402410000006],[833,12,7.444350289],[833,13,7.5302568069999998],[834,0,17.85948264],[834,1,115.49901749999999],[834,2,104.1103772],[834,3,199.82631269999999],[834,4,262.2980728],[834,5,0.635510248],[834,6,124.528846],[834,8,94.550307160000003],[834,9,128.4422318],[834,10,117.1308538],[834,11,132.21373270000001],[834,12,43.259803329999997],[834,13,15.62821928],[835,0,4.8530723939999998],[835,1,53.145214170000003],[835,2,0.723217942],[835,3,28.565669750000001],[835,4,8.6883531519999995],[835,6,11.18432741],[835,8,16.020778],[835,9,53.704838770000002],[835,10,10.912704789999999],[835,11,4.4516321730000001],[835,12,55.057824410000002],[835,13,86.633838990000001],[836,0,49.339569339999997],[836,1,154.03565359999999],[836,2,53.919915459999999],[836,3,43.098508590000002],[836,4,66.81492093],[836,5,12.080852760000001],[836,6,17.303289150000001],[836,7,3.7644532169999998],[836,9,2.1927678479999999],[836,11,3.0172173619999998],[836,12,30.233656150000002],[836,13,82.135984250000007],[837,1,13.474447509999999],[837,2,66.194697120000001],[837,3,43.356058480000002],[837,4,67.610448070000004],[837,5,923.28959659999998],[837,6,99.556901769999996],[837,7,438.7921336],[837,8,728.09755459999997],[837,9,1051.9849059999999],[837,10,1294.5208580000001],[837,11,1676.974397],[837,12,195.2373149],[837,13,121.7235933],[838,0,2.188346036],[838,1,139.79131240000001],[838,3,6.5874532429999997],[838,4,0.70318585300000003],[838,6,5.1163241089999998],[838,9,5.446297038],[838,10,0.95681323200000001],[838,11,1.873506809],[838,12,3.2182705669999998],[838,13,1.0851362849999999],[839,0,170.97154800000001],[839,1,37.624803450000002],[839,2,12.9709447],[839,3,107.02711290000001],[839,4,106.38120139999999],[839,5,118.46888730000001],[839,6,70.861088910000007],[839,7,296.34934010000001],[839,8,34.971491819999997],[839,9,33.363806179999997],[839,10,26.503726539999999],[839,11,51.896138620000002],[839,12,121.1472569],[839,13,16.18522505],[840,0,0.70911115400000002],[840,1,1.966884466],[840,2,2.5890046080000002],[840,3,1.6009476439999999],[840,4,4.1014833270000004],[840,5,39.678811519999996],[840,6,5.3467033349999999],[840,7,9.9414152500000004],[840,8,17.35647303],[840,9,28.95402661],[840,10,35.57772611],[840,11,55.093483089999999],[840,12,8.6034932509999997],[840,13,4.7469687699999996],[841,0,1.2593598029999999],[841,2,1.31371237],[841,3,8.5297027019999998],[841,4,3.6420547069999998],[841,6,2.6499299180000002],[841,8,32.930593569999999],[841,9,111.658047],[841,10,56.164406649999997],[841,11,179.51607509999999],[841,12,15.742558280000001],[841,13,1.8734381980000001],[842,0,72.450818949999999],[842,1,246.99709110000001],[842,2,81.623932870000004],[842,3,41.710586040000003],[842,4,212.3206649],[842,5,12.27167757],[842,6,38.620705030000003],[842,7,11.608313900000001],[842,9,1.3523524419999999],[842,11,1.8608177189999999],[842,12,55.405540940000002],[842,13,81.911793470000006],[843,0,31.681455669999998],[843,1,14.3796886],[843,2,19.829275209999999],[843,3,57.668368919999999],[843,4,72.534417050000002],[843,6,67.774804549999999],[843,8,70.320065830000004],[843,9,55.439971069999999],[843,10,19.73927368],[843,11,28.479588270000001],[843,13,1.1782424899999999],[844,0,8.4977362420000002],[844,1,58.283281969999997],[844,2,1.7728978150000001],[844,3,0.95925939999999998],[844,5,35.98354054],[844,6,4.7682228049999997],[844,7,16.338430599999999],[844,8,9.3015864819999994],[844,9,12.6893631],[844,10,6.6878562290000003],[844,11,8.7301915430000001],[844,12,4.9988464329999998],[844,13,27.810927419999999],[845,0,8.3692366140000001],[845,1,16.882924620000001],[845,2,11.22485599],[845,3,4.7237691709999998],[845,4,20.746063100000001],[845,5,189.4923594],[845,6,15.094669830000001],[845,7,91.950667920000001],[845,8,119.9645769],[845,9,156.2184905],[845,10,138.00757010000001],[845,11,244.12680589999999],[845,12,45.715946010000003],[845,13,14.228769270000001],[846,0,44.689418189999998],[846,1,33.286215519999999],[846,2,64.548226690000007],[846,3,87.700608020000004],[846,4,39.103779809999999],[846,5,28.697432330000002],[846,6,56.903195779999997],[846,7,23.133241049999999],[846,8,53.097777229999998],[846,9,32.083219550000003],[846,10,19.84021873],[846,11,18.541342530000001],[846,12,61.172083899999997],[846,13,11.25054531],[847,0,105.5720396],[847,1,107.9828782],[847,2,32.573192069999997],[847,3,201.42094359999999],[847,4,41.568460860000002],[847,5,17.98966867],[847,6,172.0829387],[848,1,92.590450279999999],[848,2,422.61091099999999],[848,3,536.11275060000003],[848,4,276.44972949999999],[848,5,151.4486938],[848,6,396.43187410000002],[848,7,104.5377822],[848,8,316.02455900000001],[848,9,203.91917670000001],[848,10,100.5084999],[848,11,522.20895429999996],[848,12,182.97821690000001],[848,13,68.844359710000006],[849,0,33.723051570000003],[849,1,8.0783435770000001],[849,2,17.589250459999999],[849,3,67.094791720000003],[849,4,64.205073830000003],[849,6,61.202692919999997],[850,0,6.1749254860000002],[850,1,15.57053623],[850,2,6.4414283939999999],[850,3,42.694372129999998],[850,4,34.227481869999998],[850,5,7.4707520489999997],[850,6,33.565778960000003],[850,8,213.09774949999999],[850,9,139.75265239999999],[850,10,78.971205549999993],[850,11,134.80660800000001],[850,13,9.1858905190000009],[851,0,183.09286309999999],[851,1,514.89318790000004],[851,2,199.0879535],[851,3,83.19856489],[851,4,388.90017610000001],[851,5,40.360865429999997],[851,6,105.5660932],[851,7,9.9443235140000006],[851,10,2.0352691030000001],[851,11,3.9851983579999999],[851,12,143.7594872],[851,13,246.98053680000001],[852,0,13.4594079],[852,1,4.5251870920000004],[852,2,10.920234069999999],[852,3,1.6881703260000001],[852,4,8.6498799280000007],[852,5,105.8453816],[852,6,7.3425141470000002],[852,7,16.772868030000001],[852,8,51.836966330000003],[852,9,78.160632899999996],[852,10,72.580106389999997],[852,11,178.6063652],[852,12,15.39529596],[852,13,15.57295502],[853,0,20.325706530000001],[853,2,15.902206039999999],[853,3,23.3030008],[853,4,15.30773954],[853,6,16.929439330000001],[853,8,49.440962650000003],[853,9,6.5208611449999996],[853,10,9.9979129090000001],[853,11,11.4196882],[853,12,12.610607180000001],[853,13,8.5040876080000007],[854,0,213.50123629999999],[854,1,60.599240950000002],[854,2,11.19174432],[854,3,11.50545346],[854,4,7.2397028470000002],[854,5,5.1920624860000002],[854,6,9.0300856659999997],[854,7,3.437978513],[854,8,11.74359591],[854,9,5.0064965030000002],[854,10,9.8509426060000003],[854,11,11.02218873],[854,12,76.523638829999996],[854,13,25.5362337],[855,0,195.89209750000001],[855,1,16.546328389999999],[855,2,42.278603240000002],[855,3,38.126043559999999],[855,4,27.90728043],[855,5,25.684798369999999],[855,6,39.594973000000003],[856,0,43.557258820000001],[856,1,45.502194930000002],[856,2,32.455101149999997],[856,3,28.09669963],[856,4,40.489429399999999],[856,5,370.76722519999998],[856,6,34.915301290000002],[856,7,122.130584],[856,8,164.6012139],[856,9,235.1982677],[856,10,314.23579960000001],[856,11,465.46707730000003],[856,12,61.769321400000003],[856,13,20.82737624],[857,0,16.514297249999998],[857,1,809.32519909999996],[857,3,34.542562060000002],[857,4,11.23745085],[857,6,42.244110689999999],[857,8,0.590734659],[857,9,11.786127179999999],[857,10,6.3710881099999996],[857,11,7.4850199929999999],[857,12,21.429349689999999],[857,13,5.7804375170000002],[858,0,1.577203431],[858,1,141.58249430000001],[858,2,1.6452737749999999],[858,3,29.376799160000001],[858,4,4.5612549839999996],[858,6,17.699907719999999],[859,0,7.6194785850000004],[859,1,1.280872324],[859,2,30.468586049999999],[859,3,46.589728559999998],[859,4,13.466107299999999],[859,6,32.956344420000001],[859,8,101.9363807],[859,9,42.667097290000001],[859,10,26.651792050000001],[859,11,29.35465941],[859,12,3.735171566],[859,13,49.117572420000002],[860,0,1929.187547],[860,1,156.27791120000001],[860,2,682.96884829999999],[860,3,257.75257069999998],[860,4,190.91428350000001],[860,5,675.82667609999999],[860,6,167.50635370000001],[861,0,59.702817709999998],[861,1,32.55029579],[861,2,3.3664608020000002],[861,3,1.82148635],[861,4,3.110989054],[861,5,2.9283094209999998],[861,6,3.3952961849999999],[861,8,1.9624760990000001],[861,9,3.0118940809999999],[861,10,4.2330707869999999],[861,12,42.714189130000001],[861,13,4.8007892779999999],[862,0,41.257770020000002],[862,1,40.013289],[862,2,34.761792239999998],[862,3,12.53901031],[862,4,50.480276580000002],[862,5,470.36076550000001],[862,6,37.842047479999998],[862,7,162.71898300000001],[862,8,220.01309269999999],[862,9,325.81545299999999],[862,10,457.91778829999998],[862,11,668.40052879999996],[862,12,68.843188330000004],[862,13,30.68776776],[863,1,44.472250670000001],[863,2,280.4554498],[863,3,336.875337],[863,4,184.5307718],[863,5,81.968419960000006],[863,6,200.6403866],[863,7,46.522497530000003],[863,8,183.11027730000001],[863,9,130.47681900000001],[863,10,74.762138129999997],[863,11,267.92033720000001],[863,12,112.28928550000001],[863,13,51.193277500000001],[864,1,1.3467027659999999],[864,2,27.15970111],[864,3,33.158540799999997],[864,4,114.5526928],[864,5,2.4230577960000002],[864,6,33.713645820000004],[864,8,62.113016930000001],[864,9,29.906648709999999],[864,10,26.270213529999999],[864,11,48.86695872],[864,12,5.3998185129999996],[864,13,8.9380333410000006],[865,0,130.39069470000001],[865,1,50.85283544],[865,2,119.6960265],[865,3,259.05506259999999],[865,4,266.47584210000002],[865,6,258.51425929999999],[866,0,21.834663620000001],[866,1,11.32616296],[866,2,20.824707100000001],[866,3,59.506990520000002],[866,4,52.92203267],[866,5,0.37738189999999999],[866,6,45.944239459999999],[867,0,4.6658513299999997],[867,1,0.58826464700000003],[867,2,1.825209104],[867,3,3.291877994],[867,4,2.8111647400000002],[867,5,45.512765510000001],[867,6,4.0907620280000003],[867,7,7.4757839380000002],[867,8,30.146792479999998],[867,9,43.001598090000002],[867,10,49.726363130000003],[867,11,83.137014879999995],[867,12,10.72154763],[867,13,3.4704871810000002],[868,0,338.79483069999998],[868,1,292.74957699999999],[868,3,19.658415219999998],[868,4,80.377448779999995],[868,5,77.253776520000002],[868,6,63.663938260000002],[868,7,989.26684390000003],[868,8,14.12003262],[868,9,3.940109842],[868,10,11.07526588],[868,11,13.55383771],[868,12,187.8121438],[868,13,3.140156422],[869,0,1.0182057980000001],[869,1,2.0539856300000001],[869,3,2.586133266],[869,4,3.435413305],[869,5,2.155788823],[869,7,157.43044520000001],[869,8,188.54027619999999],[869,9,164.87379709999999],[869,10,288.48401109999998],[869,11,55.57187296],[869,12,458.95763770000002],[869,13,3627.6938380000001],[870,0,3.731564068],[870,2,2.5950761450000002],[870,3,56.164572280000002],[870,4,169.0690621],[870,5,82.016031519999999],[870,6,66.305040779999999],[870,8,3.0255958459999999],[870,10,1.6315563529999999],[870,11,4.7920511039999996],[870,12,14.63410584],[870,13,38.857824839999999],[871,0,34.945099220000003],[871,1,8.9844458110000005],[871,2,23.58742346],[871,3,51.436399880000003],[871,4,56.80544106],[871,6,54.787850200000001],[872,0,273.17906729999999],[872,1,212.05511000000001],[872,3,8.3140523880000003],[872,4,42.599703210000001],[872,5,63.995133209999999],[872,6,44.144684249999997],[872,7,493.48156230000001],[872,8,11.40056991],[872,9,9.9982463290000005],[872,10,1.7565061769999999],[872,11,10.31808352],[872,12,136.87010860000001],[872,13,1.9920800869999999],[873,0,4.4005216110000003],[873,1,6.1029343159999998],[873,2,2.8690270149999999],[873,3,1.2418724240000001],[873,4,3.7118258700000002],[873,5,54.903587260000002],[873,6,5.0155761659999998],[873,7,19.389325280000001],[873,8,20.06996882],[873,9,28.235368210000001],[873,10,41.126472210000003],[873,11,88.298783950000001],[873,12,12.53869753],[873,13,3.2731334030000001],[874,0,16.269025849999998],[874,1,322.71871049999999],[874,2,7.5427461720000002],[874,3,118.35315780000001],[874,4,90.614514189999994],[874,5,28.431187099999999],[874,6,54.519366609999999],[874,7,5.7926178720000001],[874,8,36.275570870000003],[874,9,102.91186999999999],[874,10,71.133262070000001],[874,11,78.927526920000005],[874,12,778.92064870000002],[874,13,258.15456929999999],[875,2,9.8582068560000007],[875,3,17.525890010000001],[875,4,40.344701039999997],[875,5,4.0834010369999998],[875,6,10.41610661],[875,8,31.197105199999999],[875,9,8.8199080930000004],[875,10,10.625101949999999],[875,11,22.538412090000001],[875,12,2.978154612],[875,13,4.0166960029999998],[876,0,116.4635734],[876,1,25.475127329999999],[876,2,74.650489019999995],[876,3,189.28349259999999],[876,4,194.78248139999999],[876,6,158.4532682],[877,0,30.31636602],[877,1,119.9598199],[877,2,41.842025380000003],[877,3,20.533416150000001],[877,4,93.519570430000002],[877,5,8.4642336950000008],[877,6,23.226589279999999],[877,7,1.49458158],[877,8,1.4181268039999999],[877,9,0.43529169400000001],[877,10,1.2235626509999999],[877,11,1.1979103550000001],[877,12,28.1225177],[877,13,40.935994030000003],[878,0,8.529796631],[878,1,173.75143439999999],[878,2,7.5438998499999999],[878,3,30.246944469999999],[878,4,5.2732485770000004],[878,6,22.435370760000001],[878,8,0.16914274700000001],[878,9,0.95183162300000002],[878,10,1.2161391800000001],[878,11,0.357192756],[878,12,3.6814691910000001],[878,13,3.5860285360000002],[879,0,1.4192369060000001],[879,2,443.65338070000001],[879,3,55.539222729999999],[879,4,0.91209278500000002],[879,5,685.39631450000002],[879,6,507.6780407],[879,7,395.66714469999999],[879,8,1735.3067269999999],[879,9,588.10444399999994],[879,10,536.14198109999995],[879,11,725.38489279999999],[879,12,421.95972769999997],[879,13,370.8803297],[880,2,27.390686129999999],[880,3,11.85619292],[880,4,61.472193990000001],[880,5,3.1767647170000002],[880,6,17.36447476],[880,8,33.303397510000003],[880,9,11.902821510000001],[880,10,11.808591030000001],[880,11,15.41469464],[880,12,7.1714061339999997],[880,13,2.2320501300000002],[881,0,20.763260389999999],[881,1,394.41605320000002],[881,2,10.82968979],[881,3,25.391623710000001],[881,4,15.0117802],[881,6,29.126537020000001],[881,8,16.835094680000001],[881,9,82.357105649999994],[881,10,31.77421069],[881,11,33.33006048],[881,12,16.53995097],[881,13,15.443833059999999],[882,0,11.078858909999999],[882,1,20.752584150000001],[882,2,2.4765021699999998],[882,3,23.672585120000001],[882,4,12.20569074],[882,5,1.4361204169999999],[882,6,23.312003140000002],[882,8,4.331025908],[882,9,5.1698939079999997],[882,10,3.1140148669999999],[882,11,8.1299433870000009],[882,12,4.6551485489999997],[882,13,2.3544340799999999],[883,0,192.8192564],[883,1,119.5447609],[883,3,4.9922546619999997],[883,4,15.347646879999999],[883,5,28.892842859999998],[883,6,29.77820079],[883,7,291.93554410000002],[883,8,4.3029388390000003],[883,9,3.3019500279999998],[883,12,65.03849323],[883,13,5.2631220970000001],[884,0,2.4086298749999999],[884,1,6.0735402909999996],[884,4,2.3219103740000002],[884,5,83.051509449999998],[884,6,0.84470172200000004],[885,0,19.269038999999999],[885,1,17.491796040000001],[885,3,0.81568812599999996],[885,4,2.7862924480000002],[885,5,4.9539496869999997],[885,6,1.6894034440000001],[885,7,66.378030179999996],[885,8,1.4647089820000001],[885,9,0.89918003400000002],[885,10,0.63187692399999995],[885,12,12.397801250000001],[886,0,30.48531908],[886,1,30.74840442],[886,2,67.750023650000003],[886,3,34.413081409999997],[886,4,43.442740010000001],[886,5,260.58467769999999],[886,6,27.889932949999999],[886,7,6.3710352539999997],[886,8,284.52399009999999],[886,9,237.50936179999999],[886,10,144.30235949999999],[886,11,510.63984790000001],[886,12,42.883689879999999],[886,13,364.77425670000002],[887,0,1.4665448029999999],[887,1,103.54406590000001],[887,3,2.897118109],[887,4,2.8274876330000001],[887,6,1.02862871],[887,9,2.7374230879999999],[887,10,0.96182878599999999],[887,11,1.8833276109999999],[887,12,2.1567603559999999],[887,13,2.181648998],[888,0,408.02428070000002],[888,1,25.674397580000001],[888,2,90.593691570000004],[888,3,60.849192430000002],[888,4,40.415961549999999],[888,5,31.24936538],[888,6,87.693879480000007],[889,2,5.4563777440000001],[889,3,2.9522748569999999],[889,4,7.2833334350000003],[889,5,73.830083169999995],[889,6,7.745123811],[889,7,14.89900564],[889,8,46.651613040000001],[889,9,100.3459342],[889,10,92.242116319999994],[889,11,151.50886109999999],[889,12,9.8291475479999999],[889,13,16.42686175],[890,0,10.489994960000001],[890,1,16.248659709999998],[890,2,3.1264947049999998],[890,3,2.7489283599999998],[890,4,2.528079177],[890,5,11.33156406],[890,6,6.0437764329999997],[890,7,9.0039764820000006],[890,8,3.6451760420000001],[890,9,6.2937045029999998],[890,10,3.9313315009999998],[890,11,4.3300239270000001],[890,12,6.6115768639999999],[890,13,13.375746639999999],[891,0,0.67352427999999998],[891,1,0.67933672899999997],[891,3,130.77192600000001],[891,4,78.562267480000003],[891,5,0.40743268100000002],[891,6,88.812564760000001],[892,0,0.54413990300000004],[892,1,27.44178887],[892,3,25.4912709],[892,4,10.490977450000001],[892,6,11.06806954],[892,8,4.6325475599999999],[892,9,13.20384805],[892,10,4.2824692789999999],[892,11,9.0841535279999999],[892,12,43.212649140000003],[892,13,84.994224889999998],[893,0,16.20574015],[893,1,2.335084873],[893,2,7.245069365],[893,3,32.667331590000003],[893,4,22.317534460000001],[893,6,27.604701729999999],[893,8,68.280052409999996],[893,9,38.891969009999997],[893,10,12.146838389999999],[893,11,17.83826534],[893,12,13.618754129999999],[893,13,20.663868300000001],[894,2,761.32749309999997],[894,3,105.1191754],[894,4,2.9193044669999999],[894,5,1224.638831],[894,6,861.30739040000003],[894,7,994.68075250000004],[894,8,2969.511477],[894,9,1192.7050400000001],[894,10,856.01961059999996],[894,11,1263.9151159999999],[894,12,840.61575570000002],[894,13,799.63521149999997],[895,0,43.256792480000001],[895,1,167.53956239999999],[895,2,36.098965980000003],[895,3,18.555417330000001],[895,4,88.402705620000006],[895,5,5.2334359619999997],[895,6,13.349662800000001],[896,0,64.906316009999998],[896,1,20.673616169999999],[896,3,4.4989686339999997],[896,4,7.6839676429999999],[896,5,2.066502641],[896,6,2.3960543520000002],[896,8,1.3849158189999999],[896,9,3.1882322749999998],[896,10,1.4936351839999999],[896,11,2.9246414999999999],[896,12,14.23434825],[897,0,485.47991719999999],[897,1,428.11891839999998],[897,3,35.208611249999997],[897,4,99.352138139999994],[897,5,116.4874646],[897,6,104.62711109999999],[897,7,1101.595229],[897,8,15.66834478],[897,9,6.3281219780000004],[897,10,7.1150943719999997],[897,11,24.380736259999999],[897,12,315.1025272],[897,13,2.017333899],[898,0,247.39522579999999],[898,1,2577.9388570000001],[898,2,1439.5084529999999],[898,3,3236.9920350000002],[898,4,3947.4424949999998],[898,5,0.97179173100000005],[898,6,2085.6446639999999],[898,8,1514.201137],[898,9,1268.4038499999999],[898,10,1257.990483],[898,11,1217.175336],[898,12,1188.352093],[898,13,363.24841270000002],[899,0,5.9081077180000001],[899,1,1.191818823],[899,2,13.55880915],[899,3,12.67169825],[899,4,25.05973444],[899,6,22.377185969999999],[899,8,33.053504199999999],[899,9,2.2055910519999999],[899,11,1.5174309539999999],[899,12,9.5575735080000008],[899,13,8.788969324],[900,0,22.74436738],[900,1,81.335028480000005],[900,2,43.13816173],[900,3,23.340706279999999],[900,4,64.779847410000002],[900,5,3.7523646589999999],[900,6,13.77742604],[901,0,43.169508739999998],[901,1,32.656543050000003],[901,3,11.16763911],[901,4,29.477467499999999],[901,6,2.523243522],[901,7,11.52793982],[901,8,3.2814696790000002],[901,9,6.7149448639999996],[901,11,2.3099171489999999],[901,12,2.6452847099999999],[902,0,2.3033762580000001],[902,3,40.952296509999996],[902,4,26.64535527],[902,5,6.9668666200000002],[902,6,32.31157949],[903,0,4.2488681210000001],[903,1,1.714214176],[903,2,24.820569410000001],[903,3,48.442599719999997],[903,4,18.84110918],[903,6,31.589476080000001],[903,8,100.7671869],[903,9,29.34415216],[903,10,12.261069750000001],[903,11,24.008026739999998],[903,12,11.872260280000001],[903,13,41.716391129999998],[904,0,9.0834942840000004],[904,2,30.321688909999999],[904,3,15.38073264],[904,4,22.766783530000001],[904,5,19.781446859999999],[904,6,16.56492987],[905,0,56.773168570000003],[905,1,33.999974819999998],[905,2,5.5521970600000001],[905,3,59.081020440000003],[905,4,10.26171121],[905,5,7.5126611460000001],[905,6,77.152170949999999],[905,8,20.498780830000001],[905,9,16.55807136],[905,10,16.29009533],[905,11,9.113468245],[905,12,28.700693909999998],[905,13,7.9177895349999998],[906,0,11.342092859999999],[906,1,1.906662337],[906,4,0.91114466299999997],[906,5,102.345226],[906,6,0.66294158000000003],[907,0,2.134407929],[907,1,8.6113106479999999],[907,2,2.7831582479999999],[907,3,13.552916700000001],[907,4,18.00366245],[907,5,3.2278997629999999],[907,6,16.467717839999999],[907,8,69.76493121],[907,9,46.81250515],[907,10,19.597825960000002],[907,11,57.560857970000001],[907,13,3.1751699040000001],[908,0,35.696052350000002],[908,1,9.3343978009999997],[908,2,31.030545180000001],[908,3,65.293101680000007],[908,4,87.301635590000004],[908,5,1.1996382109999999],[908,6,68.156467190000001],[908,8,99.289805380000004],[908,9,98.093481639999993],[908,10,32.081937250000003],[908,11,63.667563739999999],[908,12,0.48607467100000001],[908,13,7.8669422259999999],[909,0,3.3572594869999999],[909,2,2.334770046],[909,3,7.5796250470000004],[909,4,4.3151811249999996],[909,6,1.5698456620000001],[909,8,10.88842124],[909,9,68.932524770000001],[909,10,23.486379209999999],[909,11,308.98162530000002],[909,12,12.34330542],[910,0,190.4014286],[910,1,53.20980247],[910,2,84.128405490000006],[910,3,51.679740359999997],[910,4,55.531517690000001],[910,5,74.462771779999997],[910,6,63.370937130000002],[910,7,169.05018390000001],[910,8,58.261131880000001],[910,9,24.334678069999999],[910,10,13.52140767],[910,11,38.156380679999998],[910,12,33.886811600000001],[910,13,31.57171275],[911,0,0.77252147699999996],[911,2,8.0586264320000005],[911,3,2.6161620010000002],[911,4,2.2341236179999999],[911,5,8.8790554569999998],[911,6,16.79714852],[911,8,20.670192180000001],[911,9,18.024663489999998],[911,10,18.239607899999999],[911,11,322.42184680000003],[911,12,7.9527102340000004],[911,13,20.68581378],[912,0,11.99021246],[912,1,3.2249831520000001],[912,2,2.5015393349999999],[912,3,0.45116815799999999],[912,4,11.558520870000001],[912,6,0.56065916500000001],[912,8,54.928196409999998],[912,9,11.19034493],[912,10,12.581988859999999],[912,11,61.591021660000003],[912,12,2.3511057950000001],[913,0,3.2300453920000001],[913,1,11.72851333],[913,2,0.67389011099999996],[913,3,2.1877248140000001],[913,4,1.8682511530000001],[913,5,72.295781270000006],[913,6,2.7186492370000002],[913,7,86.944827829999994],[913,8,1.9642189729999999],[913,9,8.4407930380000007],[913,10,4.2368301739999996],[913,11,4.9776047700000001],[913,12,66.978326940000002],[913,13,8.6490951410000001],[914,0,1.227068526],[914,2,1.280027437],[914,3,8.3109923759999997],[914,4,15.377564319999999],[914,5,19.299442790000001],[914,6,10.32793199],[915,0,103.26750389999999],[915,1,36.836610710000002],[915,3,2.8432342340000001],[915,4,1.214018236],[915,5,0.76182011000000005],[915,6,1.766619945],[915,8,4.5949665450000001],[915,9,7.0520871789999999],[915,10,1.6518943129999999],[915,11,12.938095499999999],[915,12,22.224788159999999],[915,13,14.987505580000001],[916,1,5.762599314],[916,2,5.688970211],[916,3,16.856389750000002],[916,4,18.27520032],[916,5,33.304457939999999],[916,6,13.296889800000001],[916,7,12.066678599999999],[916,8,4.3428804349999997],[916,9,2.787265493],[916,10,3.4064054100000001],[916,11,40.186620730000001],[916,12,6.9700088339999997],[916,13,13.13506916],[917,0,20.009556280000002],[917,1,32.054140799999999],[917,2,19.645314299999999],[917,3,7.3077560799999999],[917,4,32.9050017],[917,5,2.8480731110000002],[917,6,16.511321689999999],[918,0,2.8503378619999999],[918,1,139.43439599999999],[918,3,3.2175785530000001],[918,4,1.373857627],[918,6,4.9980391859999997],[919,0,6.9972808899999999],[919,2,4.8661838279999996],[919,3,35.105859199999998],[919,4,65.954564009999999],[919,5,104.8803836],[919,6,27.811235409999998],[920,0,1.5868373090000001],[920,1,81.627109570000002],[920,2,11.587264080000001],[920,3,28.660595000000001],[920,4,7.6485267549999998],[920,6,14.46901815],[921,0,9.1431054669999998],[921,2,6.5258027539999999],[921,3,14.12362875],[921,4,12.98893498],[921,6,10.800737549999999],[921,8,37.16422884],[921,9,5.8384837489999999],[921,10,3.7872485660000001],[921,11,6.179746594],[921,12,10.26159069],[921,13,2.8634503919999998],[922,0,1.663783674],[922,1,8.3907098260000001],[922,3,16.903326669999998],[922,4,9.6232881910000003],[922,5,3.0194004739999998],[922,6,7.0018276320000004],[922,7,7.9973104929999996],[922,8,17.199944909999999],[922,9,17.08071863],[922,10,15.27662188],[922,11,53.415513220000001],[922,12,74.628249460000006],[922,13,32.17582969],[923,0,1.655830235],[923,1,1.2525899170000001],[923,4,2.7933749890000001],[923,5,1.502483368],[923,6,0.29034819000000001],[923,7,268.61897329999999],[923,8,185.2741833],[923,9,325.30032979999999],[923,10,427.87258960000003],[923,11,82.398262430000003],[923,12,429.800657],[923,13,3912.844341],[924,0,70.243090129999999],[924,1,52.077249399999999],[924,2,0.62627951900000001],[924,3,3.727462246],[924,4,15.626326499999999],[924,5,14.890326119999999],[924,6,8.8430147259999998],[924,7,383.81017800000001],[924,8,2.9207138509999999],[924,9,1.1206354009999999],[924,10,3.1499972110000001],[924,11,5.396924287],[924,12,50.768244760000002],[924,13,0.89311480899999995],[925,0,152.94874189999999],[925,1,52.179110530000003],[925,2,109.1039342],[925,3,258.34748070000001],[925,4,247.18222119999999],[925,6,268.19410269999997],[926,0,19.64635307],[926,1,2.4769873979999999],[926,2,8.3257962889999995],[926,3,28.415064080000001],[926,4,29.000362689999999],[926,6,20.669811209999999],[927,0,44.020827310000001],[927,1,42.869663359999997],[927,2,1.583473007],[927,3,118.23392579999999],[927,4,62.922220600000003],[927,6,97.951555279999994],[927,8,215.07869840000001],[927,9,144.50303510000001],[927,10,127.43027120000001],[927,11,218.3276616],[927,12,11.16186495],[927,13,27.09761026],[928,0,26.165691450000001],[928,1,23.752348940000001],[928,2,42.307209010000001],[928,3,71.627002279999999],[928,4,47.924898290000002],[928,5,22.951063980000001],[928,6,71.574797720000007],[928,7,27.250308109999999],[928,8,44.552443009999998],[928,9,63.492460680000001],[928,10,25.74102937],[928,11,30.241634730000001],[928,12,45.214386169999997],[928,13,7.7848770009999999],[929,0,1.6442274459999999],[929,1,21.559420599999999],[929,2,1.715190472],[929,3,3.7121430690000001],[929,5,21.882008379999998],[929,6,1.1532546109999999],[929,7,26.344365190000001],[929,9,1.534540971],[929,10,2.1567227739999999],[929,11,2.111506544],[929,12,32.643913529999999],[929,13,19.567774020000002],[930,0,1.674507878],[930,1,65.869390010000004],[930,2,13.974222190000001],[930,3,16.067153309999998],[930,4,3.2284389170000001],[930,6,11.744931859999999],[931,0,0.38401764500000002],[931,1,0.38733167899999998],[931,2,1.4020699649999999],[931,3,0.43349490400000001],[931,4,0.74038320400000002],[931,5,18.468044559999999],[931,6,1.481416493],[931,7,5.845216873],[931,8,7.8230708350000002],[931,9,12.006393729999999],[931,10,13.0965516],[931,11,18.246662610000001],[931,12,2.1178197980000002],[931,13,1.713807259],[932,0,1.266375735],[932,1,2.5546088689999999],[932,2,6.6051555090000003],[932,3,26.446434310000001],[932,4,31.740320780000001],[932,5,0.76606423300000004],[932,6,22.20577299],[932,8,130.9160152],[932,9,88.642182160000004],[932,10,31.56084427],[932,11,121.9703815],[932,13,5.6516255390000003],[933,0,51.593611209999999],[933,1,9.6368257509999999],[933,2,3.9866914090000001],[933,3,3.5951227970000001],[933,4,5.5262280170000002],[933,5,0.38531286799999998],[933,6,1.3402797900000001],[933,7,1.020555793],[933,8,1.549359414],[933,9,0.59446666000000004],[933,10,2.5064820189999999],[933,11,4.0898883320000001],[933,12,16.86125784],[933,13,11.370555899999999],[934,0,18.005104509999999],[934,1,25.943552589999999],[934,2,81.836662230000002],[934,3,118.3199661],[934,4,54.550114999999998],[934,5,1.555966392],[934,6,73.96815221],[934,7,12.36359317],[934,8,172.05669159999999],[934,9,64.815364200000005],[934,10,32.051889940000002],[934,11,37.986211789999999],[934,12,20.804958460000002],[934,13,13.392300779999999],[935,0,79.902229460000001],[935,1,25.37148564],[935,2,27.783573570000001],[935,3,102.7242715],[935,4,84.157443119999996],[935,6,93.405178219999996],[936,0,4914.5636880000002],[936,1,402.19390970000001],[936,2,1571.1192639999999],[936,3,753.3200726],[936,4,596.18129590000001],[936,5,1600.1690940000001],[936,6,497.90801440000001],[936,7,4287.1075879999999],[936,8,3.0889812339999998],[936,9,4.740788588],[936,11,4.8924432360000001],[936,12,610.70055109999998],[936,13,536.5150218],[937,0,16.06462505],[937,1,57.251522909999998],[937,2,5.5859854599999998],[937,5,26.562307310000001],[937,6,3.7558881049999999],[937,7,20.591426080000002],[937,8,5.210154449],[937,9,4.9976511019999998],[937,10,1.404791159],[937,11,2.7506787250000002],[937,12,14.175174070000001],[937,13,52.575428160000001],[938,1,0.16525895700000001],[938,3,3.144234344],[938,4,2.3691895650000001],[938,5,0.99114175999999998],[938,6,4.137128175],[938,9,3.5170423670000002],[938,10,4.2982888340000001],[938,11,330.97289590000003],[938,12,0.120478549],[938,13,3.4123278319999999],[939,0,13.58114679],[939,1,1.3698350770000001],[939,2,62.33609345],[939,3,111.1494369],[939,4,40.585744810000001],[939,6,94.305048869999993],[939,8,286.58086839999999],[939,9,119.14639099999999],[939,10,53.442913849999997],[939,11,76.739622449999999],[939,12,10.98514237],[939,13,10.101735469999999],[940,0,36.569782660000001],[940,1,144.18828930000001],[940,2,53.75413211],[940,3,21.57895233],[940,4,94.542502369999994],[940,5,12.066562040000001],[940,6,26.815805130000001],[941,0,33.367257899999998],[941,1,15.42530646],[941,2,52.211027399999999],[941,3,74.547949579999994],[941,4,30.825667920000001],[941,5,13.456492219999999],[941,6,48.757629979999997],[941,7,4.4551785779999999],[941,8,49.036396289999999],[941,9,31.14132687],[941,10,9.1182545420000007],[941,11,14.283340900000001],[941,12,50.093562400000003],[941,13,2.0682299369999999],[942,0,127.2516988],[942,1,67.159814940000004],[942,2,4.630595595],[942,3,5.8460967530000003],[942,4,9.984781387],[942,5,2.6852764179999999],[942,6,2.075670627],[942,7,7.1123355320000003],[942,8,2.6994026409999998],[942,9,5.523848053],[942,10,3.8817500219999999],[942,11,3.8003681660000002],[942,12,29.376866039999999],[942,13,19.810580000000002],[943,0,1.497953506],[943,1,9.0652841909999999],[943,2,5.4691122879999998],[943,3,16.90951497],[943,4,18.050271129999999],[943,5,1.8123035240000001],[943,6,17.335867709999999],[943,8,104.7556486],[943,9,74.095323440000001],[943,10,50.10383229],[943,11,75.022836310000002],[943,13,4.456745894],[944,0,69.94290599],[944,1,58.097122970000001],[944,3,37.155024740000002],[944,4,59.492386840000002],[944,6,12.50489804],[945,0,153.35686129999999],[945,1,1008.914836],[945,2,842.19398279999996],[945,3,1455.2873219999999],[945,4,2140.2758399999998],[945,5,2.9925686599999999],[945,6,935.45890159999999],[945,8,691.30996670000002],[945,9,722.09587039999997],[945,10,815.01122080000005],[945,11,1013.922926],[945,12,435.78762840000002],[945,13,185.4520345],[946,0,3.5219797719999999],[946,1,76.968105820000005],[946,3,3.9757555519999999],[946,4,1.131725198],[946,6,1.646868432],[947,2,6.9423628989999999],[947,3,23.476842600000001],[947,4,49.720322320000001],[947,5,70.452677719999997],[947,6,26.84033926],[948,0,6.867505875],[948,1,126.0672464],[948,2,11.462239650000001],[948,3,351.95546189999999],[948,4,564.04534249999995],[948,5,1.6617344999999999],[948,6,170.5161852],[948,7,2.2006697810000002],[948,8,26.727620099999999],[948,9,73.066867009999996],[948,10,41.437095110000001],[948,11,47.623722370000003],[948,12,178.7635056],[948,13,159.3724253],[949,0,19.753843100000001],[949,1,23.440372750000002],[949,2,3.6364229950000002],[949,3,28.201613429999998],[949,4,8.9612387590000004],[949,5,1.4058380049999999],[949,6,18.745361540000001],[949,8,7.7727847280000004],[949,9,10.84474322],[949,10,6.0967038679999996],[949,11,5.9688849529999999],[949,12,5.981047888],[949,13,3.4571817990000002],[950,0,3.936180856],[950,2,16.424248160000001],[950,3,76.277040779999993],[950,4,289.64407940000001],[950,5,3.1748001129999999],[950,6,50.615063499999998],[950,8,76.596036830000003],[950,9,63.675700110000001],[950,10,86.051060179999993],[950,11,109.5210718],[950,12,9.6478457479999999],[950,13,1.9518360450000001],[951,0,68.419397140000001],[951,1,14.528389450000001],[951,2,54.468335840000002],[951,3,156.5017465],[951,4,197.86814440000001],[951,5,1.0891764749999999],[951,6,149.01876519999999],[951,8,114.96515309999999],[951,9,127.7102732],[951,10,99.192164660000003],[951,11,62.429513290000003],[951,13,2.6784601559999999],[952,0,10.608007410000001],[952,1,29.041645160000002],[952,2,14.22750497],[952,3,5.9873774239999999],[952,4,27.26954739],[952,5,2.4445960869999999],[952,6,4.9602762230000002],[953,0,1.4942609330000001],[953,1,4.5214687790000001],[953,3,0.843391585],[953,4,5.7618482569999996],[953,5,9.0391802729999995],[953,7,4.7883102539999998],[953,8,13.63009797],[953,9,8.3674723800000006],[953,10,3.9200252889999998],[953,11,5.7567614740000002],[953,12,8.7900832920000003],[953,13,57.794875679999997],[954,0,132.0635843],[954,1,84.584082910000006],[954,2,252.10684180000001],[954,3,350.33518700000002],[954,4,131.12807570000001],[954,5,76.293766779999999],[954,6,267.69744700000001],[954,7,65.594982189999996],[954,8,222.85754589999999],[954,9,145.43926880000001],[954,10,89.211889970000001],[954,11,71.229994180000006],[954,12,176.73844489999999],[954,13,32.415786859999997],[955,0,12.138149950000001],[955,1,51.197586000000001],[955,2,1.1510926349999999],[955,5,17.35544552],[955,6,0.77396820399999999],[955,7,45.968359550000002],[955,8,6.0392582130000001],[955,9,4.119423093],[955,10,4.3422367499999996],[955,11,2.834133784],[955,12,9.7368307339999998],[955,13,42.679832349999998],[956,0,6.0017015039999997],[956,1,420.71794449999999],[956,3,5.9280964599999999],[956,4,4.3392136929999996],[956,6,13.68110132],[956,9,1.4003319430000001],[956,10,3.9361970099999999],[956,11,1.9268368300000001],[956,12,7.7230527599999999],[956,13,2.2320501300000002],[957,0,15.836129659999999],[957,1,38.600918630000002],[957,2,6.8831664080000001],[957,3,55.863981770000002],[957,4,10.17731397],[957,5,3.9915393300000002],[957,6,38.875894930000001],[957,8,9.6300895359999998],[957,9,17.242984329999999],[957,10,5.193037855],[957,11,11.863050550000001],[957,12,5.8223138780000001],[957,13,13.74217221],[958,0,10.55523125],[958,1,22.81354687],[958,2,15.729690400000001],[958,3,13.61734738],[958,4,34.886414569999999],[958,5,302.83802270000001],[958,6,15.86442289],[958,7,43.487862530000001],[958,8,145.7968406],[958,9,243.46268689999999],[958,10,354.04231720000001],[958,11,503.47000150000002],[958,12,29.937121359999999],[958,13,38.133632570000003],[959,0,10.221599960000001],[959,1,8.4353002099999994],[959,2,5.8160469969999999],[959,3,0.52448010099999998],[959,4,12.540926239999999],[959,5,47.218054209999998],[959,6,2.607050793],[959,7,4.4665612509999999],[959,8,5.6507679189999998],[959,9,2.6017409009999999],[959,10,7.313240843],[959,11,8.3532364149999996],[959,12,13.665727349999999],[959,13,4.1470282440000004],[960,0,12.09119385],[960,1,85.36877776],[960,2,46.247799829999998],[960,3,77.799509080000007],[960,4,142.97862989999999],[960,6,77.457200909999997],[960,8,52.939880510000002],[960,9,54.918337299999997],[960,10,39.121192090000001],[960,11,34.1603572],[960,12,42.676321940000001],[960,13,16.787866409999999],[961,2,237.6050931],[961,3,28.828754799999999],[961,4,0.44358358599999997],[961,5,411.69051769999999],[961,6,247.8703677],[961,7,348.72820130000002],[961,8,1055.2075580000001],[961,9,318.22543389999998],[961,10,257.72728009999997],[961,11,400.05462119999999],[961,12,270.34816430000001],[961,13,234.79224489999999],[962,0,46.638487120000001],[962,1,16.328271520000001],[962,2,2.0103864580000002],[962,3,2.0667384069999999],[962,4,2.415170657],[962,5,1.282402568],[962,6,3.244170242],[962,7,0.61756820499999998],[962,8,1.992320876],[962,9,2.5181043239999998],[962,10,2.0223275859999998],[962,11,1.484946739],[962,12,24.941255829999999],[962,13,10.607678679999999],[963,0,37327.047380000004],[963,1,2781.1309449999999],[963,2,14114.432510000001],[963,3,4491.923522],[963,4,3962.0483840000002],[963,5,12311.009980000001],[963,6,2905.3744590000001],[963,7,23062.620360000001],[963,8,7.6265881499999999],[963,9,5.0163615200000002],[963,10,4.7001682530000002],[963,11,2.3008140269999999],[963,12,4168.3484289999997],[963,13,4133.8272109999998],[964,0,5.3961885929999998],[964,1,7.2570095669999999],[964,2,5.6290820840000002],[964,3,11.16763911],[964,4,34.679373529999999],[964,6,15.139461130000001],[964,8,4.3752929050000002],[964,9,5.0362086479999997],[964,10,11.79691092],[964,11,995.57429130000003],[964,12,17.194350610000001],[964,13,64.219460130000002],[965,0,20.883650830000001],[965,1,35.106457839999997],[965,3,0.92448327699999999],[965,4,9.8685112149999998],[965,5,6.192683175],[965,6,2.0104699849999998],[966,0,1.76383662],[966,2,42.31912243],[966,3,36.835188809999998],[966,4,178.53486409999999],[966,5,3.2009745079999998],[966,6,59.38310457],[966,8,85.808363279999995],[966,9,37.861933299999997],[966,10,27.763360479999999],[966,11,43.037049969999998],[966,12,5.187939557],[966,13,18.36732619],[967,0,1.7468929449999999],[967,2,36.445737989999998],[967,3,37.467326819999997],[967,4,101.0399039],[967,5,3.1702254729999999],[967,6,33.082122200000001],[967,8,49.928144320000001],[967,9,32.607153009999998],[967,10,36.662215379999999],[967,11,42.623629700000002],[967,12,15.414310329999999],[967,13,7.7960944029999997],[968,0,163.4783276],[968,1,1589.064267],[968,2,849.65105229999995],[968,3,1910.7348340000001],[968,4,2734.8576079999998],[968,5,0.87515373100000005],[968,6,1217.6607160000001],[968,8,897.35273459999996],[968,9,860.07786339999996],[968,10,743.87547510000002],[968,11,815.59921910000003],[968,12,711.67944350000005],[968,13,174.3236479],[969,0,48.407690039999999],[969,1,48.011686300000001],[969,3,1.3661147629999999],[969,4,10.11071443],[969,5,11.71323769],[969,6,9.0541231609999997],[969,7,80.145776819999995],[969,8,4.4155712229999997],[969,9,3.0118940809999999],[969,11,2.0721617019999998],[969,12,56.358999539999999],[969,13,1.2001973189999999],[970,0,267.8901482],[970,1,105.8899785],[970,2,7.5527564519999997],[970,3,12.94077214],[970,4,13.95919574],[970,5,8.0296951770000007],[970,6,11.002982619999999],[970,7,7.7337406489999996],[970,8,7.3381239660000004],[970,9,13.514550610000001],[970,10,14.24553317],[970,11,9.2979146830000001],[970,12,97.605213190000001],[970,13,62.829174870000003],[971,2,654.27572789999999],[971,3,76.629796690000006],[971,4,0.92168366599999996],[971,5,1149.808444],[971,6,608.91358419999995],[971,7,972.76083670000003],[971,8,3063.486582],[971,9,1042.2357010000001],[971,10,904.22019709999995],[971,11,1214.3205310000001],[971,12,742.41542600000002],[971,13,556.12549969999998],[972,1,50.757989549999998],[972,2,1.193082177],[972,3,8.3920114839999993],[972,4,1.102542347],[972,6,2.4066030189999998],[972,8,7.6505711319999996],[972,9,41.629490730000001],[972,10,27.003796850000001],[972,11,49.937793759999998],[972,12,24.389025910000001],[972,13,76.563530880000002],[973,0,1.153148735],[973,1,66.296716910000001],[973,2,7.2175041049999997],[973,3,15.62066037],[973,4,1.111631155],[973,5,2.7902808860000001],[973,6,4.8528837039999999],[974,2,37.068894229999998],[974,3,22.06249759],[974,4,108.7622746],[974,5,5.3740509980000004],[974,6,28.039805579999999],[974,8,44.299039129999997],[974,9,29.848208750000001],[974,10,13.98340237],[974,11,22.817061429999999],[974,12,9.145422516],[974,13,13.21565588],[975,0,47.65970334],[975,1,43.564345510000003],[975,2,76.128609699999998],[975,3,79.019091309999993],[975,4,53.12249491],[975,5,26.12774688],[975,6,64.767383469999999],[975,7,21.476806799999999],[975,8,50.718997360000003],[975,9,54.210393330000002],[975,10,31.257466180000002],[975,11,19.126341010000001],[975,12,45.996756490000003],[975,13,17.72478138],[976,0,4.0207229599999996],[976,1,2.317383661],[976,2,9.5868637379999999],[976,3,26.908347240000001],[976,4,7.1982155140000001],[976,6,12.08622489],[976,8,42.264210069999997],[976,9,20.906787829999999],[976,10,9.7944914870000002],[976,11,3.6881336669999998],[976,12,6.7577582850000004],[976,13,17.943821830000001],[977,0,6.2524999269999997],[977,2,8.5292280500000004],[977,3,35.561859339999998],[977,4,77.428740930000004],[977,5,103.57690909999999],[977,6,31.710384139999999],[978,0,2180.5445439999999],[978,1,194.1855506],[978,2,800.42222030000005],[978,3,305.5206235],[978,4,249.4739951],[978,5,727.89325380000002],[978,6,208.9138202],[978,7,1622.8128959999999],[978,8,3.817682215],[978,11,4.4789532750000003],[978,12,250.81956450000001],[978,13,223.10227190000001],[979,2,1054.4576099999999],[979,3,27.676629080000001],[979,4,1.350571905],[979,5,1.6950203989999999],[979,6,174.91442900000001],[980,0,67.642512839999995],[980,1,152.25228799999999],[980,2,63.134321180000001],[980,3,37.776942249999998],[980,4,120.1184057],[980,5,7.3223022970000002],[980,6,36.457114650000001],[981,0,70.94527248],[981,1,27.746794739999999],[981,3,5.7204242909999996],[981,5,3.5034020360000002],[981,6,1.0155251590000001],[981,8,0.88045802699999998],[981,9,2.7025514560000001],[981,10,1.899152379],[981,11,9.2966808830000005],[981,12,31.939285529999999],[981,13,8.6154291650000001],[982,0,4.3635646210000001],[982,1,14.303970720000001],[982,2,19.345537650000001],[982,3,56.646367949999998],[982,4,35.754912590000004],[982,5,8.5788165030000005],[982,6,43.613363659999997],[982,8,218.25218219999999],[982,9,161.88072460000001],[982,10,88.716733099999999],[982,11,204.53367170000001],[982,13,21.096689770000001],[983,0,51.00931679],[983,1,18.422973020000001],[983,2,32.995356940000001],[983,3,64.999106780000005],[983,4,120.6773384],[983,5,26.545007729999998],[983,6,58.119286049999999],[983,7,11.06372985],[983,8,89.264898419999994],[983,9,63.406014929999998],[983,10,63.69464902],[983,11,193.0849106],[983,12,14.41362629],[983,13,51.692574989999997],[984,0,7.1035763889999997],[984,1,7.9609772919999999],[984,2,4.116754909],[984,3,20.047022630000001],[984,4,6.0869525419999997],[984,5,1.909840693],[984,6,21.036885770000001],[984,8,8.1595224779999995],[984,9,4.4197976939999997],[984,10,2.070603636],[984,11,2.0271929150000001],[984,12,1.1607564420000001],[984,13,1.174151371],[985,0,2.0747467830000001],[985,1,98.877790289999993],[985,3,2.634816893],[985,4,1.0000241480000001],[985,6,5.093267086],[986,2,157.03050200000001],[986,3,83.011077510000007],[986,4,413.6579433],[986,5,9.4201847319999992],[986,6,114.0789367],[986,8,245.16106629999999],[986,9,113.03916460000001],[986,10,61.2788349],[986,11,102.2121855],[986,12,26.718382340000002],[986,13,20.59177742],[987,0,3.8968190479999998],[987,1,410.07676400000003],[987,3,13.929816860000001],[987,4,5.0086923780000001],[987,6,11.84392486],[988,0,0.91016794599999995],[988,1,0.91802260700000005],[988,2,7.5955982469999999],[988,3,8.733197444],[988,4,5.2643913879999999],[988,6,4.4687173180000004],[988,8,27.120574980000001],[988,9,16.13956155],[988,10,3.581584667],[988,11,10.51948756],[988,12,7.3619147290000004],[988,13,4.0619290660000003],[989,0,23.699160150000001],[989,2,31.314520049999999],[989,3,102.55158059999999],[989,4,242.16657760000001],[989,5,259.9639975],[989,6,107.492147],[990,0,0.77697737899999997],[990,2,1.215766286],[990,3,0.65781300499999995],[990,4,2.9960133849999999],[990,5,19.270582269999998],[990,6,2.7248442650000002],[990,7,6.2244964530000004],[990,8,12.28465598],[990,9,16.678339340000001],[990,10,20.383126579999999],[990,11,41.408262710000002],[990,12,2.2853089870000001],[990,13,1.7337607930000001],[991,0,1.674507878],[991,1,1.6889587180000001],[991,2,1.7467777739999999],[991,3,0.94512666499999998],[991,4,0.807109729],[991,5,36.466350470000002],[991,6,4.1107261519999998],[991,7,8.0488585350000008],[991,8,23.92964928],[991,9,28.1304251],[991,10,34.044842099999997],[991,11,107.5196242],[991,12,3.6938989520000001],[991,13,3.736525909],[992,0,127.5605437],[992,1,26.673700480000001],[992,2,9.7365303450000003],[992,3,4.3901093180000004],[992,4,7.4980424809999997],[992,6,4.3644126610000002],[992,7,2.492460898],[992,8,1.8919679760000001],[992,9,4.3555234760000001],[992,10,4.0809844110000002],[992,12,33.172413349999999],[992,13,25.455682070000002],[993,0,5.3749228249999996],[993,1,5.4213078860000001],[993,2,16.820695529999998],[993,3,1.0112389740000001],[993,4,1.7271353030000001],[994,0,86.388214980000001],[994,1,31.684995220000001],[994,2,2.7308070949999999],[994,3,3.4476261560000001],[994,4,3.3647645530000001],[994,5,2.6393191919999999],[994,6,2.448175816],[994,8,2.1225629210000001],[994,9,3.2575860159999999],[994,10,1.1445947160000001],[994,11,1.120598003],[994,12,26.949155309999998],[994,13,11.682918819999999],[995,0,10.683185379999999],[995,1,7.1835868200000004],[995,2,8.6677575949999994],[995,3,9.3797035369999993],[995,4,28.607087669999999],[995,5,196.03043690000001],[995,6,26.642289300000002],[995,7,39.939570879999998],[995,8,152.30774439999999],[995,9,172.82216779999999],[995,10,186.840892],[995,11,335.36016469999998],[995,12,33.167933410000003],[995,13,14.126604479999999],[996,0,1.085680929],[996,1,13.14060299],[996,2,3.397613126],[996,5,5.2540572619999999],[996,6,3.0459691950000001],[997,2,3.7453122649999999],[997,3,2.0264709939999999],[997,4,3.461090488],[997,5,8.687607023],[997,6,2.5182617970000001],[998,0,94.830565789999994],[998,1,782.77408130000003],[998,2,417.51471629999998],[998,3,770.19922999999994],[998,4,1215.971464],[998,5,0.42180530599999999],[998,6,494.94079579999999],[998,8,366.3569645],[998,9,398.26986829999998],[998,10,332.00795470000003],[998,11,331.31545549999998],[998,12,331.7342213],[998,13,91.281264840000006],[999,2,8.1591426330000001],[999,3,5.5183202070000004],[999,4,49.009785630000003],[999,5,1.774303612],[999,6,15.772306889999999],[999,8,17.83637551],[999,9,12.77464108],[999,10,7.6946302849999997],[999,11,21.344379589999999],[999,12,5.0324408309999997],[999,13,10.181028660000001],[1000,0,1.4146367609999999],[1000,1,132.6965792],[1000,2,3.6892272699999999],[1000,3,15.56977627],[1000,4,15.000751190000001],[1000,6,12.898867989999999],[1000,8,4.731391715],[1000,9,16.503328610000001],[1000,10,5.5667103579999999],[1000,11,0.90833381499999999],[1000,13,10.522149969999999],[1001,0,146.23601099999999],[1001,1,39.253503590000001],[1001,2,87.34568548],[1001,3,272.24428760000001],[1001,4,281.94195739999998],[1001,5,0.71340352699999998],[1001,6,260.55925689999998],[1001,8,202.95528189999999],[1001,9,292.77290249999999],[1001,10,88.173876219999997],[1001,11,110.556949],[1001,13,1.7543740320000001],[1002,0,10449.843639999999],[1002,1,891.87678800000003],[1002,2,3612.8960830000001],[1002,3,1480.6510330000001],[1002,4,1099.9064149999999],[1002,5,3535.615761],[1002,6,942.17729380000003],[1002,7,6909.3980430000001],[1002,8,1.342057381],[1002,9,3.4328525779999999],[1002,10,0.96494150000000001],[1002,11,2.834133784],[1002,12,1442.6737539999999],[1002,13,1132.657089],[1003,0,2.9394109199999998],[1003,1,12.847370250000001],[1003,2,11.24299961],[1003,3,21.014809929999998],[1003,4,36.836557630000001],[1003,5,2.963545903],[1003,6,25.42752436],[1003,8,144.19018220000001],[1003,9,101.5029401],[1003,10,64.260112829999997],[1003,11,84.303263970000003],[1003,13,5.8302688749999998],[1004,0,20.919653060000002],[1004,1,45.214687789999999],[1004,2,3.1175031419999999],[1004,3,48.916711909999997],[1004,4,8.6427723850000007],[1004,5,7.2313442190000004],[1004,6,45.066953830000003],[1004,8,8.1780587800000006],[1004,9,11.156629840000001],[1004,10,1.9600126440000001],[1004,11,11.51352295],[1004,12,5.4938020569999999],[1004,13,4.445759668],[1005,1,22.817913090000001],[1005,2,3.6306232770000002],[1005,3,73.665614239999996],[1005,4,78.844966139999997],[1005,5,3.1580906390000001],[1005,6,74.455000589999997],[1005,7,5.5764340470000002],[1005,8,493.1373792],[1005,9,316.70282420000001],[1005,10,157.5006142],[1005,11,420.13524660000002],[1005,13,44.008766399999999],[1006,0,92.379905930000007],[1006,1,29.33354267],[1006,3,2.896728763],[1006,4,4.9474383790000003],[1006,5,1.034871345],[1006,6,5.9995277529999997],[1006,7,8.2230106949999993],[1006,8,3.1209462330000002],[1006,9,4.7898466070000003],[1006,10,4.4879311160000004],[1006,11,10.98460131],[1006,12,42.769998409999999],[1006,13,10.179660419999999],[1007,0,51.034112880000002],[1007,1,1.715817744],[1007,3,89.294577110000006],[1007,4,350.93644440000003],[1007,5,73.063465840000006],[1007,6,62.044882340000001],[1007,8,56.896202520000003],[1007,9,69.856783750000005],[1007,10,53.552899269999998],[1007,11,48.060970279999999],[1007,12,21.26497114],[1007,13,30.36757446],[1008,0,84.582118870000002],[1008,1,37.043392009999998],[1008,2,3.4828653530000002],[1008,3,3.7689384029999999],[1008,4,8.5828265960000003],[1008,5,4.0394182589999996],[1008,6,3.9029975530000001],[1008,8,2.7071120729999998],[1008,9,7.2707565489999997],[1008,10,4.3794407370000004],[1008,11,4.2876246719999997],[1008,12,41.736084740000003],[1008,13,21.522755109999999],[1009,0,7.0877555069999998],[1009,2,3.1687093470000001],[1009,3,23.431352950000001],[1009,4,41.971503499999997],[1009,5,67.988627260000001],[1009,6,14.91397083],[1010,0,101.4311465],[1010,1,45.672539039999997],[1010,2,1.8894428910000001],[1010,3,1.0223182850000001],[1010,4,13.9684648],[1010,6,5.0816717139999996],[1010,7,2.9020784759999998],[1010,8,2.202898968],[1010,9,5.0713216560000003],[1010,10,2.37583206],[1010,11,2.3260221489999999],[1010,12,69.25692617],[1010,13,18.86126823],[1011,0,16.809807660000001],[1011,1,13.872170179999999],[1011,2,16.73824114],[1011,3,7.7627462400000002],[1011,4,11.785158539999999],[1011,5,169.63237129999999],[1011,6,11.79033244],[1011,7,18.3635722],[1011,8,67.37353607],[1011,9,105.540312],[1011,10,115.2578024],[1011,11,202.13327939999999],[1011,12,30.339637280000002],[1011,13,20.459834300000001],[1012,0,5263.8875550000002],[1012,1,439.48527610000002],[1012,2,1621.314687],[1012,3,817.66102330000001],[1012,4,566.54517529999998],[1012,5,1673.4261610000001],[1012,6,493.08115470000001],[1012,7,3423.4920120000002],[1012,8,1.3658154979999999],[1012,9,1.3974494150000001],[1012,11,3.8457410259999998],[1012,12,612.71883539999999],[1012,13,619.23264119999999],[1013,0,12.652543400000001],[1013,1,691.45393049999996],[1013,3,1.947642426],[1013,4,6.6529120769999999],[1013,6,9.6812113879999995],[1014,0,1.5690384429999999],[1014,1,94.954745540000005],[1014,2,9.8205383719999997],[1014,3,18.597548509999999],[1014,6,14.306725459999999],[1015,0,14.875382869999999],[1015,1,276.31917249999998],[1015,2,10.34492522],[1015,3,60.171131580000001],[1015,4,9.5598763850000008],[1015,6,33.908987330000002],[1016,0,1.068458023],[1016,1,93.758047950000005],[1016,2,8.9165718550000008],[1016,3,22.31320779],[1016,4,10.29989619],[1016,6,17.236481090000002],[1017,0,13.84962178],[1017,1,7.2882483499999999],[1017,2,2.5125836590000001],[1017,3,2.3790903669999999],[1017,4,7.5462087149999997],[1017,5,48.082452840000002],[1017,6,3.3788068880000002],[1017,7,0.96479694999999999],[1017,8,3.661772456],[1017,9,2.2479500849999998],[1017,10,5.5289230849999997],[1017,11,2.319860501],[1017,12,11.955022639999999],[1018,0,100.07554159999999],[1018,1,194.18776310000001],[1018,3,2.1517978160000002],[1018,4,46.85804976],[1018,5,21.909115880000002],[1018,6,19.386524319999999],[1018,7,241.28014300000001],[1018,8,5.2162984989999996],[1018,9,4.4475951629999999],[1018,11,4.8958621339999997],[1018,12,156.28599940000001],[1019,0,182.9033962],[1019,1,1698.0580379999999],[1019,2,956.42481969999994],[1019,3,2152.4215060000001],[1019,4,2881.92949],[1019,5,1.0604770939999999],[1019,6,1470.1854330000001],[1019,7,1.872549351],[1019,8,1019.149405],[1019,9,1040.572627],[1019,10,854.64298129999997],[1019,11,1018.328311],[1019,12,779.02572169999996],[1019,13,225.14729829999999],[1020,0,116.28163410000001],[1020,1,3.2579203689999998],[1020,3,163.16780900000001],[1020,4,639.87602000000004],[1020,5,114.305492],[1020,6,138.19800290000001],[1020,8,132.58478070000001],[1020,9,195.94698120000001],[1020,10,165.23637679999999],[1020,11,176.2901689],[1020,12,28.501415720000001],[1020,13,45.648002130000002],[1021,0,485.58063470000002],[1021,1,236.77678030000001],[1021,2,764.83846329999994],[1021,3,932.93277639999997],[1021,4,480.49789829999997],[1021,5,213.0105609],[1021,6,625.90829189999999],[1021,7,231.85836520000001],[1021,8,508.43921],[1021,9,559.73162090000005],[1021,10,202.4687863],[1021,11,179.64047980000001],[1021,12,475.28819729999998],[1021,13,141.12240560000001],[1022,0,1.743543198],[1022,2,276.45647229999997],[1022,3,17.713649140000001],[1022,5,361.76740749999999],[1022,6,201.78085720000001],[1022,7,117.3296694],[1022,8,1034.8175980000001],[1022,9,258.72978710000001],[1022,10,269.86536510000002],[1022,11,326.90089230000001],[1022,12,166.66815410000001],[1022,13,181.56005089999999],[1023,1,21.756130639999999],[1023,2,5.1925200609999997],[1023,3,13.111045450000001],[1023,4,1.5994911789999999],[1023,5,16.059390350000001],[1023,6,33.749533219999996],[1023,7,5.3169466969999997],[1023,8,50.44960227],[1023,9,9.2912535460000001],[1023,11,14.915404799999999],[1023,12,10.980586479999999],[1023,13,4.9365780250000002],[1024,0,8.447298065],[1024,1,3.786754411],[1024,2,6.8536798120000002],[1024,3,17.217159039999999],[1024,4,15.381532719999999],[1024,6,24.68708904],[1024,8,21.689032619999999],[1024,9,25.403286250000001],[1024,10,8.0024154959999994],[1024,11,11.45063188],[1024,13,1.396255359],[1025,0,13.22156114],[1025,1,20.559145480000002],[1025,2,2.298698167],[1025,5,18.662169460000001],[1025,6,0.77279587999999999],[1025,7,22.06669789],[1025,8,5.025092162],[1025,9,3.5990355049999998],[1025,10,0.72260993299999998],[1025,11,2.8298409430000002],[1025,12,6.4813882859999996],[1025,13,24.585683960000001],[1026,0,0.49003383299999997],[1026,1,3.9541022209999999],[1026,2,4.6006483319999996],[1026,3,3.8721923519999999],[1026,4,0.47239081999999999],[1026,5,66.401316519999995],[1026,6,6.8741557550000003],[1026,7,60.456449149999997],[1026,8,48.27500826],[1026,9,67.686861370000003],[1026,10,89.345626240000001],[1026,11,154.17809980000001],[1026,12,11.89095039],[1026,13,3.64489997],[1027,2,160.0107912],[1027,3,5.1159030210000003],[1027,4,0.268850906],[1027,5,0.16870918500000001],[1027,6,22.49558378],[1028,0,10.733228410000001],[1028,1,36.730579880000001],[1028,2,4.398610304],[1028,3,0.216359097],[1028,5,17.391466680000001],[1028,6,1.6131951099999999],[1028,7,13.51203823],[1028,8,3.7296974089999999],[1028,9,2.5043035840000001],[1028,10,1.5084330029999999],[1028,11,3.4458861010000001],[1028,12,7.3286207709999998],[1028,13,19.958593279999999],[1029,0,2.870584934],[1029,2,10.480666640000001],[1029,3,18.227442830000001],[1029,4,11.760741769999999],[1029,5,0.86824643999999995],[1029,6,18.120752020000001],[1029,8,42.767883820000002],[1029,9,25.451336999999999],[1029,10,14.119980590000001],[1029,11,15.66714524],[1029,12,7.3877979050000002],[1029,13,21.351576619999999],[1030,0,5.1046050689999998],[1030,1,3.8614929849999999],[1030,2,34.611941909999999],[1030,3,52.580878429999999],[1030,4,23.373897759999998],[1030,6,29.53788548],[1030,8,106.31731480000001],[1030,9,55.977900900000002],[1030,10,23.43487399],[1030,11,50.803588329999997],[1030,12,17.829218940000001],[1030,13,55.054103849999997],[1031,1,5.1813818300000003],[1031,2,14.29002382],[1031,3,19.3297092],[1031,4,9.9041939669999994],[1031,6,21.618637289999999],[1031,8,47.899569640000003],[1031,9,25.56990304],[1031,10,11.2303926],[1031,11,15.39292247],[1031,12,3.7773768950000002],[1031,13,17.831180140000001],[1032,0,61.298277159999998],[1032,1,20.609091769999999],[1032,2,26.233371300000002],[1032,3,97.584123969999993],[1032,4,107.5764958],[1032,6,90.398415929999999],[1033,0,17.58233272],[1033,1,35.468133080000001],[1033,2,10.480666640000001],[1033,3,0.47256333299999997],[1033,5,18.739652329999998],[1033,6,2.9362329659999999],[1033,7,38.902816250000001],[1033,8,2.5457073700000001],[1033,9,2.3442020920000002],[1033,10,2.1964414259999998],[1033,11,4.3007849680000003],[1033,12,11.697346680000001],[1033,13,18.682629540000001],[1034,0,11.852522240000001],[1034,2,15.89665359],[1034,3,72.632192219999993],[1034,4,117.522391],[1034,5,222.26704649999999],[1034,6,65.318880840000006],[1035,0,1.1319735799999999],[1035,1,135.29647460000001],[1035,3,3.5140003559999999],[1035,4,1.091218383],[1035,6,7.9396178050000001],[1035,9,1.5846893689999999],[1035,10,1.484802607],[1035,11,0.72683667500000004],[1035,12,6.6589053009999999],[1035,13,0.84196848999999996],[1036,0,10.08757999],[1036,1,10.17463482],[1036,2,21.52421326],[1036,3,19.668929510000002],[1036,4,11.93447881],[1036,5,5.2701201580000001],[1036,6,16.080428650000002],[1036,7,3.6733318069999998],[1036,8,17.00886843],[1036,9,10.27051325],[1036,10,7.8187998099999998],[1036,11,10.01022341],[1036,12,6.4061111940000002],[1036,13,1.364218234],[1037,0,35.392795800000002],[1037,1,22.098905640000002],[1037,2,68.566288990000004],[1037,3,68.490587770000005],[1037,4,38.992600529999997],[1037,5,19.37098846],[1037,6,50.830845979999999],[1037,7,32.404301650000001],[1037,8,39.970672829999998],[1037,9,20.44822066],[1037,10,11.053454070000001],[1037,11,21.6434313],[1037,12,27.264329249999999],[1037,13,15.04306631],[1038,0,12049.41862],[1038,1,963.07769289999999],[1038,2,4367.00281],[1038,3,1481.5625809999999],[1038,4,1318.1616509999999],[1038,5,3933.6630359999999],[1038,6,952.52605110000002],[1038,7,7793.5503980000003],[1038,8,17.76759771],[1038,9,10.90746989],[1038,10,6.1319675790000003],[1038,11,16.509375720000001],[1038,12,1533.1294949999999],[1038,13,1387.3941620000001],[1039,0,0.76601329200000001],[1039,1,92.714869480000004],[1039,2,0.79907357300000004],[1039,3,16.86179224],[1039,4,11.0765101],[1039,6,10.20829503],[1039,8,8.8505688090000003],[1039,9,16.44298788],[1039,10,10.047748049999999],[1039,11,12.78822287],[1039,12,20.840809839999999],[1039,13,56.976511330000001],[1040,0,6.9674925510000003],[1040,1,14.05524267],[1040,2,3.6341008850000001],[1040,3,31.460768080000001],[1040,4,624.64726780000001],[1041,0,72.949048079999997],[1041,1,22.524058549999999],[1041,2,34.166201039999997],[1041,3,149.5706471],[1041,4,132.75187529999999],[1041,6,96.589204280000004],[1042,0,14.030090339999999],[1042,1,7.6198600450000002],[1042,2,25.049415270000001],[1042,3,26.650047879999999],[1042,4,17.166289899999999],[1042,5,7.3446692530000002],[1042,6,18.16735336],[1042,7,8.6459548660000003],[1042,8,16.899568850000001],[1042,9,17.37491984],[1042,10,6.7242392249999998],[1042,11,10.048139600000001],[1042,12,16.665293670000001],[1042,13,4.8164595099999996],[1043,1,3.1871575459999999],[1043,2,3.2962652690000001],[1043,3,42.804137969999999],[1043,4,85.291373239999999],[1043,5,104.176749],[1043,6,100.8431482],[1044,0,36.920498940000002],[1044,1,34.318404020000003],[1044,3,4.0860173509999997],[1044,4,8.3744060450000006],[1044,5,12.69983238],[1044,6,6.6009135370000003],[1045,0,366.18572619999998],[1045,1,129.89706559999999],[1045,2,236.31578210000001],[1045,3,416.86859879999997],[1045,4,436.76481310000003],[1045,5,252.4900652],[1045,6,644.27966160000005],[1045,7,27.346889659999999],[1045,8,257.5925699],[1045,9,295.41746769999997],[1045,10,191.31529560000001],[1045,11,193.2821204],[1045,12,15.97327636],[1045,13,92.329172630000002],[1046,0,4155.2666520000002],[1046,1,340.67860719999999],[1046,2,1406.4863789999999],[1046,3,564.13477639999996],[1046,4,452.22639830000003],[1046,5,1512.719026],[1046,6,338.32675289999997],[1046,7,3293.9251260000001],[1046,8,1.3424646819999999],[1046,9,1.0301683239999999],[1046,10,0.723925763],[1046,11,1.4174969580000001],[1046,12,583.16967269999998],[1046,13,543.51199689999999],[1047,0,2.4344251080000001],[1047,1,62.613565970000003],[1047,2,1.2697460920000001],[1047,3,15.80145505],[1047,4,8.2137190929999999],[1047,5,0.73632412300000005],[1047,6,7.6837325319999996],[1047,8,2.9607905799999998],[1047,9,32.9443555],[1047,10,6.3864401290000004],[1047,11,7.815683527],[1047,12,291.7834024],[1047,13,101.4014099],[1048,0,10.918372249999999],[1048,1,12.236218600000001],[1048,2,11.38959704],[1048,3,5.4778255290000004],[1048,4,21.050541679999998],[1048,5,148.97521850000001],[1048,6,5.9563023360000003],[1048,7,29.15630543],[1048,8,59.756022559999998],[1048,9,115.4867485],[1048,10,135.25917810000001],[1048,11,218.1091883],[1048,12,28.545780830000002],[1048,13,9.0234981919999999],[1049,0,54.076503359999997],[1049,1,68.568567029999997],[1049,3,5.2323240020000004],[1049,4,5.9576629810000004],[1049,5,14.954198659999999],[1049,6,10.83687001],[1049,7,195.5660632],[1049,8,1.8791083799999999],[1049,9,1.441973079],[1049,11,1.984134442],[1049,12,73.846595030000003],[1050,0,6.9220276729999997],[1050,1,42.887979459999997],[1050,2,15.473088600000001],[1050,3,1.1162670560000001],[1050,4,2.8597754200000001],[1050,6,1.3871665040000001],[1051,0,13.74625932],[1051,1,13.28718452],[1051,2,26.88662356],[1051,3,19.073400299999999],[1051,4,29.815523129999999],[1051,5,337.46975279999998],[1051,6,34.147233389999997],[1051,7,122.97134800000001],[1051,8,190.86888010000001],[1051,9,266.74140310000001],[1051,10,320.79943650000001],[1051,11,533.2634716],[1051,12,58.120446000000001],[1051,13,49.418644399999998],[1052,0,8.2083180599999999],[1052,1,21.826863299999999],[1052,2,2.3352490709999998],[1052,3,0.42117667600000003],[1052,4,1.438688824],[1052,5,18.056105689999999],[1052,6,1.570167748],[1052,7,15.54285116],[1052,8,4.5377730070000002],[1052,9,1.392861973],[1052,10,2.9363997390000001],[1052,11,4.7913956459999998],[1052,12,7.133150788],[1052,13,19.981290779999998],[1053,0,11.38605446],[1053,1,8.2030821469999999],[1053,2,19.512976399999999],[1053,3,13.771121089999999],[1053,4,36.84838534],[1053,5,412.27959950000002],[1053,6,29.0923433],[1053,7,104.2463968],[1053,8,199.80569489999999],[1053,9,350.67418120000002],[1053,10,406.44578840000003],[1053,11,565.03197439999997],[1053,12,58.008751259999997],[1053,13,43.554924550000003],[1054,1,69.37619282],[1054,2,1.258792742],[1054,3,25.881544269999999],[1054,4,3.4897989360000001],[1054,6,19.466815400000002],[1054,8,11.74099835],[1054,9,38.291226729999998],[1054,10,11.07985914],[1054,11,29.443396499999999],[1054,12,11.535161560000001],[1054,13,19.746312100000001],[1055,0,1.6324197090000001],[1055,1,13.172058659999999],[1055,2,17.028731260000001],[1055,3,57.125016719999998],[1055,4,66.093157950000005],[1055,5,7.8999514489999996],[1055,6,35.494154049999999],[1055,8,257.1063896],[1055,9,150.82857189999999],[1055,10,104.92049729999999],[1055,11,245.27214530000001],[1055,13,7.2852192760000003],[1056,0,9.8298138149999996],[1056,1,14.163777359999999],[1056,2,5.8594615049999996],[1056,3,34.081486499999997],[1056,4,13.53700643],[1056,5,1.6989470879999999],[1056,6,46.292263490000003],[1056,8,5.1236538149999999],[1056,9,7.8634856260000001],[1056,10,3.683915657],[1056,11,1.8033407239999999],[1056,12,5.1629012379999999],[1056,13,4.1779841820000003],[1057,0,152.94404610000001],[1057,1,41.027643179999998],[1057,2,6.7891464199999998],[1057,3,6.734556005],[1057,4,9.9337322730000004],[1057,5,3.2808477159999998],[1057,6,9.8905426809999994],[1057,8,4.9471605209999998],[1057,9,2.0246970649999998],[1057,10,4.2684200209999998],[1057,11,8.357863064],[1057,12,67.397957079999998],[1057,13,7.2613190640000003],[1058,0,5.0045147730000004],[1058,1,2.5238516240000002],[1058,2,6.5256300730000003],[1058,3,1.4123255020000001],[1058,4,5.4273756410000003],[1058,5,59.790430620000002],[1058,6,3.510146819],[1058,7,6.0138014240000004],[1058,8,25.867959809999999],[1058,9,46.706634039999997],[1058,10,39.386342839999998],[1058,11,82.744617300000002],[1058,12,11.49975422],[1058,13,9.3059675199999994],[1059,0,22.438764899999999],[1059,1,48.216871900000001],[1059,2,46.814394020000002],[1059,3,123.89576219999999],[1059,4,134.48768960000001],[1059,5,23.016449210000001],[1059,6,118.380596],[1059,8,639.54506100000003],[1059,9,426.1216111],[1059,10,232.90291880000001],[1059,11,652.73871780000002],[1059,13,42.088035400000003],[1060,2,20.988092429999998],[1060,3,17.470766950000002],[1060,4,76.089496969999999],[1060,5,1.8724565769999999],[1060,6,24.967226220000001],[1060,8,55.528052449999997],[1060,9,38.99954254],[1060,10,26.39094472],[1060,11,19.87511692],[1060,12,10.242317269999999],[1060,13,18.41868771],[1061,0,6.2859161969999997],[1061,1,155.9680108],[1061,2,0.65572093399999998],[1061,3,4.9670604279999999],[1061,4,8.4834402519999994],[1061,6,5.2907000359999996],[1062,0,18.992329560000002],[1062,1,25.541642029999998],[1062,2,21.463018810000001],[1062,3,70.571102800000006],[1062,4,109.8512166],[1062,5,15.31861778],[1062,6,68.825914030000007],[1062,8,486.99980210000001],[1062,9,304.28518430000003],[1062,10,199.29695150000001],[1062,11,426.8220278],[1062,13,30.607643039999999],[1063,0,107.9553549],[1063,1,9.2017182339999994],[1063,3,225.70667879999999],[1063,4,867.72663929999999],[1063,5,116.8132662],[1063,6,238.88955720000001],[1063,8,191.39802950000001],[1063,9,302.2609473],[1063,10,207.4204685],[1063,11,226.5032137],[1063,12,41.367962009999999],[1063,13,65.595399650000004],[1064,0,15.098376379999999],[1064,1,8.4603743910000002],[1064,2,21.70000757],[1064,3,40.526054889999997],[1064,4,15.848537690000001],[1064,5,7.3067263120000003],[1064,6,20.7092186],[1064,7,12.36435354],[1064,8,16.730651859999998],[1064,9,13.151752249999999],[1064,10,7.0415804819999996],[1064,11,6.893951994],[1064,12,19.737142739999999],[1064,13,0.99824529799999995],[1065,1,85.596427840000004],[1065,2,28.103713509999999],[1065,3,18.24724548],[1065,4,7.7912992540000001],[1065,5,3.2594614499999999],[1065,6,28.344435560000001],[1066,0,0.96703831699999998],[1066,1,12.67998893],[1066,2,2.0175492290000001],[1066,3,0.54581630299999995],[1066,6,1.356553683],[1066,8,0.29403224700000002],[1066,9,3.1588450410000002],[1066,10,1.268458063],[1066,11,78.858397289999999],[1066,13,14.38577377],[1067,0,12.078701110000001],[1067,1,227.41486359999999],[1067,2,8.4000029319999996],[1067,3,44.692284829999998],[1067,4,11.64382361],[1067,6,31.0638279],[1067,8,25.300010140000001],[1067,9,76.405417839999998],[1067,10,14.083160960000001],[1067,11,31.022783969999999],[1067,12,12.82914278],[1067,13,23.957887159999999],[1068,0,47.651534980000001],[1068,1,24.590250879999999],[1068,2,16.184039769999998],[1068,3,79.435563630000004],[1068,4,108.96424],[1068,6,76.172431950000004],[1069,0,8.4898018470000007],[1069,1,6.8504544090000001],[1069,2,8.8562122419999998],[1069,3,26.834184530000002],[1069,4,36.01020664],[1069,5,3.081423639],[1069,6,28.5826241],[1069,8,171.40240589999999],[1069,9,76.065089720000003],[1069,10,46.771282120000002],[1069,11,135.19162159999999],[1069,12,1.2485447439999999],[1069,13,22.733149229999999],[1070,0,64.759456749999998],[1070,1,180.06673259999999],[1070,2,52.948045430000001],[1070,3,23.70912551],[1070,4,150.16435759999999],[1070,5,12.70531171],[1070,6,34.373425220000001],[1071,0,4.4864692990000004],[1071,1,408.77523400000001],[1071,2,1.5600334389999999],[1071,3,14.349447769999999],[1071,4,4.3249399640000004],[1071,6,15.73395889],[1071,9,8.3743535250000001],[1071,10,5.8848734909999996],[1071,11,1.9204985510000001],[1071,12,4.3986559889999999],[1071,13,2.2247078600000001],[1072,0,48.22582689],[1072,1,8.1070018469999994],[1072,2,1.048066664],[1072,3,1.7012279969999999],[1072,4,3.8741267009999998],[1072,6,1.4093918240000001],[1072,7,4.8293151209999996],[1072,8,3.054848845],[1072,9,0.93768083700000004],[1072,11,9.0316484339999992],[1072,12,10.34291707],[1072,13,14.94610363],[1073,0,475.25186489999999],[1073,1,3.7255433340000002],[1073,3,790.13229109999997],[1073,4,3180.875728],[1073,5,566.79209890000004],[1073,6,742.67410719999998],[1073,8,676.84033490000002],[1073,9,799.76493619999997],[1073,10,778.4235999],[1073,11,866.45821149999995],[1073,12,207.32351750000001],[1073,13,245.43181960000001],[1074,0,10.58644243],[1074,1,81.863151740000006],[1074,2,8.5892656110000001],[1074,3,34.523410759999997],[1074,4,5.6696065080000002],[1074,6,27.226058739999999],[1074,8,12.160116289999999],[1074,9,38.423079559999998],[1074,10,7.714538772],[1074,11,7.5528015450000003],[1074,12,326.08096089999998],[1074,13,29.747193330000002],[1075,0,5.1081897630000004],[1075,1,71.395782220000001],[1075,2,3.8061811040000002],[1075,3,19.358409009999999],[1075,4,1.4069360609999999],[1075,6,20.985346549999999],[1076,0,19.682661110000002],[1076,1,14.73589155],[1076,3,1.6034039069999999],[1076,4,2.3473006010000002],[1076,5,3.314197998],[1076,6,3.9850467319999998],[1076,7,32.836684419999997],[1076,8,0.98715044100000005],[1076,11,0.26058092399999999],[1076,12,12.38416513],[1076,13,0.30185725899999999],[1077,1,3.1624295999999998],[1077,2,1.6353453979999999],[1077,3,1.769668204],[1077,4,6.0449735589999998],[1077,6,1.099568621],[1077,8,1.9066470369999999],[1077,9,4.3893163299999998],[1077,10,2.0563236109999998],[1077,11,108.7134628],[1077,13,18.656860399999999],[1078,0,5.4829614739999997],[1078,1,1.2289508659999999],[1078,2,5.7195999860000004],[1078,3,6.5332474410000003],[1078,4,17.618515899999998],[1078,5,84.762376889999999],[1078,6,10.68257622],[1078,7,28.307174839999998],[1078,8,54.829675610000002],[1078,9,85.855125450000003],[1078,10,97.491094590000003],[1078,11,162.7296005],[1078,12,6.2715845530000003],[1078,13,3.6251186039999999],[1079,0,0.80966854700000002],[1079,2,61.23443812],[1079,3,1.8279742800000001],[1079,4,0.39025875599999998],[1079,5,0.489789955],[1079,6,7.6666271610000001],[1080,0,6.6531056919999996],[1080,1,1.1184202240000001],[1080,2,18.507323530000001],[1080,3,8.7620157429999992],[1080,4,4.2757130050000001],[1080,6,13.2216422],[1080,9,2.0697589199999999],[1080,10,4.3634183929999999],[1080,11,2.8479588269999998],[1080,12,641.68880979999994],[1080,13,234.23460710000001],[1081,0,28.000659450000001],[1081,1,218.23597319999999],[1081,2,121.0851486],[1081,3,267.2337708],[1081,4,395.07253009999999],[1081,6,172.47097059999999],[1081,8,117.6441789],[1081,9,123.5365626],[1081,10,122.2050325],[1081,11,131.41113490000001],[1081,12,114.5522326],[1081,13,45.440841399999996],[1082,0,11.98542308],[1082,2,6.8196548669999997],[1082,3,47.968717529999999],[1082,4,97.683005929999993],[1082,5,129.1871629],[1082,6,33.626112890000002],[1083,0,31.51176924],[1083,1,17.914456269999999],[1083,2,51.399513849999998],[1083,3,44.94979541],[1083,4,30.929543349999999],[1083,5,20.79524082],[1083,6,27.728252179999998],[1083,7,14.6877721],[1083,8,29.963312609999999],[1083,9,21.92353336],[1083,10,18.78808592],[1083,11,11.772280970000001],[1083,12,27.80549268],[1083,13,11.932396539999999],[1084,1,1.510258681],[1084,2,7.809800997],[1084,3,0.42256383600000003],[1084,4,2.1651407969999998],[1084,5,48.45916081],[1084,6,2.1004522030000001],[1084,7,5.997708501],[1084,8,20.487232469999999],[1084,9,39.82730832],[1084,10,35.352850549999999],[1084,11,56.724680130000003],[1084,12,10.459710579999999],[1085,0,3.209145098],[1085,1,329.07870370000001],[1085,2,2.789706856],[1085,3,23.848881509999998],[1085,4,3.6092048019999998],[1085,6,14.63073071],[1085,8,0.97575466],[1085,9,6.4893029670000004],[1085,10,1.403138464],[1085,11,3.434303291],[1085,12,337.83747949999997],[1085,13,52.51357471],[1086,0,1794.199206],[1086,1,152.4127962],[1086,2,737.42050570000004],[1086,3,348.9981765],[1086,4,286.31350409999999],[1086,5,548.45809059999999],[1086,6,278.97746749999999],[1086,7,1224.4720030000001],[1086,8,320.03261739999999],[1086,9,141.02827250000001],[1086,10,141.2519523],[1086,11,321.19100120000002],[1086,12,208.177843],[1086,13,186.03402349999999],[1087,0,4.2046602440000003],[1087,3,6.724057223],[1087,4,19.590839160000002],[1087,5,42.391839660000002],[1087,6,6.881308056],[1088,1,9.1194824109999999],[1088,2,7.0517193889999996],[1088,3,27.56672872],[1088,4,32.094172149999999],[1088,5,54.949740120000001],[1088,6,20.44734734],[1088,7,16.246569149999999],[1088,8,6.6800421280000002],[1088,9,4.8106194499999999],[1088,10,5.2093658869999997],[1088,11,21.160197780000001],[1088,12,12.73752341],[1088,13,20.112409329999998],[1089,0,15.95825378],[1089,1,68.773698359999997],[1089,2,50.697664289999999],[1089,3,81.064498029999996],[1089,4,140.55106050000001],[1089,5,7.0207785510000003],[1089,6,67.158335559999998],[1089,7,10.45998449],[1089,8,44.551808319999999],[1089,9,50.773902499999998],[1089,10,25.689691060000001],[1089,11,56.822856209999998],[1089,12,37.870199790000001],[1089,13,15.107070849999999],[1090,0,30.23224853],[1090,1,95.175589070000001],[1090,2,15.290685440000001],[1090,3,0.51708189299999996],[1090,4,2.6494342550000001],[1090,5,48.768768289999997],[1090,6,6.4256906819999999],[1090,7,55.778386910000002],[1090,8,13.927648380000001],[1090,9,7.6951238440000003],[1090,10,12.01680296],[1090,11,16.470814780000001],[1090,12,16.167553699999999],[1090,13,70.867872750000004],[1091,0,3.9192145599999999],[1091,1,1.317679],[1091,2,10.90230266],[1091,3,14.009873280000001],[1091,4,6.2968474570000001],[1091,5,195.9891691],[1091,6,20.158758049999999],[1091,7,25.117989569999999],[1091,8,154.12063549999999],[1091,9,175.57265319999999],[1091,10,202.20515499999999],[1091,11,407.67548549999998],[1091,12,30.740032660000001],[1091,13,23.321075499999999],[1092,0,314.70869010000001],[1092,1,84.766795369999997],[1092,3,2.018500607],[1092,4,17.237387729999998],[1092,5,4.3267187380000003],[1092,6,20.066857039999999],[1092,8,11.961069910000001],[1092,9,16.688321680000001],[1092,10,11.72731263],[1092,11,4.5925786390000001],[1092,12,64.4271186],[1093,0,1.8094682150000001],[1093,1,95.816896830000005],[1093,3,5.1065052660000001],[1093,4,3.4886414569999999],[1093,6,4.4420384090000002],[1094,0,6.4290953990000004],[1094,1,0.92636826699999997],[1094,2,21.07778514],[1094,3,34.472779109999998],[1094,4,12.39524881],[1094,6,29.632819000000001],[1094,8,63.391199229999998],[1094,9,38.572779869999998],[1094,10,16.263650370000001],[1094,11,14.15349235],[1094,12,9.1172142320000003],[1094,13,21.177421079999998],[1095,0,1.428527538],[1095,1,2.8817111830000002],[1095,2,1.490181196],[1095,3,25.80128976],[1095,4,12.39385781],[1095,5,3.4566166200000001],[1095,6,16.03141681],[1096,0,19.80684063],[1096,1,19.977771740000001],[1096,2,5.1654204549999996],[1096,3,2.0961352450000001],[1096,4,11.93357612],[1096,5,106.3374336],[1096,6,3.4731098720000002],[1096,7,5.9503474260000004],[1096,8,7.5279460980000001],[1096,9,19.640870889999999],[1096,10,12.990253989999999],[1096,11,12.717910079999999],[1096,12,18.205465220000001],[1096,13,1.8415553149999999],[1097,0,3.2648394180000002],[1097,1,5.4883577739999998],[1097,2,1.135248751],[1097,3,0.61424749199999995],[1097,4,1.0490977450000001],[1097,5,75.707868050000002],[1097,6,0.76331514099999997],[1098,0,2.6165691450000002],[1098,1,99.407978889999995],[1098,3,2.9536908159999999],[1098,4,1.6815753790000001],[1098,6,3.6705024470000001],[1099,0,19015.199540000001],[1099,1,1328.3556510000001],[1099,2,6930.997609],[1099,3,2389.6479549999999],[1099,4,1923.568096],[1099,5,6172.3764700000002],[1099,6,1478.652396],[1099,7,9245.6218439999993],[1099,8,5.3194535199999997],[1099,9,13.60664603],[1099,10,11.474087920000001],[1099,11,21.21889152],[1099,12,2126.2129749999999],[1099,13,2047.368561],[1100,0,14.793931300000001],[1100,1,110.1902879],[1100,2,105.6527277],[1100,3,160.57690210000001],[1100,4,251.21820650000001],[1100,6,89.39671792],[1100,8,71.27853193],[1100,9,81.780086490000002],[1100,10,67.171522199999998],[1100,11,103.7598016],[1100,12,39.329159429999997],[1100,13,13.543152729999999],[1101,0,19.856402790000001],[1101,1,268.70580169999999],[1101,2,20.713383029999999],[1101,3,1.867893646],[1101,6,3.4818005470000002],[1102,0,2.6424230679999998],[1102,1,0.53304538400000001],[1102,2,7.7181078960000002],[1102,3,15.212666520000001],[1102,4,5.0945723110000003],[1102,6,9.2669253149999999],[1102,8,32.137613539999997],[1102,9,11.34427586],[1102,10,4.1592596129999997],[1102,11,3.3933830829999998],[1102,12,1.1658164090000001],[1102,13,22.799214760000002],[1103,0,15.950163509999999],[1103,1,39.921607229999999],[1103,2,16.433140550000001],[1103,3,9.5583161909999994],[1103,4,33.789013009999998],[1103,5,3.0971060339999998],[1103,6,10.08245488],[1104,0,5.1291464390000003],[1104,1,8.4655807749999994],[1104,2,18.483596200000001],[1104,3,40.529939489999997],[1104,4,31.91436041],[1104,5,4.5131004690000003],[1104,6,32.051015599999999],[1104,8,199.0539507],[1104,9,127.9429437],[1104,10,94.190166610000006],[1104,11,194.01171819999999],[1104,13,7.6301775220000003],[1105,0,0.71878085199999997],[1105,2,3.7490131660000001],[1105,3,15.8220928],[1105,4,3.4645105379999999],[1105,6,12.099600949999999],[1105,8,24.47742916],[1105,9,8.7208024060000007],[1105,10,5.6569218689999996],[1105,11,9.2305384890000006],[1105,12,3.1712049499999999],[1105,13,9.6234003250000004],[1106,0,14.21949609],[1106,1,8.7646832529999994],[1106,2,9.0647294889999994],[1106,3,36.561867849999999],[1106,4,26.653554140000001],[1106,5,6.212374939],[1106,6,27.150078369999999],[1106,7,1.2657197179999999],[1106,8,85.509226819999995],[1106,9,67.829110740000004],[1106,10,36.267045430000003],[1106,11,99.418753820000006],[1106,12,6.9705895089999999],[1106,13,7.0510289090000002],[1107,0,10.235547220000001],[1107,1,239.1698634],[1107,2,8.8977516990000005],[1107,3,35.6257783],[1107,4,3.2890100040000001],[1107,6,40.681975989999998],[1108,0,68.163903020000006],[1108,1,20.871188660000001],[1108,2,109.19816400000001],[1108,3,107.8621062],[1108,4,82.137190930000003],[1108,5,26.507668420000002],[1108,6,82.813561730000004],[1108,7,83.861132499999997],[1108,8,60.6962069],[1108,9,68.160735520000003],[1108,10,44.705080899999999],[1108,11,21.883913880000001],[1108,12,97.559481160000004],[1108,13,14.48591571],[1109,0,29.248851599999998],[1109,1,39.762576369999998],[1109,2,65.002120590000004],[1109,3,5.0243726640000004],[1109,6,1.7839155250000001],[1109,8,10.053229829999999],[1109,9,21.363385780000002],[1109,10,15.01260035],[1109,11,6.5323810849999999],[1109,12,2834.2847529999999],[1109,13,1210.7389129999999],[1110,0,31.52536091],[1110,1,18.409033619999999],[1110,2,25.962600299999998],[1110,3,66.491730520000004],[1110,4,69.577866290000003],[1110,6,64.589623919999994],[1111,2,14.81350999],[1111,3,9.9010375410000009],[1111,4,54.75740863],[1111,5,2.526569222],[1111,6,17.576935240000001],[1111,8,23.87468913],[1111,9,10.13487831],[1111,10,4.3827935470000003],[1111,11,17.163628760000002],[1111,12,0.61423583900000001],[1111,13,4.9705921139999996],[1112,0,118.635684],[1112,1,1.7094214050000001],[1112,2,84.861166620000006],[1112,3,71.743305579999998],[1112,4,173.18032360000001],[1112,5,3.0756800719999999],[1112,6,48.737636170000002],[1112,8,107.1844821],[1112,9,148.6831478],[1112,10,128.937048],[1112,11,169.76276469999999],[1112,12,3.738652621],[1112,13,40.339157620000002],[1113,0,44.035802689999997],[1113,1,34.545643519999999],[1113,2,17.013458849999999],[1113,3,169.3802608],[1113,4,108.484234],[1113,5,86.821529200000001],[1113,6,85.795937240000001],[1113,7,70.555644229999999],[1113,8,94.220853599999998],[1113,9,54.797563510000003],[1113,10,27.811085240000001],[1113,11,56.550500829999997],[1113,13,4.852456965],[1114,0,406.61384930000003],[1114,1,3232.1173920000001],[1114,2,2176.7676489999999],[1114,3,4420.0957269999999],[1114,4,6276.5920990000004],[1114,6,2932.0713930000002],[1114,8,2062.299098],[1114,9,2028.245582],[1114,10,1842.9042199999999],[1114,11,1902.0354520000001],[1114,12,1617.098283],[1114,13,489.05471360000001],[1115,1,58.120327779999997],[1115,2,0.88397048600000006],[1115,3,8.1309079650000005],[1115,4,3.267553275],[1115,6,11.887228329999999],[1116,0,9.6582768510000001],[1116,1,196.92002830000001],[1116,3,23.752223470000001],[1116,4,19.951164630000001],[1116,6,14.032431109999999],[1116,8,15.941768100000001],[1116,9,33.480470539999999],[1116,10,9.9539792380000005],[1116,11,12.403098379999999],[1116,12,72.541112729999995],[1116,13,138.54629829999999],[1117,0,14.10054583],[1117,1,28.903246020000001],[1117,2,1.423462228],[1117,3,0.25673025500000002],[1117,5,14.85835041],[1117,6,1.595172086],[1117,7,23.321154889999999],[1117,8,4.4256339440000003],[1117,9,3.3961026799999998],[1117,10,7.7562181209999999],[1117,11,8.1777306979999995],[1117,12,12.04074316],[1117,13,26.38933106],[1118,0,22.079625709999998],[1118,1,70.601179549999998],[1118,2,26.46293871],[1118,3,18.295562270000001],[1118,4,62.495438350000001],[1118,5,5.1152746850000002],[1118,6,13.83905534],[1119,0,22.98164787],[1119,1,189.92626530000001],[1119,2,116.7741949],[1119,3,229.2993649],[1119,4,295.86609279999999],[1119,6,173.67177599999999],[1119,8,140.6550542],[1119,9,141.14523940000001],[1119,10,83.62773885],[1119,11,104.72314969999999],[1119,12,61.599115589999997],[1119,13,31.98210272],[1120,0,95.661983849999999],[1120,1,65.270981219999996],[1120,3,4.234791371],[1120,4,15.369633650000001],[1120,5,13.04877231],[1120,6,13.156261990000001],[1120,7,210.37449749999999],[1120,8,4.562579811],[1120,9,5.251786429],[1120,10,1.230188442],[1120,11,8.4307806420000002],[1120,12,53.101464360000001],[1121,0,0.470508553],[1121,1,0.47456899600000002],[1121,2,3.926521422],[1121,3,7.4358115490000003],[1121,4,2.7214111239999998],[1121,6,8.2503208299999997],[1121,8,24.32023259],[1121,9,11.856264550000001],[1121,10,3.7029786100000002],[1121,11,7.8549136070000003],[1121,12,4.4976684269999998],[1121,13,8.3992075279999998],[1122,0,17.495622210000001],[1122,1,49.306698060000002],[1122,2,6.4414283939999999],[1122,3,0.29043790600000002],[1122,5,29.260445529999998],[1122,6,3.9701458980000002],[1122,7,28.856547150000001],[1122,8,5.0067018980000002],[1122,9,2.4012483229999999],[1122,10,5.3997405509999998],[1122,11,7.2689837620000004],[1122,12,9.4594752460000002],[1122,13,25.261198929999999],[1123,0,27.75244623],[1123,1,25.045426389999999],[1123,2,45.710859329999998],[1123,3,56.885238180000002],[1123,4,33.793587129999999],[1123,5,23.856901570000002],[1123,6,51.224883550000001],[1123,7,4.6806213489999999],[1123,8,27.535352400000001],[1123,9,27.264294209999999],[1123,10,7.6637281550000003],[1123,11,5.6272921389999997],[1123,12,53.702466700000002],[1123,13,15.210211490000001],[1124,0,19.688719720000002],[1124,1,1.2368697790000001],[1124,2,0.35533672900000002],[1124,3,36.068268449999998],[1124,4,154.1374276],[1124,5,21.92471072],[1124,6,33.831106169999998],[1124,7,0.87324370900000003],[1124,8,30.49149542],[1124,9,35.28817609],[1124,10,35.744732900000002],[1124,11,43.306727899999998],[1124,12,7.564376598],[1124,13,8.9185006819999995],[1125,0,1.409701981],[1125,1,2.843735144],[1125,2,4.4116294470000001],[1125,3,2.3869943220000001],[1125,4,1.3589475440000001],[1125,6,2.96627814],[1125,9,3.946982126],[1125,10,1.8490972000000001],[1125,11,5.430991251],[1125,12,223.9018193],[1125,13,85.980647349999998],[1126,0,1.37246457],[1126,2,31.497369490000001],[1126,3,114.64778769999999],[1126,4,41.014575319999999],[1126,6,62.571678509999998],[1127,0,5.4675753330000001],[1127,2,4.5628398370000003],[1127,3,20.984880929999999],[1127,4,42.692852950000002],[1127,5,59.865409290000002],[1127,6,13.422274809999999],[1128,0,72.74062223],[1128,3,104.5773739],[1128,4,468.35998910000001],[1128,5,84.684498419999997],[1128,6,140.54561630000001],[1128,8,84.295383740000005],[1128,9,125.5289259],[1128,10,99.013921780000004],[1128,11,126.9007465],[1128,12,34.31283646],[1128,13,34.708800670000002],[1129,0,3.308970338],[1129,1,0.47678948999999998],[1129,2,1.97244675],[1129,3,0.80042180299999999],[1129,4,5.4682890530000003],[1129,5,0.57190966399999998],[1129,6,3.978683443],[1129,7,1.514783878],[1129,8,18.397384460000001],[1129,9,12.352915210000001],[1129,10,11.780965009999999],[1129,11,187.5788426],[1129,12,1.7379664939999999],[1129,13,35.863655489999999],[1130,2,18.424107150000001],[1130,3,15.876088129999999],[1130,4,87.021525839999995],[1130,5,1.187123999],[1130,6,26.152329930000001],[1130,8,45.34802234],[1130,9,16.483619600000001],[1130,10,13.728548999999999],[1130,11,33.601816370000002],[1130,12,5.7720492979999998],[1130,13,15.569754],[1131,0,2.4792304779999998],[1131,1,176.29413270000001],[1131,3,1.3993286410000001],[1131,4,2.3899690960000002],[1131,6,10.43353456],[1131,8,0.75382091500000004],[1131,9,2.313840919],[1131,11,1.591906093],[1131,12,1.823028522],[1131,13,3.6881319129999999],[1132,1,52.17306078],[1132,2,18.548450920000001],[1132,3,0.91236227400000003],[1132,4,3.1165197020000002],[1132,5,265.97205430000002],[1132,6,6.8026645349999999],[1133,0,8188.8084779999999],[1133,1,693.82560079999996],[1133,2,2802.878913],[1133,3,1242.565824],[1133,4,962.93874579999999],[1133,5,3041.234931],[1133,6,738.26703889999999],[1133,7,4582.5590350000002],[1133,8,2.9667479050000001],[1133,9,2.2765959950000001],[1133,10,1.5998225269999999],[1133,11,9.3976910979999992],[1133,12,1142.5767069999999],[1133,13,930.77837750000003],[1134,0,10.13100588],[1134,1,328.69300779999998],[1134,2,3.522749605],[1134,3,65.758701520000002],[1134,4,8.1385437889999999],[1134,6,48.556623600000002],[1134,8,17.455468700000001],[1134,9,52.003413530000003],[1134,10,31.007145250000001],[1134,11,39.030522079999997],[1134,12,16.140657820000001],[1134,13,42.701170740000002],[1135,0,133.01576689999999],[1135,1,1113.558544],[1135,2,698.73848840000005],[1135,3,1105.774496],[1135,4,1961.8686909999999],[1135,6,694.39424429999997],[1135,8,495.72822969999999],[1135,9,526.71795959999997],[1135,10,408.7722086],[1135,11,517.33454800000004],[1135,12,550.52603950000002],[1135,13,195.04899510000001],[1136,0,1.0824497360000001],[1136,1,4.3671646859999997],[1136,2,2.2583341219999999],[1136,3,12.2191376],[1136,4,12.521730939999999],[1136,5,0.65480252299999997],[1136,6,13.66606715],[1136,8,74.381932640000002],[1136,9,39.399339439999999],[1136,10,25.557164870000001],[1136,11,58.383155950000003],[1136,13,1.6102647370000001],[1137,0,2.7010999710000001],[1137,1,2.0433076510000001],[1137,4,3.2548130940000002],[1137,5,0.408491734],[1137,6,0.94727040500000004],[1137,7,159.0464011],[1137,8,95.268631769999999],[1137,9,140.5407041],[1137,10,247.12535209999999],[1137,11,38.156091519999997],[1137,12,224.93416769999999],[1137,13,1745.902484],[1138,0,41.452782740000004],[1138,1,63.624698590000001],[1138,2,30.081279080000002],[1138,3,99.690724209999999],[1138,4,46.909953389999998],[1138,5,106.84508169999999],[1138,6,108.7145348],[1138,7,2.8876975119999999],[1138,8,31.78374943],[1138,9,16.82063741],[1138,10,21.27652973],[1138,11,41.660923959999998],[1138,12,37.10739324],[1138,13,37.53560616],[1139,0,8462.5280739999998],[1139,1,747.14876579999998],[1139,2,3145.2508739999998],[1139,3,1055.8122510000001],[1139,4,955.77688479999995],[1139,5,2736.8752340000001],[1139,6,710.26029670000003],[1139,7,4760.4999029999999],[1139,8,80.191833320000001],[1139,9,50.141160589999998],[1139,10,19.219354070000001],[1139,11,73.174949260000005],[1139,12,946.92785479999998],[1139,13,811.33123890000002],[1140,0,34.357918730000002],[1140,1,0.49506320300000001],[1140,3,41.277928799999998],[1140,4,188.78917419999999],[1140,5,28.503792430000001],[1140,6,49.91833793],[1140,8,40.891274930000002],[1140,9,45.350345240000003],[1140,10,37.985097949999997],[1140,11,50.425397850000003],[1140,12,9.3837994439999992],[1140,13,13.873050040000001],[1141,0,6.4289834350000001],[1141,1,5.142851501],[1141,2,10.63781915],[1141,3,15.953549150000001],[1141,4,10.36481203],[1141,5,5.9676992130000004],[1141,6,11.97287203],[1141,7,2.4863839479999998],[1141,8,11.189319559999999],[1141,9,7.5518571830000001],[1141,10,3.6348521699999998],[1141,11,3.4163007259999998],[1141,12,7.8245993169999997],[1141,13,1.8138298390000001],[1142,0,145.88837480000001],[1142,1,41.064384359999998],[1142,2,115.02336099999999],[1142,3,288.19839089999999],[1142,4,217.49499080000001],[1142,6,255.81381909999999],[1143,0,77.619566399999997],[1143,1,34.95063201],[1143,2,54.943616740000003],[1143,3,183.845866],[1143,4,157.66691710000001],[1143,6,144.85475640000001],[1144,0,10.935150670000001],[1144,1,38.603319829999997],[1144,2,9.1256796740000006],[1144,3,11.10964285],[1144,4,43.21992521],[1144,5,2.645984941],[1144,6,6.135897055],[1144,7,3.5041332409999999],[1144,9,1.020566635],[1144,11,1.4042851700000001],[1144,12,15.2775929],[1144,13,17.89398216],[1145,1,2.5581717820000001],[1145,2,1.7638313919999999],[1145,3,42.468746029999998],[1145,4,187.44757619999999],[1145,5,28.63961943],[1145,6,41.508587640000002],[1146,1,0.86805923699999998],[1146,2,12.56886383],[1146,3,5.3433427079999998],[1146,4,2.4889384739999998],[1146,5,86.422776959999993],[1146,6,7.8473709439999997],[1146,7,15.168270079999999],[1146,8,52.859149770000002],[1146,9,97.992750760000007],[1146,10,126.43519329999999],[1146,11,145.88881369999999],[1146,12,11.391124270000001],[1146,13,6.4014310410000004],[1147,0,22.278904199999999],[1147,1,15.917078030000001],[1147,2,17.430327680000001],[1147,3,22.529619709999999],[1147,4,39.374100370000001],[1147,5,1.6846374260000001],[1147,6,18.881821550000002],[1147,7,7.4366686819999996],[1147,8,54.191989300000003],[1147,9,21.659039230000001],[1147,10,24.35258181],[1147,11,84.639184729999997],[1147,12,17.06471951],[1147,13,28.99956096],[1148,0,7.2589635790000004],[1148,1,4.9786932549999996],[1148,2,3.3317910400000001],[1148,3,18.518929279999998],[1148,4,22.95217487],[1148,6,18.532726109999999],[1149,0,3.666362007],[1149,2,14.0235264],[1149,3,38.628241449999997],[1149,4,9.4249587750000003],[1149,6,21.42976479],[1149,8,82.49323674],[1149,9,26.23363792],[1149,10,6.4121919040000002],[1149,11,20.402715789999998],[1149,12,10.783801779999999],[1149,13,23.634530819999998],[1150,0,4.0896151930000002],[1150,1,2.7499387830000002],[1150,2,1.422039477],[1150,3,22.31320779],[1150,4,32.853117169999997],[1150,5,2.47391658],[1150,6,12.429906150000001],[1150,8,164.9664176],[1150,9,109.4148419],[1150,10,57.219439600000001],[1150,11,119.0421171],[1150,13,4.0558392169999999],[1151,0,197.12551970000001],[1151,1,151.4243032],[1151,3,3.6841620910000001],[1151,4,31.46163554],[1151,5,40.27529088],[1151,6,31.132079260000001],[1151,7,441.3409279],[1151,8,10.32025748],[1151,9,3.655137791],[1151,10,5.137118568],[1151,11,1.6764725330000001],[1151,12,117.1122422],[1152,0,21.861050760000001],[1152,1,40.832795369999999],[1152,2,53.210615189999999],[1152,3,173.20056310000001],[1152,4,167.03074760000001],[1152,5,25.958867619999999],[1152,6,162.41891620000001],[1152,8,846.87047399999994],[1152,9,572.78688969999996],[1152,10,381.27132870000003],[1152,11,852.61242879999998],[1152,13,43.36100235],[1153,0,1.6698949089999999],[1153,1,4.2107648480000002],[1153,2,21.774571420000001],[1153,3,7.0689225789999997],[1153,4,15.29283944],[1153,5,183.3447065],[1153,6,11.12694784],[1153,7,197.99157249999999],[1153,8,110.687076],[1153,9,167.5383368],[1153,10,142.37539050000001],[1153,11,429.96594190000002],[1153,12,26.400014280000001],[1153,13,28.56778211],[1154,0,0.99209795700000003],[1154,1,1.000659666],[1154,2,6.2094948030000001],[1154,3,103.5926887],[1154,4,114.7654555],[1154,6,44.53462871],[1154,7,17.485299879999999],[1154,8,1.8099104450000001],[1154,9,1.85183013],[1154,10,1.301328635],[1154,12,100.6723492],[1154,13,2.9517127749999998],[1155,0,2.7158237089999999],[1155,1,0.54785220099999998],[1155,2,1.6998213820000001],[1155,3,3.3723067929999999],[1155,4,4.1888705670000004],[1155,5,67.029247549999994],[1155,6,4.1907095590000001],[1155,7,13.05415228],[1155,8,31.048505519999999],[1155,9,54.241531549999998],[1155,10,71.959042479999994],[1155,11,120.6724729],[1155,12,11.582601909999999],[1155,13,8.0801814749999998],[1156,0,16.897710920000002],[1156,1,2.4347909310000002],[1156,2,6.7150465920000002],[1156,3,21.34564391],[1156,4,20.167743640000001],[1156,5,9.2483613039999994],[1156,6,16.931410620000001],[1156,7,18.049387190000001],[1156,8,18.104710359999999],[1156,9,20.276310840000001],[1156,10,9.4991232270000001],[1156,11,22.733264259999999],[1156,12,5.3250985780000004],[1156,13,9.5760876390000007],[1157,0,3.0940290190000002],[1157,2,2.4206728989999999],[1157,3,6.112167511],[1157,4,26.09803557],[1157,5,32.754052209999998],[1157,6,12.47830319],[1158,0,12.02987137],[1158,1,17.526438209999998],[1158,2,2.7886816059999999],[1158,5,8.8943407800000003],[1158,6,2.8125680270000002],[1158,7,46.045031960000003],[1158,8,3.6577352209999998],[1158,10,5.2598354760000001],[1158,11,12.015644],[1158,12,9.8286763740000005],[1158,13,19.884195210000001],[1159,0,1.907200373],[1159,2,0.99475650900000001],[1159,3,293.87442420000002],[1159,4,139.72859700000001],[1159,5,0.57685801699999995],[1159,6,202.66197109999999],[1159,7,1.527890293],[1159,8,2.8994632450000002],[1159,9,1.7799709640000001],[1159,12,2.1036047519999999],[1159,13,15.60445324],[1160,0,1.8868183810000001],[1160,1,1.1418608640000001],[1160,3,0.212991815],[1160,4,5.0928808160000001],[1160,5,1.597940999],[1160,7,579.23053419999997],[1160,8,315.76195639999997],[1160,9,490.2481057],[1160,10,714.26415550000002],[1160,11,127.4519196],[1160,12,704.25229839999997],[1160,13,6447.9023219999999],[1161,0,3349.619518],[1161,1,2415.7660620000001],[1161,2,8512.2059680000002],[1161,3,11108.41858],[1161,4,13776.93007],[1161,5,1151.110555],[1161,6,13610.05543],[1161,7,376.00501350000002],[1161,8,6449.6644200000001],[1161,9,5895.5017079999998],[1161,10,4558.538485],[1161,11,5590.5610710000001],[1161,12,1210.5169310000001],[1161,13,2256.7677389999999],[1162,0,104.6755295],[1162,1,311.36819050000003],[1162,2,88.835152960000002],[1162,3,51.070034620000001],[1162,4,237.7296431],[1162,5,22.537983440000001],[1162,6,32.354136199999999],[1162,7,2.8426212579999999],[1162,8,1.0788832020000001],[1162,9,1.655807136],[1162,11,6.835101184],[1162,12,82.188350740000004],[1162,13,116.1275799],[1163,0,6.4319559850000001],[1163,1,1.9365561609999999],[1163,2,4.9069858230000003],[1163,3,15.225704690000001],[1163,4,15.17705445],[1163,5,0.058072546000000003],[1163,6,12.726042570000001],[1164,0,0.64993407999999997],[1164,1,2.622171791],[1164,2,6.1018606000000002],[1164,3,4.0351976919999997],[1164,4,6.8918747869999999],[1164,5,96.324774349999998],[1164,6,5.4703342399999997],[1164,7,35.405772280000001],[1164,8,62.051207730000002],[1164,9,103.724659],[1164,10,107.4168188],[1164,11,169.43217519999999],[1164,12,16.248930770000001],[1164,13,5.8010966929999999],[1165,0,3.0718168170000002],[1165,1,74.359831130000003],[1165,2,3.20439301],[1165,3,16.47106724],[1165,6,16.159201020000001],[1166,0,60.183430729999998],[1166,1,14.76554786],[1166,2,20.36136668],[1166,3,86.299025490000005],[1166,4,100.3530494],[1166,6,67.311696260000005],[1167,0,17826.807079999999],[1167,1,1396.9486589999999],[1167,2,6055.1487729999999],[1167,3,2628.7890069999999],[1167,4,1871.1691940000001],[1167,5,5900.8756679999997],[1167,6,1618.5699910000001],[1167,7,9968.5705450000005],[1167,8,0.62619211900000005],[1167,9,0.96104321299999995],[1167,11,3.9671453639999998],[1167,12,2200.3840709999999],[1167,13,1983.7440329999999],[1168,0,7.6528797710000003],[1168,1,158.23792929999999],[1168,2,6.9852733479999998],[1168,3,48.593729750000001],[1168,4,15.67686462],[1168,5,0.57867871599999998],[1168,6,26.83849764],[1168,8,33.158206759999999],[1168,9,116.9560774],[1168,10,45.172053640000001],[1168,11,58.966680390000001],[1168,12,768.83231079999996],[1168,13,49.807241730000001],[1169,0,2.2660629980000002],[1169,1,119.4235876],[1169,3,2.5580250680000001],[1169,4,0.54611910699999999],[1169,6,0.79470380100000004],[1170,0,12.16979817],[1170,2,3.6271523179999998],[1170,3,56.913612229999998],[1170,4,165.91892050000001],[1170,5,170.3738573],[1170,6,60.970344179999998],[1171,0,2.7595076719999998],[1171,2,1.4393024750000001],[1171,3,173.6637978],[1171,4,78.474580880000005],[1171,5,21.700890909999998],[1171,6,98.710894710000005],[1171,7,2.2106880040000001],[1171,8,1.6780808519999999],[1171,9,3.8631312160000002],[1171,10,1.809814407],[1171,11,1.7718711970000001],[1171,12,8.1164881379999994],[1171,13,104.6794254],[1172,0,168.74513709999999],[1172,1,42.963457990000002],[1172,3,7.3975319529999997],[1172,4,11.05522191],[1172,5,8.9194722100000003],[1172,6,11.490987390000001],[1172,7,10.499772220000001],[1172,8,3.9850640780000002],[1172,9,4.5870332820000002],[1172,10,8.5958032010000007],[1172,12,103.6022182],[1172,13,29.245889269999999],[1173,0,2.1444758909999999],[1173,2,746.04919910000001],[1173,3,80.490687070000007],[1173,4,2.067266901],[1173,5,1187.6326329999999],[1173,6,792.6748695],[1173,7,1231.7885779999999],[1173,8,3160.424853],[1173,9,1286.9116610000001],[1173,10,929.66196439999999],[1173,11,1257.1655989999999],[1173,12,901.18502000000001],[1173,13,751.27964680000002],[1174,0,5.9721364719999999],[1174,1,1517.9662080000001],[1174,2,9.3448308480000009],[1174,3,67.41593159],[1174,4,10.07495593],[1174,6,35.605079150000002],[1174,8,9.9871987680000007],[1174,9,41.803012670000001],[1174,10,13.70882407],[1174,11,7.6693800909999998],[1174,12,1508.4573170000001],[1174,13,235.4318098],[1175,0,4.2502867750000002],[1175,1,26.946645539999999],[1175,2,4.4337244189999998],[1175,3,1.3708281250000001],[1175,4,2.9266149119999998],[1175,5,0.734603165],[1175,6,2.5552579639999999],[1175,8,1.4769352680000001],[1175,9,6.2334642599999999],[1175,10,1.592878389],[1175,11,1.5594832970000001],[1175,12,211.62895940000001],[1175,13,6.3227757279999999],[1176,0,45.02795974],[1176,1,5.1609712099999996],[1176,2,13.87788892],[1176,3,60.071123290000003],[1176,4,58.204556889999999],[1176,6,42.349170749999999],[1177,0,31.272838449999998],[1177,1,48.891216],[1177,2,17.942396630000001],[1177,3,7.9429647689999996],[1177,4,34.66893692],[1177,5,3.7835537029999999],[1177,6,15.354251420000001],[1178,0,66.652375399999997],[1178,1,25.0849175],[1178,2,4.1509861319999999],[1178,3,2.2459683990000001],[1178,4,8.6309524010000001],[1178,5,0.60178787700000003],[1178,6,4.1865413580000004],[1178,7,1.593920563],[1178,8,4.839629242],[1178,9,4.6422382779999998],[1178,10,10.439104540000001],[1178,11,2.5550615290000001],[1178,12,28.528700990000001],[1178,13,2.9597863869999999],[1179,0,260.80036030000002],[1179,1,1728.4169010000001],[1179,2,1314.4455089999999],[1179,3,2757.6203070000001],[1179,4,3549.8082450000002],[1179,6,1669.1845900000001],[1179,8,1252.3832609999999],[1179,9,1288.445093],[1179,10,1113.6522970000001],[1179,11,1303.268579],[1179,12,892.15577250000001],[1179,13,358.4502018],[1180,2,9.6558373559999993],[1180,3,24.91670659],[1180,4,20.591726690000002],[1180,5,0.43072366499999998],[1180,6,21.474738769999998],[1181,0,6.4167803660000002],[1181,1,18.122038360000001],[1181,2,13.38744292],[1181,3,50.704678260000001],[1181,4,65.568979260000006],[1181,5,10.86870526],[1181,6,44.1069022],[1181,8,247.39317170000001],[1181,9,213.1983147],[1181,10,129.61949530000001],[1181,11,230.73089150000001],[1181,13,17.182217940000001],[1182,0,228.00621090000001],[1182,1,82.61197713],[1182,2,8.0821695889999994],[1182,3,14.36845639],[1182,4,20.272552839999999],[1182,5,5.3563882620000003],[1182,6,6.2105884370000002],[1182,8,10.09606161],[1182,9,3.098969533],[1182,10,8.7109022090000003],[1182,11,5.6855173170000004],[1182,12,112.3143129],[1182,13,42.809716190000003],[1183,0,17.547079920000002],[1183,2,8.3201783430000003],[1183,3,53.121092939999997],[1183,4,129.1715403],[1183,5,120.6215175],[1183,6,52.586387029999997],[1184,0,10.27119772],[1184,1,5.6979104339999997],[1184,2,18.21463499],[1184,3,19.131007870000001],[1184,4,13.3668859],[1184,5,9.3199794350000005],[1184,6,18.010443380000002],[1184,7,5.7599004599999999],[1184,8,16.864214969999999],[1184,9,17.25481031],[1184,10,8.7572324330000004],[1184,11,9.2331452499999997],[1184,12,15.482871579999999],[1184,13,1.5279552430000001],[1185,2,42.155570269999998],[1185,3,25.660188959999999],[1185,4,77.912992540000005],[1185,5,3.4377132480000001],[1185,6,38.530717090000003],[1185,8,58.748561840000001],[1185,9,37.715606989999998],[1185,10,19.877794900000001],[1185,11,34.056840970000003],[1185,12,2.321512883],[1186,0,1.2421554340000001],[1186,1,423.47178880000001],[1186,3,22.43513789],[1186,4,3.5922998609999999],[1186,6,13.06864345],[1187,0,28.735008780000001],[1187,1,20.1106455],[1187,3,0.992977322],[1187,4,2.8265758339999998],[1187,5,3.9022091689999998],[1187,6,6.9924196079999996],[1187,7,61.073731479999999],[1187,8,2.8528997920000001],[1187,9,1.6419242000000001],[1187,10,1.538429789],[1187,11,3.7654405639999999],[1187,12,15.09245396],[1187,13,0.87237818700000003],[1188,0,86.440649730000004],[1188,1,80.606501550000004],[1188,2,61.248451869999997],[1188,3,34.98070603],[1188,4,117.91764569999999],[1188,5,904.71979859999999],[1188,6,83.508045580000001],[1188,7,206.44058870000001],[1188,8,418.53894969999999],[1188,9,761.077271],[1188,10,806.52147209999998],[1188,11,976.01975500000003],[1188,12,157.10500099999999],[1188,13,101.90159629999999],[1189,0,19.949959679999999],[1189,1,20.12212589],[1189,2,8.0042222029999994],[1189,3,0.86616671599999995],[1189,6,1.076370971],[1189,8,3.7328448330000001],[1189,9,22.91581184],[1189,10,12.077647539999999],[1189,11,7.8829577649999996],[1189,13,86.750464809999997],[1190,0,14.81680246],[1190,1,19.926226700000001],[1190,2,40.18632581],[1190,3,68.018317289999999],[1190,4,91.413397009999997],[1190,5,18.523691159999998],[1190,6,92.839188719999996],[1190,8,404.25888350000002],[1190,9,333.72473539999999],[1190,10,255.2477303],[1190,11,447.78390109999998],[1190,12,0.72633971799999997],[1190,13,23.511089689999999],[1191,0,16.045725489999999],[1191,1,16.184198540000001],[1191,2,8.3691205679999996],[1191,3,9.81124872],[1191,4,14.179018859999999],[1191,5,136.69965619999999],[1191,6,12.192275589999999],[1191,7,57.845252440000003],[1191,8,50.41399079],[1191,9,98.587487379999999],[1191,10,94.711846300000005],[1191,11,152.8264964],[1191,12,28.513640590000001],[1191,13,15.913204459999999],[1192,0,15.091415400000001],[1192,1,23.919740189999999],[1192,2,2.2489634409999999],[1192,3,28.595824090000001],[1192,4,4.1565911849999999],[1192,5,1.9562565009999999],[1192,6,23.43834476],[1192,8,2.622063501],[1192,9,11.06652369],[1192,10,2.8279020610000001],[1192,11,2.7686143900000002],[1192,12,11.88966883],[1192,13,4.8107494209999997],[1193,0,71.548153009999993],[1193,1,28.565552619999998],[1193,2,49.757394419999997],[1193,3,128.72160360000001],[1193,4,175.3042332],[1193,6,134.86840040000001],[1194,0,84.774460239999996],[1194,1,32.325460040000003],[1194,2,44.216615779999998],[1194,3,96.280413379999999],[1194,4,132.5495339],[1194,5,1.25078822],[1194,6,120.3711959],[1194,8,68.526563789999997],[1194,9,93.592168560000005],[1194,10,44.75046493],[1194,11,54.433414300000003],[1194,12,0.76019978399999999],[1194,13,27.683004910000001],[1195,0,40.139978679999999],[1195,1,91.534430650000004],[1195,2,10.923228379999999],[1195,5,39.061924040000001],[1195,6,3.6722637250000001],[1195,7,36.351178760000003],[1195,8,10.6128146],[1195,9,8.1439650399999994],[1195,10,16.02432602],[1195,11,20.170764049999999],[1195,12,28.232448420000001],[1195,13,62.308900370000003],[1196,0,2.3449588079999999],[1196,1,1.182597787],[1196,3,1.985314426],[1196,4,5.6513292460000004],[1196,5,6.3833746959999997],[1196,6,0.82237240499999997],[1196,7,7.5143437520000003],[1196,8,14.25990047],[1196,9,8.7541060700000006],[1196,10,26.14487531],[1196,11,4.5170720270000002],[1196,12,10.34577502],[1196,13,38.372266070000002],[1197,0,7.7809345289999996],[1197,1,39.240416189999998],[1197,2,5.7976792850000001],[1197,3,0.62738848300000005],[1197,5,16.81033373],[1197,6,3.1185809299999998],[1197,7,44.52455363],[1197,8,6.0835559510000001],[1197,9,2.0748194550000001],[1197,10,5.8321158640000004],[1197,11,5.7098441019999999],[1197,12,11.442958369999999],[1197,13,29.76430663],[1198,0,1.4796709159999999],[1198,2,680.69755250000003],[1198,3,119.4274051],[1198,4,1.4263973409999999],[1198,5,1017.7197619999999],[1198,6,941.31662940000001],[1198,7,623.51474829999995],[1198,8,2484.35023],[1198,9,748.48141120000003],[1198,10,739.47337909999999],[1198,11,1130.6095290000001],[1198,12,671.31579060000001],[1198,13,730.79028449999998],[1199,0,2.812137457],[1199,1,15.12749829],[1199,2,13.689695499999999],[1199,3,42.326084880000003],[1199,4,33.434312519999999],[1199,5,6.2375003260000002],[1199,6,27.613908869999999],[1199,8,231.43156930000001],[1199,9,159.22207280000001],[1199,10,104.5121175],[1199,11,201.0306607],[1199,13,13.94456061],[1200,0,2.040219397],[1200,1,3.4297104859999998],[1200,2,0.70942433100000002],[1200,3,0.76769450900000002],[1200,6,1.9080023939999999],[1200,8,5.3762597840000002],[1200,9,19.675868269999999],[1200,10,8.9204763959999998],[1200,11,22.706986610000001],[1200,13,33.385593499999999],[1201,0,80.940584220000005],[1201,1,22.126483310000001],[1201,2,1.5782035459999999],[1201,3,6.4043732850000001],[1201,4,6.562970462],[1201,5,1.8303964049999999],[1201,6,2.6528693849999998],[1201,7,2.4240322710000002],[1201,8,3.220044498],[1201,9,2.1179729379999999],[1201,10,5.95341611],[1201,11,4.8571677160000002],[1201,12,31.705453819999999],[1201,13,19.130266590000002],[1202,2,252.5697844],[1202,3,6.2875322369999997],[1202,4,0.21915768599999999],[1202,5,0.13752572099999999],[1202,6,37.950856969999997],[1203,0,36.023418929999998],[1203,2,18.09318313],[1203,3,170.18936769999999],[1203,4,245.65743610000001],[1203,5,320.41606089999999],[1203,6,131.0124314],[1204,0,1.337799575],[1204,1,3.1484708619999999],[1204,2,1.395537515],[1204,3,3.5237140309999999],[1204,4,4.2987796280000001],[1204,5,54.490874040000001],[1204,6,5.0044123599999999],[1204,7,7.8593807470000003],[1204,8,17.897608779999999],[1204,9,7.0751445180000001],[1204,10,9.9437718490000009],[1204,11,20.61592559],[1204,12,4.2627485209999998],[1204,13,13.2675074],[1205,0,25.571338260000001],[1205,1,8.9280056850000005],[1205,2,10.25960336],[1205,3,119.9048311],[1205,4,36.976014579999998],[1205,5,16.658686150000001],[1205,6,66.913716190000002],[1205,7,25.213082010000001],[1205,8,19.73673569],[1205,9,28.454987419999998],[1205,10,12.90067814],[1205,11,32.838551750000001],[1205,12,156.9337687],[1205,13,77.543521999999996],[1206,1,52.909879850000003],[1206,2,1.8240390980000001],[1206,3,29.60791034],[1206,4,6.7424705080000003],[1206,6,12.26441923],[1206,8,18.076480570000001],[1206,9,27.742730139999999],[1206,10,13.76155032],[1206,11,13.47303599],[1206,12,9.0003268700000003],[1206,13,18.20837818],[1207,0,52.665697520000002],[1207,1,157.79823339999999],[1207,2,17.77428218],[1207,5,96.513653020000007],[1207,6,6.5187373099999997],[1207,7,54.600604240000003],[1207,8,19.781057000000001],[1207,9,10.11960494],[1207,10,4.0636037280000004],[1207,11,23.870455580000002],[1207,12,35.309143140000003],[1207,13,69.128912040000003],[1208,0,19.98368743],[1208,3,40.417147450000002],[1208,4,162.1403622],[1208,5,25.184712439999998],[1208,6,37.377277659999997],[1208,8,42.532895449999998],[1208,9,34.192720620000003],[1208,10,34.949969060000001],[1208,11,38.494388540000003],[1208,12,11.020808410000001],[1208,13,4.9546607290000004],[1209,0,65.571474359999996],[1209,1,20.576064379999998],[1209,2,30.40065164],[1209,3,143.92734189999999],[1209,4,137.6587729],[1209,6,128.77640199999999],[1210,0,114.0180388],[1210,1,74.241799659999998],[1210,2,186.68895409999999],[1210,3,254.9726713],[1210,4,122.43470259999999],[1210,5,54.13034193],[1210,6,190.3126388],[1210,7,94.810443160000005],[1210,8,166.75595519999999],[1210,9,153.5563999],[1210,10,66.259316339999998],[1210,11,70.430473840000005],[1210,12,152.82187669999999],[1210,13,45.087412630000003],[1211,0,27.223286760000001],[1211,1,54.916442150000002],[1211,2,11.359285399999999],[1211,5,58.1872422],[1211,6,6.364768465],[1211,7,17.44722629],[1211,8,19.865663739999999],[1211,9,3.38762937],[1211,10,11.9028712],[1211,11,13.983989449999999],[1211,12,17.34879089],[1211,13,43.197521080000001],[1212,0,18.861967329999999],[1212,1,1.1191026040000001],[1212,3,40.079367750000003],[1212,4,218.1944086],[1212,5,27.518485550000001],[1212,6,83.269345470000005],[1212,8,33.060957170000002],[1212,9,37.278391290000002],[1212,10,64.035849350000007],[1212,11,102.5890721],[1212,12,4.0792904840000004],[1212,13,8.2527295850000009],[1213,0,202.4844664],[1213,1,71.093378599999994],[1213,2,6.6842870410000002],[1213,3,9.4033109649999993],[1213,4,18.531102879999999],[1213,5,1.5504837760000001],[1213,6,4.4943608189999997],[1213,7,4.1066762360000002],[1213,8,6.234561137],[1213,9,4.7842207590000001],[1213,10,10.08598473],[1213,11,3.2915098490000001],[1213,12,70.676079319999999],[1213,13,47.661112719999998],[1214,0,10.62728238],[1214,1,0.63052910600000001],[1214,2,11.738058410000001],[1214,3,2.4698703709999998],[1214,4,11.449915539999999],[1214,5,105.5067167],[1214,6,13.59246738],[1214,7,25.040278359999999],[1214,8,54.74154712],[1214,9,95.099339029999996],[1214,10,122.9976996],[1214,11,166.17825070000001],[1214,12,26.66108711],[1215,0,3.1032688660000001],[1215,1,64.166020380000006],[1215,2,3.237202495],[1215,3,17.515487350000001],[1215,4,8.9746194480000003],[1215,6,31.560996939999999],[1216,0,1.3908340770000001],[1216,2,2655.8009269999998],[1216,3,56.913612229999998],[1216,4,0.670379477],[1216,5,4.2067619089999999],[1216,6,437.52318989999998],[1217,2,28.488525849999998],[1217,3,11.78736595],[1217,4,78.979822389999995],[1217,5,2.9153751919999999],[1217,6,30.422693649999999],[1217,8,50.799005880000003],[1217,9,20.99013463],[1217,10,25.286240859999999],[1217,11,49.512217059999998],[1217,12,9.4501160479999999],[1217,13,16.728545319999998],[1218,0,8.7166713270000002],[1218,1,11.539362649999999],[1218,2,1.136609145],[1218,3,13.52963828],[1218,4,4.7265970609999997],[1218,5,2.3069136229999998],[1218,6,13.37402217],[1218,8,3.3129277460000002],[1218,9,6.1013863910000001],[1218,10,1.4292003520000001],[1218,11,7.6958024610000004],[1218,12,4.0059659099999996],[1218,13,5.6730716909999996],[1219,0,3.47841537],[1219,1,79.290602899999996],[1219,2,2.902831924],[1219,3,25.91541655],[1219,4,6.7063593429999999],[1219,6,18.54207529],[1220,0,0.64877472599999997],[1220,1,143.30781579999999],[1220,3,1.8309089519999999],[1220,4,1.8762493739999999],[1220,6,2.2752401],[1221,0,1.846833672],[1221,1,57.745921670000001],[1221,2,3.2109015950000002],[1221,3,20.152890450000001],[1221,4,1.1868939279999999],[1221,6,15.976129050000001],[1222,0,2.607190761],[1222,1,1.3148452820000001],[1222,2,29.916856320000001],[1222,3,20.601728770000001],[1222,4,79.169653710000006],[1222,5,2.3657381489999998],[1222,6,64.003564170000004],[1222,8,36.465478820000001],[1222,9,27.98254712],[1222,10,20.519014089999999],[1222,11,33.481379750000002],[1222,12,4.7928007910000003],[1222,13,9.6962177700000005],[1223,2,91.235059070000005],[1223,3,72.649536800000007],[1223,4,279.97772270000002],[1223,5,6.9877292869999996],[1223,6,98.382455559999997],[1223,8,203.7101835],[1223,9,129.36932340000001],[1223,10,49.78467689],[1223,11,74.170978509999998],[1223,12,20.628179809999999],[1223,13,24.548500529999998],[1224,0,44.78143231],[1224,1,20.620124480000001],[1224,2,23.357074529999998],[1224,3,108.7948054],[1224,4,100.4151657],[1224,6,83.986322720000004],[1225,0,47.471289609999999],[1225,1,195.20699980000001],[1225,2,68.566288990000004],[1225,3,26.106751819999999],[1225,4,118.5122326],[1225,5,12.51751009],[1225,6,13.65996895],[1226,0,5.0857406669999996],[1226,2,12.884143529999999],[1226,3,30.345249429999999],[1226,4,12.60677666],[1226,6,17.326003360000001],[1226,8,75.549841459999996],[1226,9,29.15689154],[1226,10,9.5299056659999994],[1226,11,18.660217639999999],[1226,12,12.28741617],[1226,13,20.535217899999999],[1227,0,3077.9646389999998],[1227,1,296.32418050000001],[1227,2,1037.078753],[1227,3,484.86737419999997],[1227,4,352.52044169999999],[1227,5,1127.0637790000001],[1227,6,272.14135979999998],[1228,0,60.998425349999998],[1228,1,19.22651119],[1228,2,78.213164969999994],[1228,3,98.265433619999996],[1228,4,37.976458630000003],[1228,5,17.681040880000001],[1228,6,75.763428390000001],[1228,7,50.902983749999997],[1228,8,70.32343161],[1228,9,56.929218089999999],[1228,10,18.33591144],[1228,11,17.951494490000002],[1228,12,70.083407800000003],[1228,13,20.79503308],[1229,0,1462.339696],[1229,1,116.2988692],[1229,2,487.54523130000001],[1229,3,218.02711819999999],[1229,4,151.72144359999999],[1229,5,442.9249355],[1229,6,135.82930830000001],[1229,7,919.33259569999996],[1229,8,1.0403154109999999],[1229,9,0.63864621399999999],[1229,12,181.89828729999999],[1229,13,173.05422720000001],[1230,0,5.9235034390000001],[1230,1,0.74682783699999999],[1230,2,7.7239440640000003],[1230,3,21.31383774],[1230,4,39.97164927],[1230,5,72.113593859999995],[1230,6,16.618887300000001],[1231,0,52.671780949999999],[1231,1,10.80535592],[1231,2,46.563590140000002],[1231,3,97.753100799999999],[1231,4,128.22940969999999],[1231,6,97.681854520000002],[1232,0,9.0192959980000005],[1232,1,11.37141456],[1232,2,9.4085587709999992],[1232,3,8.2723485799999992],[1232,4,14.12867348],[1232,5,216.8764415],[1232,6,29.25820534],[1232,7,66.835964799999999],[1232,8,93.24012295],[1232,9,122.0554671],[1232,10,175.9794862],[1232,11,298.24997209999998],[1232,12,25.69927715],[1232,13,25.157266809999999],[1233,2,8.8169498060000002],[1233,3,7.3393461459999996],[1233,4,44.499823229999997],[1233,5,1.57321164],[1233,6,15.96084591],[1233,8,21.745456019999999],[1233,9,8.4951134790000005],[1233,10,8.5281923069999994],[1233,11,12.52409495],[1233,12,4.3027253439999997],[1233,13,2.9015853680000001],[1234,0,16.72454527],[1234,1,51.731221169999998],[1234,2,4.6523621390000001],[1234,5,19.559766360000001],[1234,6,1.564070632],[1234,7,35.728838619999998],[1234,8,3.3901142910000002],[1234,9,2.0811800300000001],[1234,10,8.7749922310000006],[1234,11,2.8636741109999999],[1234,12,15.57733721],[1234,13,38.148761149999999],[1235,0,18.99493983],[1235,1,130.0786051],[1235,2,88.123450219999995],[1235,3,145.5817208],[1235,4,285.74879140000002],[1235,6,89.053572970000005],[1235,8,75.689380200000002],[1235,9,65.312898300000001],[1235,10,71.468267539999999],[1235,11,95.646951470000005],[1235,12,63.588267119999998],[1235,13,16.35936907],[1236,0,84.079318959999995],[1236,1,766.87873400000001],[1236,2,560.07879519999994],[1236,3,898.27609970000003],[1236,4,1307.255478],[1236,6,642.80462020000004],[1236,8,419.99127279999999],[1236,9,477.54833939999997],[1236,10,409.63487509999999],[1236,11,495.13852200000002],[1236,12,344.45485739999998],[1236,13,116.143269],[1237,0,16.898957150000001],[1237,1,25.09372377],[1237,2,12.241873139999999],[1237,3,8.2133800499999996],[1237,4,31.22352115],[1237,5,1.987733008],[1237,6,8.2311538479999999],[1238,2,38.441893520000001],[1238,3,23.688550459999998],[1238,4,97.692761540000006],[1238,5,4.0250174809999999],[1238,6,27.6424062],[1238,8,59.136646079999998],[1238,9,32.960022430000002],[1238,10,13.42716233],[1238,11,20.375770719999998],[1238,12,4.5162671120000004],[1238,13,6.0911787400000001],[1239,0,18.85962696],[1239,1,57.711977689999998],[1239,2,19.67358746],[1239,3,8.4797249509999997],[1239,4,35.744930660000001],[1239,5,1.353573154],[1239,6,8.9681814049999993],[1239,7,1.5364845090000001],[1239,9,0.29833051799999999],[1239,11,0.82099709499999995],[1239,12,11.752429429999999],[1239,13,21.39849079],[1240,0,0.92404245699999998],[1240,1,3.7280674149999999],[1240,2,2.4098077519999999],[1240,3,5.4762598389999999],[1240,4,6.6808015709999999],[1240,5,1.117955528],[1240,6,4.2127781510000002],[1240,8,41.862915899999997],[1240,9,31.90878335],[1240,10,10.30251565],[1240,11,26.699614],[1240,13,4.8111568360000003],[1241,0,26.863107119999999],[1241,1,12.95844627],[1241,2,12.18369083],[1241,3,42.190162970000003],[1241,4,37.155039799999997],[1241,6,34.406540280000002],[1242,0,13.39113075],[1242,1,6.7533474519999999],[1242,2,46.09795424],[1242,3,80.873055050000005],[1242,4,15.490801169999999],[1242,6,47.901678660000002],[1242,8,127.0349219],[1242,9,92.483778540000003],[1242,10,22.834580299999999],[1242,11,37.832972920000003],[1242,12,12.80080152],[1242,13,51.794082260000003],[1243,0,4.4653543420000004],[1243,1,15.7636147],[1243,2,15.1387407],[1243,3,24.5732933],[1243,4,25.827511340000001],[1243,5,8.1036334379999992],[1243,6,19.57488644],[1243,8,133.73449389999999],[1243,9,112.5217004],[1243,10,70.286125620000007],[1243,11,114.68759919999999],[1243,13,11.62474727],[1244,0,42.983094950000002],[1244,1,76.703292480000002],[1244,2,46.562743529999999],[1244,3,20.528151170000001],[1244,4,76.49639268],[1244,5,3.0001861070000002],[1244,6,32.467262550000001],[1245,0,308.06107250000002],[1245,1,144.52074859999999],[1245,2,26.156936250000001],[1245,3,18.87026371],[1245,4,43.73972989],[1245,5,150.23912920000001],[1245,6,24.287254369999999],[1245,7,7.6524932100000003],[1245,8,43.566196259999998],[1245,9,71.320386159999998],[1245,10,34.456584730000003],[1245,11,78.201994830000004],[1245,12,201.93961049999999],[1245,13,115.45693319999999],[1246,2,36.56868746],[1246,3,18.961746059999999],[1246,4,85.892033949999998],[1246,5,3.5343557890000001],[1246,6,19.46545575],[1246,8,27.535352400000001],[1246,9,14.99536181],[1246,10,11.49559223],[1246,11,20.633404509999998],[1246,12,5.3702466700000002],[1246,13,4.3457747119999999],[1247,0,34.770851929999999],[1247,1,89.430848530000006],[1247,2,3.6271523179999998],[1247,5,68.359881020000003],[1247,6,3.6582206510000002],[1247,7,175.4897397],[1247,8,3.1716690679999999],[1247,9,6.4902574160000004],[1247,11,58.048262129999998],[1247,12,28.124484949999999],[1247,13,54.311797239999997],[1248,0,17.945877190000001],[1248,2,6.2401337569999997],[1248,3,92.005282789999995],[1248,4,197.5055917],[1248,5,183.64626029999999],[1248,6,58.740113170000001],[1249,0,5.133424293],[1249,1,9.0610191780000005],[1249,2,29.452374429999999],[1249,3,13.76269838],[1249,4,23.50586049],[1249,5,288.7970254],[1249,6,25.203944109999998],[1249,7,213.84857170000001],[1249,8,193.54418480000001],[1249,9,271.88773839999999],[1249,10,287.8562819],[1249,11,405.42713800000001],[1249,12,41.521822520000001],[1249,13,38.182706529999997],[1250,0,1.6562072459999999],[1250,1,8.3525007650000003],[1250,2,8.638436531],[1250,3,37.39189648],[1250,4,20.755510309999998],[1250,5,2.0037672849999999],[1250,6,18.586515120000001],[1250,8,119.8513466],[1250,9,88.106131070000004],[1250,10,67.345534639999997],[1250,11,144.62858299999999],[1250,13,9.8551721600000004],[1251,0,1003.022298],[1251,1,1126.2079000000001],[1251,2,1003.238761],[1251,3,356.37802640000001],[1251,4,1199.1008569999999],[1251,5,881.51163540000005],[1251,6,444.07176249999998],[1251,7,82.696881450000006],[1251,8,28.247958950000001],[1251,9,43.353323070000002],[1251,10,27.080439599999998],[1251,11,72.90990146],[1251,12,538.92482989999996],[1251,13,212.42697720000001],[1252,0,12.262411030000001],[1252,2,1.279164304],[1252,3,173.02892080000001],[1252,4,100.477814],[1252,6,116.1108874],[1252,8,9.693943805],[1252,9,13.73326215],[1252,10,8.0422636149999995],[1252,11,12.59784889],[1252,12,10.820159840000001],[1252,13,3.6483408740000001],[1253,0,48.279174040000001],[1253,1,30.75525386],[1253,3,0.478065933],[1253,4,16.330156800000001],[1253,5,10.24749175],[1253,6,8.9112687489999995],[1253,7,325.70322750000003],[1253,8,3.0904199769999998],[1253,9,0.79049944800000005],[1253,10,1.1110085649999999],[1253,11,4.3508639740000001],[1253,12,39.860387019999997],[1254,0,9.9471263610000005],[1254,1,31.923083479999999],[1254,2,2.829936343],[1254,3,34.196572060000001],[1254,4,13.94762671],[1254,5,0.54702547899999998],[1254,6,24.101931780000001],[1254,8,5.4990317339999999],[1254,9,8.4395938059999995],[1254,10,2.372287805],[1254,11,4.6451044010000002],[1254,12,3.3246927419999999],[1254,13,4.0356709469999998],[1255,0,112.80265660000001],[1255,1,55.164185500000002],[1255,2,106.9737216],[1255,3,370.43280299999998],[1255,4,344.347601],[1255,6,273.32134289999999],[1256,0,5.3538240110000004],[1256,1,1.8000089969999999],[1256,3,1.0072694390000001],[1256,4,3.440711152],[1256,5,1.079556663],[1256,7,85.780769079999999],[1256,8,129.1430604],[1256,9,86.608950289999996],[1256,10,166.2009937],[1256,11,25.209606099999998],[1256,12,299.1949401],[1256,13,2208.7965049999998],[1257,0,0.83905670099999996],[1257,1,2.5388930350000001],[1257,2,0.29175648399999998],[1257,3,0.78930141399999998],[1257,4,9.7061710179999992],[1257,5,3.0454057680000002],[1257,6,0.19617034799999999],[1257,7,126.3702976],[1257,8,208.51716020000001],[1257,9,176.7157747],[1257,10,276.98065489999999],[1257,11,38.072067240000003],[1257,12,453.27128440000001],[1257,13,3260.6895060000002],[1258,0,134.20779010000001],[1258,1,38.9177222],[1258,2,1.7500006109999999],[1258,3,0.94687044099999995],[1258,4,3.2343954469999998],[1258,5,7.103761693],[1258,6,3.529980444],[1258,7,10.75161177],[1258,8,3.0604850969999999],[1258,9,10.95979354],[1258,11,8.6174399919999995],[1258,12,37.007142639999998],[1258,13,24.956132449999998],[1259,0,7.0690594969999996],[1259,1,19.607678180000001],[1259,2,22.122456700000001],[1259,3,48.876550399999999],[1259,4,40.887284719999997],[1259,5,9.6215880980000001],[1259,6,45.863445300000002],[1259,8,227.83412999999999],[1259,9,192.97635639999999],[1259,10,85.770077130000004],[1259,11,195.17789740000001],[1259,13,13.145018260000001],[1260,0,68.204246749999996],[1260,1,661.53117399999996],[1260,2,430.19639960000001],[1260,3,835.27104410000004],[1260,4,1148.307712],[1260,6,468.92549630000002],[1260,7,1.2706876540000001],[1260,8,376.65633450000001],[1260,9,376.74486610000002],[1260,10,326.64427030000002],[1260,11,352.38677639999997],[1260,12,300.32864439999997],[1260,13,83.76466542],[1261,0,54.284046439999997],[1261,1,13.092992110000001],[1261,2,43.085673700000001],[1261,3,111.8990719],[1261,4,109.2096456],[1261,6,100.15279150000001],[1262,0,11.13376871],[1262,1,28.69851079],[1262,2,40.004775870000003],[1262,3,78.202480640000005],[1262,4,110.9067598],[1262,5,11.97353186],[1262,6,74.621065049999999],[1262,8,412.25081249999999],[1262,9,315.19471549999997],[1262,10,159.02235920000001],[1262,11,366.97983740000001],[1262,12,0.90965402799999995],[1262,13,31.28514346],[1263,0,3.1317719099999999],[1263,1,26.323323309999999],[1263,2,1.088978566],[1263,3,0.58921214600000005],[1263,4,3.0190166459999999],[1263,6,2.928816533],[1263,8,1.26963867],[1263,9,8.7685538629999993],[1263,10,5.4772339570000002],[1263,11,808.38215920000005],[1263,12,6.9085664680000001],[1263,13,55.906321060000003],[1264,0,23.88294351],[1264,1,11.01213759],[1264,2,23.490064480000001],[1264,3,74.332704980000003],[1264,4,58.54437807],[1264,6,67.962830490000002],[1265,0,1.7468929449999999],[1265,1,3.5239369219999999],[1265,2,1.8222868990000001],[1265,3,13.80375199],[1265,4,267.7557453],[1265,6,1.2252637850000001],[1266,0,39.99768761],[1266,1,287.26901270000002],[1266,2,201.42593299999999],[1266,3,425.04249290000001],[1266,4,587.67137720000005],[1266,6,295.05299819999999],[1266,8,223.51947860000001],[1266,9,217.5405318],[1266,10,257.80075299999999],[1266,11,329.4430643],[1266,12,138.4350618],[1266,13,49.242225400000002],[1267,0,4.8580112800000004],[1267,1,115.96513880000001],[1267,2,6.7569035160000004],[1267,3,26.505627069999999],[1267,4,7.8051751210000004],[1267,6,21.58013571],[1268,0,8.5514757770000003],[1268,1,4.4613487139999997],[1268,2,4.9216816269999999],[1268,3,15.644934409999999],[1268,4,21.03537094],[1268,6,22.337272070000001],[1269,0,5.8099538519999996],[1269,1,1.3022429310000001],[1269,2,30.97693662],[1269,3,45.180879390000001],[1269,4,18.669247410000001],[1269,6,28.525550169999999],[1269,8,105.59995410000001],[1269,9,50.006315970000003],[1269,10,15.24175967],[1269,11,21.55430677],[1269,12,10.91778583],[1269,13,42.254444210000003],[1270,0,84.718667490000001],[1270,1,86.295818789999998],[1270,3,2.8406113240000002],[1270,4,13.746180649999999],[1270,5,18.774227329999999],[1270,6,22.944872879999998],[1270,7,251.3189251],[1270,8,3.0604850969999999],[1270,9,1.5656847920000001],[1270,10,4.4009878010000003],[1270,11,3.2315399970000001],[1270,12,48.726071140000002],[1271,2,9.0333364869999997],[1271,3,4.8876550400000003],[1271,4,6.2608654719999999],[1271,5,121.79326930000001],[1271,6,5.3145816679999998],[1271,7,45.092771749999997],[1271,8,58.584000039999999],[1271,9,94.962510449999996],[1271,10,137.7247218],[1271,11,239.09292429999999],[1271,12,23.082470950000001],[1271,13,16.10264737],[1272,0,61.61711201],[1272,1,20.443704499999999],[1272,2,37.2126746],[1272,3,149.63676839999999],[1272,4,131.30232359999999],[1272,6,146.14507230000001],[1273,0,88.142335610000003],[1273,1,107.6194155],[1273,2,64.523832049999996],[1273,3,25.311070740000002],[1273,4,128.19867400000001],[1273,5,7.4834574099999998],[1273,6,34.707472119999998],[1274,0,54.460752319999997],[1274,1,29.85366484],[1274,2,58.046244219999998],[1274,3,101.57158130000001],[1274,4,38.804322460000002],[1274,5,24.350468840000001],[1274,6,64.771464080000001],[1274,7,20.866246539999999],[1274,8,69.835912969999995],[1274,9,32.043533279999998],[1274,10,15.529527270000001],[1274,11,18.244736230000001],[1274,12,55.716309199999998],[1274,13,10.567362340000001],[1275,0,115.5578447],[1275,1,93.550802050000001],[1275,3,6.8656023980000001],[1275,4,14.65754458],[1275,5,21.155158449999998],[1275,6,19.196482280000001],[1275,7,129.1182273],[1275,8,0.92462816199999998],[1275,10,3.9888551639999998],[1275,11,3.9052278220000001],[1275,12,40.249908990000002],[1276,0,54.004401350000002],[1276,1,27.791048],[1276,2,81.628513339999998],[1276,3,105.75108179999999],[1276,4,59.497194299999997],[1276,5,18.001116639999999],[1276,6,73.437855780000007],[1276,7,10.59522469],[1276,8,63.000240290000001],[1276,9,42.172905989999997],[1276,10,34.695787469999999],[1276,11,31.137683169999999],[1276,12,50.245980660000001],[1276,13,14.7558805],[1277,0,29.909795320000001],[1277,1,40.726683829999999],[1277,2,10.920234069999999],[1277,3,1.6881703260000001],[1277,5,53.375021480000001],[1277,6,3.1467917769999998],[1277,7,47.922480090000001],[1277,8,5.4565227719999996],[1277,9,5.5829023500000003],[1277,10,7.8464979880000003],[1277,11,7.6819942030000004],[1277,12,19.79395195],[1277,13,66.741235799999998],[1278,0,21.02330122],[1278,1,120.6019034],[1278,2,13.706652180000001],[1278,3,0.74162395800000003],[1278,5,44.511431649999999],[1278,6,10.137641329999999],[1278,7,63.157950640000003],[1278,8,12.784454119999999],[1278,9,6.1315112510000001],[1278,10,31.023148110000001],[1278,11,8.4368722460000001],[1278,12,11.59414527],[1278,13,78.186264679999994],[1279,0,7.5929668299999999],[1279,1,16.274298460000001],[1279,2,3.9603354120000001],[1279,3,86.248234299999993],[1279,4,990.88979419999998],[1279,6,0.66570960400000001],[1280,0,6.855855064],[1280,2,12.51555574],[1280,3,0.96739637899999997],[1280,4,4.9567643700000001],[1280,5,6.2209325499999997],[1280,6,2.404334779],[1281,0,1.7672648740000001],[1281,1,78.430712720000002],[1281,2,5.5306141750000002],[1281,3,21.944573649999999],[1281,4,6.8145474530000003],[1281,5,1.069065344],[1281,6,7.4373154540000002],[1282,0,14.248897599999999],[1282,1,168.86940430000001],[1282,2,7.4319320749999997],[1282,3,38.201260750000003],[1282,4,5.1509569019999999],[1282,6,21.237505590000001],[1283,0,15.040354219999999],[1283,1,29.650749709999999],[1283,2,3.5657907180000001],[1283,5,31.430521120000002],[1283,6,0.95902225600000002],[1283,7,15.335193629999999],[1283,8,4.1573506829999998],[1283,9,2.5521839310000001],[1283,10,6.2771983899999997],[1283,11,7.023537557],[1283,12,9.551367291],[1283,13,21.35719546],[1284,0,27.454224780000001],[1284,1,5.9338183000000004],[1284,2,15.68332683],[1284,3,39.846159710000002],[1284,4,27.095909519999999],[1284,6,33.010773260000001],[1285,0,13.75579089],[1285,1,23.58665345],[1285,2,10.04463286],[1285,5,15.810360470000001],[1285,6,2.8944771569999999],[1285,7,30.85598718],[1285,8,3.3460069039999998],[1285,10,1.8043384179999999],[1285,11,5.2995300399999996],[1285,12,2.0229824820000002],[1285,13,28.648582909999998],[1286,0,7.1482529699999997],[1286,1,1.44198834],[1286,2,2.982705444],[1286,3,9.6830901740000002],[1286,4,8.269067605],[1286,5,1.7296670430000001],[1286,6,4.0110050319999999],[1286,8,20.865193999999999],[1286,9,28.019849529999998],[1286,10,9.37631835],[1286,11,33.047069399999998],[1286,13,2.1267647470000002],[1287,0,0.92310434299999999],[1287,1,33.518543170000001],[1287,2,18.295945469999999],[1287,3,7.2942669130000004],[1287,4,0.88986920400000002],[1287,6,8.4170024389999991],[1288,0,31.276680320000001],[1288,1,33.478019209999999],[1288,3,1.441077653],[1288,4,3.0765923700000002],[1288,5,7.3363624239999998],[1288,6,4.924708882],[1288,7,99.202393330000007],[1288,8,0.77631118399999999],[1288,9,1.191437216],[1288,11,0.81970032900000001],[1288,12,23.467732900000001],[1289,0,1.8022949020000001],[1289,1,221.77752079999999],[1289,2,1.8800799429999999],[1289,3,7.1207660150000001],[1289,6,8.8488574849999999],[1290,0,56.098166239999998],[1290,1,17.289032429999999],[1290,2,34.136258699999999],[1290,3,97.627454150000005],[1290,4,97.641603759999995],[1290,5,9.4264630609999998],[1290,6,96.181632239999999],[1290,8,84.336863820000005],[1290,9,111.9833575],[1290,10,61.319675789999998],[1290,11,122.0693235],[1290,12,5.7291834650000002],[1290,13,18.544951210000001],[1291,1,3.3019066929999998],[1291,2,15.36724209],[1291,3,19.401042960000002],[1291,4,17.356854770000002],[1291,5,220.8057762],[1291,6,22.961288929999998],[1291,7,102.2806344],[1291,8,178.17110299999999],[1291,9,189.42672099999999],[1291,10,328.49353230000003],[1291,11,479.25686969999998],[1291,12,44.532927600000001],[1291,13,29.219565339999999],[1292,0,5535.1896839999999],[1292,1,450.74239890000001],[1292,2,1842.7676750000001],[1292,3,896.54577489999997],[1292,4,604.60766569999998],[1292,5,1918.4280060000001],[1292,6,562.49222029999999],[1293,0,70.243090129999999],[1293,1,3.148856941],[1293,3,94.270908800000001],[1293,4,385.2178859],[1293,5,63.265727060000003],[1293,6,106.2003959],[1293,8,84.481648129999996],[1293,9,112.1756036],[1293,10,114.6598985],[1293,11,124.28345640000001],[1293,12,18.364860709999999],[1293,13,37.15357607],[1294,0,32.473492069999999],[1294,1,13.64738964],[1294,2,2.8229176520000001],[1294,3,74.8422178],[1294,4,48.260838010000001],[1294,5,18.007069390000002],[1294,6,27.521940780000001],[1294,7,28.182982339999999],[1294,8,8.228089894],[1294,9,21.467588800000001],[1294,10,15.973228049999999],[1294,11,29.53909676],[1294,12,86.559266070000007],[1294,13,102.654377],[1295,0,54.132556080000001],[1295,1,100.6682241],[1295,2,14.11721423],[1295,3,1.9095954580000001],[1295,6,2.3730225119999999],[1295,8,14.401836230000001],[1295,9,59.994128320000002],[1295,10,6.6567499210000003],[1295,11,56.482309010000002],[1295,12,2.487797992],[1295,13,218.93608739999999],[1296,2,75.622587890000005],[1296,3,49.622757280000002],[1296,4,130.84624700000001],[1296,5,0.93305194199999997],[1296,6,56.25613165],[1296,8,80.664592220000003],[1296,9,31.669593649999999],[1296,10,22.255037550000001],[1296,11,53.480753540000002],[1296,12,6.8050453979999999],[1296,13,13.7671489],[1297,0,5.0269953159999998],[1297,1,225.631812],[1297,2,7.8659322549999997],[1297,3,25.536055359999999],[1297,4,13.326513930000001],[1297,6,11.459222390000001],[1297,8,19.106000030000001],[1297,9,41.051887360000002],[1297,10,39.563268360000002],[1297,11,38.733814590000001],[1297,12,422.31961250000001],[1297,13,82.260379650000004],[1298,0,9.7073784110000005],[1298,1,365.5363466],[1298,3,8.5229571879999995],[1298,4,10.397641350000001],[1298,6,23.452246509999998],[1298,8,1.967714024],[1298,9,1.006644315],[1298,10,1.414789673],[1298,12,6.3449177729999997],[1298,13,1.6045342570000001],[1299,0,117.4259608],[1299,1,137.64571419999999],[1299,3,7.1651487500000002],[1299,4,44.36145518],[1299,5,28.797597889999999],[1299,6,26.712033510000001],[1299,7,666.13083670000003],[1299,8,11.57963646],[1299,9,1.480979332],[1299,10,4.1628889850000004],[1299,11,14.26464543],[1299,12,99.180864540000002],[1300,0,2.511761817],[1300,1,198.45264940000001],[1300,2,11.35405553],[1300,3,23.155603299999999],[1300,4,2.4213291880000001],[1300,6,17.617397789999998],[1300,7,2.682952845],[1300,8,794.76984110000001],[1300,9,1036.1373249999999],[1300,10,527.14594209999996],[1300,11,37828.629390000002],[1300,12,49.251986029999998],[1300,13,92.167639080000001],[1301,2,31.080493749999999],[1301,3,22.717269909999999],[1301,4,95.235700140000006],[1301,5,1.2648097030000001],[1301,6,34.829681530000002],[1301,8,50.54066967],[1301,9,30.246203940000001],[1301,10,23.31169968],[1301,11,28.193073290000001],[1301,12,7.6872171360000001],[1301,13,6.9983336649999996],[1302,0,12.10102773],[1302,1,61.027292090000003],[1302,2,37.168589679999997],[1302,3,97.138755990000007],[1302,4,136.7437827],[1302,6,62.242494360000002],[1302,8,35.976068320000003],[1302,9,50.821954699999999],[1302,10,44.091227140000001],[1302,11,56.116896660000002],[1302,12,34.603844530000003],[1302,13,16.00144774],[1303,0,27.402289199999998],[1303,1,20.100922390000001],[1303,2,18.190417310000001],[1303,3,14.06037751],[1303,4,21.61285067],[1303,5,171.03800709999999],[1303,6,16.598967399999999],[1303,7,27.939462370000001],[1303,8,76.500947569999994],[1303,9,144.14595],[1303,10,184.61842390000001],[1303,11,214.33816160000001],[1303,12,28.39242058],[1303,13,25.940703160000002],[1304,0,3.7188457170000002],[1304,1,70.330106130000004],[1304,2,5.8190204359999997],[1304,3,47.22734165],[1304,4,14.339814580000001],[1304,5,3.3744424519999998],[1304,6,19.562877310000001],[1304,8,77.455098980000002],[1304,9,174.4057593],[1304,10,58.535837749999999],[1304,11,81.187210719999996],[1304,12,44.436320219999999],[1304,13,26.277939880000002],[1305,0,2.7497715060000001],[1305,2,8.6053457459999994],[1305,3,24.315098410000001],[1305,4,61.851291959999998],[1305,5,73.190023980000007],[1305,6,21.858360090000001],[1306,0,15.49471039],[1306,1,1.4207662029999999],[1306,3,17.88859029],[1306,4,73.326325280000006],[1306,5,9.3731608299999998],[1306,6,25.68783084],[1306,8,23.556173699999999],[1306,9,27.60747374],[1306,10,22.17197882],[1306,11,17.1848174],[1306,12,6.2146774010000003],[1306,13,1.0477322840000001],[1307,0,22.2131379],[1307,1,5.2277948600000004],[1307,2,6.9515496580000002],[1307,3,35.523062889999999],[1307,4,39.97164927],[1307,5,0.44791052100000001],[1307,6,35.315135509999998],[1307,8,29.267342549999999],[1307,9,22.1133852],[1307,10,15.53964422],[1307,11,12.361254519999999],[1307,12,0.544459048],[1308,0,3.6273581560000001],[1308,1,276.83875069999999],[1308,2,5.0452145269999997],[1308,3,11.60168118],[1308,4,3.4967599709999999],[1308,6,11.024930060000001],[1308,8,3.676380591],[1308,9,25.954556669999999],[1308,10,6.3439770959999997],[1308,11,10.86920456],[1308,12,490.77770229999999],[1308,13,71.94799888],[1309,0,106.71837619999999],[1309,1,109.3754639],[1309,3,6.8006179930000004],[1309,4,24.889384740000001],[1309,5,22.38662295],[1309,6,18.109317560000001],[1309,7,273.0288615],[1309,8,4.7102212659999996],[1309,9,4.0160963430000001],[1309,10,4.5155426179999996],[1309,11,11.05218286],[1309,12,71.510946779999998],[1309,13,2.5605724159999999],[1310,0,6.2769274599999996],[1310,1,5.426654343],[1310,2,15.901879320000001],[1310,3,37.958859410000002],[1310,4,42.356545500000003],[1310,5,3.7970797209999998],[1310,6,28.302505920000002],[1310,8,162.49747239999999],[1310,9,127.20648509999999],[1310,10,67.04345026],[1310,11,169.27660599999999],[1310,13,12.00552407],[1311,0,11.078858909999999],[1311,2,8.2550072330000006],[1311,3,48.23847533],[1311,4,91.542680529999998],[1311,5,137.86756],[1311,6,43.293720110000002],[1312,0,3.678723309],[1312,3,8.9975038840000003],[1312,4,52.012044920000001],[1312,5,8.1596430420000008],[1312,6,6.0205645329999999],[1312,8,15.65944768],[1312,9,11.444385130000001],[1312,10,9.6507163380000005],[1312,11,12.59784889],[1312,12,3.6067199479999998],[1312,13,1.824170437],[1313,0,1.978260055],[1313,1,1.496499185],[1313,2,1.547729667],[1313,3,1.5352846259999999],[1313,4,2.3837943049999999],[1313,5,26.925793179999999],[1313,6,2.2547586079999999],[1313,7,8.3202913489999997],[1313,8,8.7217305330000006],[1313,9,14.07796317],[1313,10,10.379484959999999],[1313,11,22.229104790000001],[1313,12,2.3638140430000001],[1313,13,2.2071618910000002],[1314,0,41.916138689999997],[1314,1,15.176671600000001],[1314,2,23.544334460000002],[1314,3,87.960458610000003],[1314,4,104.6437799],[1314,6,98.753219650000005],[1315,0,4.4557808410000002],[1315,1,4.4942337959999996],[1315,2,8.7151638380000005],[1315,3,13.20340504],[1315,4,11.81223011],[1315,5,2.021564911],[1315,6,7.4225091599999997],[1316,0,64.070638020000004],[1316,1,70.123438960000001],[1316,3,3.077683833],[1316,4,11.82712218],[1316,5,10.72030518],[1316,6,0.95614662699999997],[1316,7,58.972671159999997],[1316,8,4.9738618370000003],[1316,9,6.3613280149999998],[1316,12,36.086125299999999],[1316,13,2.027919609],[1317,0,13.532170710000001],[1317,1,23.098226499999999],[1317,2,16.287927839999998],[1317,3,69.915569239999996],[1317,4,68.235190950000003],[1317,5,5.0375191270000004],[1317,6,59.13879086],[1317,8,303.84117639999999],[1317,9,270.07569740000002],[1317,10,176.13524050000001],[1317,11,294.08802079999998],[1317,13,27.873157209999999],[1318,0,11.58290163],[1318,1,35.048582830000001],[1318,2,9.8859328079999997],[1318,5,21.020412220000001],[1318,6,1.4771275049999999],[1318,7,32.055616100000002],[1318,8,1.2806662209999999],[1318,9,1.965491968],[1318,10,1.3812017299999999],[1318,11,9.4657114440000001],[1318,12,9.2914285169999999],[1318,13,21.930183329999998],[1319,0,0.835330986],[1319,2,5.2282976449999996],[1319,3,2.8288678690000002],[1319,4,1.610512019],[1319,5,9.6009630440000002],[1319,6,0.58589784099999997],[1320,0,0.77780819300000004],[1320,1,10.19876783],[1320,2,69.778467469999995],[1320,3,48.291202490000003],[1320,4,70.481599329999995],[1320,5,970.20560709999995],[1320,6,87.833804810000004],[1320,7,239.2762462],[1320,8,602.59180019999997],[1320,9,995.23711419999995],[1320,10,1059.015455],[1320,11,1617.148494],[1320,12,143.5564784],[1320,13,121.4930281],[1321,0,4.0282156049999998],[1321,1,53.721607429999999],[1321,2,1.400689635],[1321,3,15.410007650000001],[1321,4,2.157325046],[1321,6,10.04577583],[1322,0,1.7188237770000001],[1322,1,90.728052730000002],[1322,2,0.59766876599999996],[1322,3,4.5273175229999998],[1322,4,4.4185061929999998],[1322,6,4.4204460000000001],[1323,0,27.571042299999998],[1323,1,10.0585664],[1323,2,15.91032813],[1323,3,50.989278710000001],[1323,4,52.025772439999997],[1323,5,8.8715180589999996],[1323,6,38.264988010000003],[1323,7,1.879797929],[1323,8,21.40365061],[1323,9,16.42453853],[1323,10,13.080871480000001],[1323,11,12.05329671],[1323,12,8.6270414239999997],[1323,13,20.943830380000001],[1324,0,191.49219719999999],[1324,1,149.1876738],[1324,3,9.6901221930000006],[1324,4,34.373379059999998],[1324,5,44.737706170000003],[1324,6,33.346394779999997],[1324,7,493.02035000000001],[1324,8,13.652534340000001],[1324,9,4.9301447039999999],[1324,10,5.1968091249999997],[1324,11,5.0878567270000001],[1324,12,122.3573849],[1324,13,3.9291862860000002],[1325,0,19.784394079999998],[1325,1,49.887828679999998],[1325,2,6.8794221660000003],[1325,4,3.1786805660000002],[1325,5,29.92026036],[1325,6,3.46917389],[1325,7,31.699221649999998],[1325,8,1.0025886509999999],[1325,9,4.6161441009999997],[1325,10,4.3251774950000001],[1325,11,2.1172495360000001],[1325,12,15.760189],[1325,13,36.789366610000002],[1326,0,66.05718899],[1326,1,21.55587697],[1326,3,1.3707365899999999],[1326,4,4.6822711860000004],[1326,5,2.6443948060000002],[1326,6,2.3847481840000002],[1326,7,4.6693698550000002],[1326,8,3.544407954],[1326,9,2.2665629200000001],[1326,11,3.7425099959999999],[1326,12,27.143842939999999],[1326,13,10.838320339999999],[1327,0,6.7352427989999999],[1327,2,4.6839522520000001],[1327,3,29.77849089],[1327,4,64.927493780000006],[1327,5,67.905446870000006],[1327,6,18.896290369999999],[1328,0,4.9822343990000002],[1328,1,152.43199480000001],[1328,3,10.31094351],[1328,4,1.600951902],[1328,6,3.4945194530000001],[1329,0,355.65991860000003],[1329,1,3312.2242959999999],[1329,2,2928.7487759999999],[1329,3,3945.320553],[1329,4,7089.7054099999996],[1329,5,1.5204813260000001],[1329,6,2627.6878430000002],[1329,8,1548.350242],[1329,9,1944.6865499999999],[1329,10,1752.3230940000001],[1329,11,24810.622149999999],[1329,12,1958.1953149999999],[1329,13,463.64941260000001],[1330,0,6.1106033460000004],[1330,1,1.2326674520000001],[1330,2,3.8245981090000001],[1330,3,5.5183202070000004],[1330,4,1.1781198470000001],[1330,6,3.428762366],[1330,8,5.9454585040000003],[1330,9,44.483125180000002],[1330,10,19.23657571],[1330,11,25.11103482],[1330,12,7.1892011870000001],[1330,13,56.359265790000002],[1331,0,8.6761238340000002],[1331,1,7.8758981449999999],[1331,2,9.0505756779999995],[1331,3,21.54672356],[1331,4,13.38200254],[1331,5,10.496834339999999],[1331,6,21.298895999999999],[1331,7,5.5604709730000001],[1331,8,18.99369759],[1331,9,16.194678570000001],[1331,10,2.2760833859999998],[1331,11,6.6850941920000002],[1331,12,19.13919018],[1331,13,5.1626808359999998],[1332,0,202.6345905],[1332,1,1802.765582],[1332,2,1232.147097],[1332,3,1911.0731209999999],[1332,4,3237.2848399999998],[1332,6,1239.0567550000001],[1332,8,887.84381189999999],[1332,9,1010.239473],[1332,10,1001.840863],[1332,11,1123.1807140000001],[1332,12,854.52899360000004],[1332,13,311.74725310000002],[1333,0,32.281341230000002],[1333,1,15.50472669],[1333,2,28.8639154],[1333,3,12.14683501],[1333,4,44.45584951],[1333,5,354.2907854],[1333,6,20.48562334],[1333,7,29.555571830000002],[1333,8,122.4573473],[1333,9,243.8921331],[1333,10,223.8142249],[1333,11,307.95510830000001],[1333,12,54.256287569999998],[1333,13,13.72059894],[1334,0,14.81479068],[1334,1,0.93391505500000005],[1334,2,16.42006683],[1334,3,13.06526933],[1334,4,9.8184652010000004],[1334,6,5.8449574350000004],[1334,8,8.4459415609999997],[1334,9,30.245458760000002],[1334,10,20.646996739999999],[1334,11,33.293856750000003],[1334,12,0.68085102900000005],[1334,13,1.3774158649999999],[1335,0,41.329898989999997],[1335,1,121.585835],[1335,2,26.946032129999999],[1335,3,0.97197685499999997],[1335,5,84.380234259999995],[1335,6,8.4550162899999997],[1335,7,68.979327409999996],[1335,8,8.3776915279999997],[1335,9,4.8215974839999998],[1335,10,4.5176806599999999],[1335,11,11.057415900000001],[1335,12,30.390714110000001],[1335,13,79.415329069999999],[1336,0,45.770962679999997],[1336,1,60.370872900000002],[1336,2,42.237188029999999],[1336,3,22.853217659999999],[1336,4,69.578640480000004],[1336,6,14.817033110000001],[1337,1,63.310378309999997],[1337,2,3.0885715760000001],[1337,3,1.336903365],[1337,4,1.141675241],[1337,6,0.83067378700000005],[1337,8,1.4403846069999999],[1337,9,10.50043763],[1337,10,0.77672920499999998],[1337,11,2.2813346509999999],[1337,12,13.062762169999999],[1337,13,19.37980615],[1338,0,22.09194089],[1338,1,18.76428816],[1338,2,16.980824340000002],[1338,3,11.812874709999999],[1338,4,30.263518520000002],[1338,5,246.17895379999999],[1338,6,17.12627341],[1338,7,85.69667029],[1338,8,118.0804553],[1338,9,188.81918329999999],[1338,10,193.69411400000001],[1338,11,327.00540030000002],[1338,12,45.31403152],[1338,13,10.37817682],[1339,0,4.5548291939999999],[1339,1,4.5941369270000001],[1339,2,29.696315940000002],[1339,3,37.919878490000002],[1339,4,13.17251596],[1339,5,0.688834214],[1339,6,35.940815290000003],[1339,8,81.710033339999995],[1339,9,46.760740030000001],[1339,10,14.93635184],[1339,11,24.859452749999999],[1339,12,8.3731460280000007],[1339,13,18.633495509999999],[1340,0,9.9481157309999997],[1340,1,206.6997202],[1340,2,3.1132395989999999],[1340,3,57.27219418],[1340,4,15.34391538],[1340,5,0.60178787700000003],[1340,6,43.958684259999998],[1340,8,32.062543730000002],[1340,9,106.7714804],[1340,10,33.927089770000002],[1340,11,29.383207590000001],[1340,12,10.241072150000001],[1340,13,113.9517759],[1341,0,4.147127835],[1341,2,5.4076415679999998],[1341,3,24.577604019999999],[1341,4,32.981982299999999],[1341,5,48.2926194],[1341,6,6.544752795],[1342,0,4.4637102500000001],[1342,1,1.8008926540000001],[1342,2,6.5189026190000003],[1342,3,12.09316711],[1342,4,18.93320143],[1342,5,4.3203465459999997],[1342,6,7.5139888089999998],[1342,8,67.317650929999999],[1342,9,39.159798119999998],[1342,10,24.591086480000001],[1342,11,58.469139970000001],[1342,12,0.65645136000000004],[1342,13,6.6402669559999996],[1343,0,56.424529200000002],[1343,1,37.940978260000001],[1343,2,91.968357889999993],[1343,3,85.589253420000006],[1343,4,40.794779550000001],[1343,5,23.46622618],[1343,6,48.645427550000001],[1343,7,11.30065982],[1343,8,30.02322032],[1343,9,47.174983529999999],[1343,10,7.7095519980000002],[1343,11,24.153341829999999],[1343,12,57.913267740000002],[1343,13,8.7435189330000007],[1344,0,174.9936946],[1344,1,106.1408426],[1344,2,287.38696640000001],[1344,3,371.72237319999999],[1344,4,172.11273869999999],[1344,5,102.2820274],[1344,6,229.72261979999999],[1344,7,79.567519610000005],[1344,8,239.43420599999999],[1344,9,184.28659719999999],[1344,10,80.648530679999993],[1344,11,86.549802049999997],[1344,12,278.21928129999998],[1344,13,68.598534169999994],[1345,0,2.4741708240000002],[1345,1,102.31642979999999],[1345,3,3.4911821719999998],[1345,4,3.5776374130000002],[1345,6,6.941494423],[1345,8,1.504565009],[1345,9,1.154559398],[1345,10,1.622677135],[1345,12,8.1868862490000005],[1345,13,12.88211789],[1346,1,4.128002629],[1346,2,14.23106273],[1346,3,5.3899871790000002],[1346,4,10.52088421],[1346,5,183.2071636],[1346,6,4.7843195810000001],[1346,7,15.30068082],[1346,8,73.004699770000002],[1346,9,137.50776440000001],[1346,10,141.36646339999999],[1346,11,176.94519879999999],[1346,12,19.059742679999999],[1346,13,16.235527430000001],[1347,0,19.206112040000001],[1347,1,131.5247263],[1347,2,78.031155639999994],[1347,3,128.94280610000001],[1347,4,221.20100579999999],[1347,6,104.93270750000001],[1347,8,63.314671500000003],[1347,9,80.190214960000006],[1347,10,64.970224579999993],[1347,11,57.117484419999997],[1347,12,57.233874040000003],[1347,13,16.54124088],[1348,0,8.9919535360000005],[1348,1,2.1594174330000002],[1348,2,10.720041419999999],[1348,3,15.22573021],[1348,4,17.749192440000002],[1348,5,1.2951121249999999],[1348,6,17.419113920000001],[1348,7,3.4302881909999998],[1348,8,45.046612609999997],[1348,9,26.37517136],[1348,10,23.027725669999999],[1348,11,67.084954319999994],[1348,12,8.1862436869999993],[1348,13,50.321246969999997],[1349,0,50.974507520000003],[1349,1,98.972744169999999],[1349,2,253.90828759999999],[1349,3,194.9239302],[1349,4,298.52087369999998],[1349,5,3566.9346479999999],[1349,6,384.34816269999999],[1349,7,1376.1912380000001],[1349,8,2632.5090340000002],[1349,9,3491.931321],[1349,10,3824.5601740000002],[1349,11,5752.3978459999998],[1349,12,745.90355350000004],[1349,13,437.9197891],[1350,0,9.4223603919999999],[1350,1,15.83945741],[1350,2,19.658037950000001],[1350,3,36.340854829999998],[1350,4,40.874044009999999],[1350,5,8.5497531549999994],[1350,6,35.246966499999999],[1350,8,228.23783449999999],[1350,9,200.79163819999999],[1350,10,98.874005729999993],[1350,11,233.93596160000001],[1350,13,4.672270739],[1351,0,1.496720622],[1351,1,104.9197837],[1351,2,0.78065870900000001],[1351,3,2.9567295919999999],[1351,4,1.442833195],[1351,6,6.2987634579999998],[1352,0,1344.5282749999999],[1352,1,3184.4237880000001],[1352,2,1970.4329459999999],[1352,3,4980.3943529999997],[1352,4,8470.0219519999991],[1352,5,2.8388857789999999],[1352,6,3926.8929629999998],[1352,8,2775.3400299999998],[1352,9,3399.8794750000002],[1352,10,2245.2931170000002],[1352,11,5533.9698529999996],[1352,13,396.18745810000001],[1353,0,13.61164338],[1353,1,5.491644215],[1353,2,2.8398213509999999],[1353,3,21.51153566],[1353,4,27.555306120000001],[1353,6,21.003735930000001],[1354,0,14.71290903],[1354,1,4.4519640000000003],[1354,2,64.461187550000005],[1354,3,109.61634119999999],[1354,4,34.03965694],[1354,6,60.885498720000001],[1354,8,151.20513159999999],[1354,9,67.283910520000006],[1354,10,15.439064],[1354,11,18.894225219999999],[1354,12,19.47366147],[1354,13,72.227408589999996],[1355,0,1.8709007769999999],[1355,1,5.0321239179999999],[1355,2,4.5538424669999999],[1355,3,13.72767311],[1355,4,15.02951245],[1355,5,0.75450496499999997],[1355,6,11.810181480000001],[1355,8,58.023270959999998],[1355,9,57.621066229999997],[1355,10,34.356682550000002],[1355,11,62.467574259999999],[1355,13,2.7831736189999998],[1356,0,140.68744989999999],[1356,1,47.300522960000002],[1356,2,52.543475839999999],[1356,3,244.10265720000001],[1356,4,274.59306830000003],[1356,6,218.0653567],[1357,0,57.784606439999997],[1357,1,17.142141760000001],[1357,2,45.208894290000003],[1357,3,114.15186869999999],[1357,4,119.60008430000001],[1357,6,130.53009929999999],[1358,0,568.88535839999997],[1358,1,120.88373249999999],[1358,2,425.0748408],[1358,3,1209.50135],[1358,4,1431.086403],[1358,5,3.866672194],[1358,6,1277.741252],[1359,0,4.8515310510000003],[1359,1,260.165729],[1359,3,7.3021435910000001],[1359,4,2.3384290779999999],[1359,6,6.2385485120000004],[1360,0,105.456192],[1360,1,38.161943729999997],[1360,2,96.571525519999994],[1360,3,231.27111429999999],[1360,4,287.90557999999999],[1360,6,212.8655818],[1361,0,1.6368276829999999],[1361,1,1.650953347],[1361,2,11.952299399999999],[1361,3,19.401042960000002],[1361,4,15.77895889],[1361,6,16.072902249999999],[1361,8,60.717526720000002],[1361,9,22.914522699999999],[1361,10,15.029115859999999],[1361,11,21.02003814],[1361,12,7.2215558279999996],[1361,13,34.089492900000003],[1362,0,1.5979925800000001],[1362,1,3.2235662],[1362,2,16.6696016],[1362,3,7.2155188639999999],[1362,4,26.187802850000001],[1362,5,263.9003773],[1362,6,40.349723740000002],[1362,7,87.052153649999994],[1362,8,157.4240384],[1362,9,263.97610689999999],[1362,10,360.52520809999999],[1362,11,564.33630530000005],[1362,12,42.301310319999999],[1362,13,30.903498989999999],[1363,0,1.759569962],[1363,1,6.2116420779999997],[1363,2,15.601843860000001],[1363,3,6.4553934489999998],[1363,4,26.291394440000001],[1363,5,0.53220524400000002],[1363,6,9.256165459],[1363,8,19.79518405],[1363,9,5.7476614420000001],[1363,10,5.7700420609999998],[1363,11,7.90870037],[1363,12,4.5284663500000004],[1363,13,11.77900475],[1364,0,8.3678168660000001],[1364,1,5.9896989310000004],[1364,2,7.8842242159999998],[1364,3,12.4930117],[1364,4,7.5461225519999999],[1364,5,3.102463492],[1364,6,8.5197390550000005],[1364,7,3.892412217],[1364,8,10.34123241],[1364,9,5.2903738459999996],[1364,10,3.5406492329999999],[1364,11,3.4664186400000001],[1364,12,5.557571587],[1364,13,1.2046510720000001],[1365,0,22.34833021],[1365,1,6.4403411799999999],[1365,2,9.9912253979999992],[1365,3,42.166321750000002],[1365,4,41.240813289999998],[1365,6,47.025090599999999],[1365,8,43.488690859999998],[1365,9,44.694583420000001],[1365,10,18.42604584],[1365,11,35.259490249999999],[1365,12,0.46951946],[1365,13,2.8496257979999999],[1366,0,15457.79912],[1366,1,1092.451953],[1366,2,5618.8098479999999],[1366,3,1961.986754],[1366,4,1657.392613],[1366,5,5110.9543640000002],[1366,6,1208.2449220000001],[1366,7,9163.2176479999998],[1366,8,1.521121433],[1366,10,1.093688853],[1366,11,1.070759394],[1366,12,1800.7020649999999],[1366,13,1748.9202700000001],[1367,0,6.2065377330000002],[1367,1,3.75605973],[1367,4,0.598307963],[1367,5,69.833683449999995],[1367,6,0.43532409599999999],[1367,7,0.99443235100000005],[1367,8,0.37742501099999998],[1367,9,1.73774981],[1367,11,0.79703967200000003],[1367,12,8.6712071650000002],[1367,13,1.846583453],[1368,0,54.257495179999999],[1368,1,20.634292429999999],[1368,2,3.0155305220000002],[1368,3,4.0162682649999999],[1368,4,9.8605951669999996],[1368,5,24.750862810000001],[1368,6,3.2753107859999999],[1368,7,1.0688506200000001],[1368,8,22.31182703],[1368,9,6.6410459839999998],[1368,10,6.4168963730000002],[1368,11,13.13585314],[1368,12,15.20650552],[1368,13,5.292726354],[1369,0,4.4929352829999996],[1369,1,13.02866302],[1369,2,11.71711342],[1369,3,26.943990880000001],[1369,4,21.114469100000001],[1369,5,3.397369485],[1369,6,20.87754133],[1369,8,101.4326803],[1369,9,60.801565310000001],[1369,10,22.100080810000001],[1369,11,82.940863910000004],[1369,13,8.354678066],[1370,0,29.174046350000001],[1370,2,1.4491983669999999],[1370,3,35.28521018],[1370,4,135.2614786],[1370,5,30.253977549999998],[1370,6,38.976305590000003],[1370,8,27.878704580000001],[1370,9,46.676305059999997],[1370,10,61.956763330000001],[1370,11,112.39538039999999],[1370,12,12.258439299999999],[1370,13,10.333249650000001],[1371,0,238.4938434],[1371,1,1.503450138],[1371,2,1.5549185759999999],[1371,3,390.37139930000001],[1371,4,1615.0980179999999],[1371,5,280.4272315],[1371,6,385.78635450000002],[1371,7,2.38826786],[1371,8,273.74450419999999],[1371,9,404.82448649999998],[1371,10,467.29111289999997],[1371,11,553.20433009999999],[1371,12,106.3176785],[1371,13,110.8706868],[1372,0,0.98886109600000005],[1372,1,11.96873845],[1372,2,38.166951879999999],[1372,3,16.744005850000001],[1372,4,55.288991439999997],[1372,5,5.3836944830000002],[1372,6,18.726747799999998],[1372,8,128.6857152],[1372,9,18.457882699999999],[1372,10,29.832905889999999],[1372,11,29.207451590000002],[1372,12,26.176667290000001],[1372,13,80.907265730000006],[1373,0,9.1916432669999999],[1373,1,4.5324723909999998],[1373,2,8.3098984409999996],[1373,3,23.634005330000001],[1373,4,33.079985600000001],[1373,5,0.12356152300000001],[1373,6,24.498532139999998],[1373,8,23.84861441],[1373,9,27.832364139999999],[1373,10,12.056620519999999],[1373,11,15.21385171],[1373,12,0.90117359600000002],[1373,13,3.3424342739999999],[1374,0,48.679192700000002],[1374,1,24.549644700000002],[1374,2,32.644370860000002],[1374,3,122.658647],[1374,4,108.936665],[1374,6,89.016702510000002],[1375,0,73.564545129999999],[1375,1,50.455592000000003],[1375,3,6.6434146180000004],[1375,4,29.78469982],[1375,5,5.3401370840000002],[1375,6,3.095872816],[1375,7,4.7147035429999997],[1375,8,3.5788196819999998],[1375,9,6.8657051549999997],[1375,10,3.859766],[1375,11,1.889422522],[1376,0,71.382611569999995],[1376,1,45.657671960000002],[1376,2,16.34562562],[1376,3,85.493018269999993],[1376,4,162.8004847],[1376,5,120.0648916],[1376,6,77.543537209999997],[1376,7,143.66191449999999],[1376,8,39.173427879999998],[1376,9,43.059704480000001],[1376,10,79.929859829999998],[1376,11,137.50365110000001],[1376,12,73.612739770000005],[1376,13,19.424926459999998],[1377,2,594.40486280000005],[1377,3,19.29682966],[1377,4,1.5694201720000001],[1377,5,0.98484175399999996],[1377,6,89.068011479999996],[1378,0,31.353716479999999],[1378,1,207.31482930000001],[1378,2,10.90230266],[1378,5,111.6927523],[1378,6,6.1087145610000002],[1378,7,64.190417780000004],[1378,8,28.59970556],[1378,9,9.7540362900000002],[1378,10,6.8544120350000002],[1378,11,17.895220210000002],[1378,12,84.535089819999996],[1378,13,124.3790693],[1379,0,23.713324279999998],[1379,1,5.9794919899999996],[1379,2,6.1841912380000004],[1379,3,49.354560679999999],[1379,4,50.0052825],[1379,6,38.46249813],[1380,0,3.261911311],[1380,1,83.348219290000003],[1380,3,1.227393194],[1380,4,3.1444705509999999],[1380,6,1.906576383],[1380,8,1.3223979450000001],[1380,9,1.522154542],[1380,10,2.8524189990000002],[1380,11,22.340938600000001],[1380,12,13.991539530000001],[1380,13,51.759540960000002],[1381,0,2.0235707220000001],[1381,1,3.4017232339999999],[1381,2,2.110905781],[1381,3,6.8528694559999996],[1381,4,7.8028590449999999],[1381,5,2.0401859039999999],[1381,6,6.623514245],[1381,8,16.817532100000001],[1381,9,23.921991080000002],[1381,10,6.1933782339999999],[1381,11,24.254130069999999],[1381,13,6.0205743869999999],[1382,0,20.748613259999999],[1382,1,18.902413209999999],[1382,3,0.75554476100000001],[1382,4,6.4521248880000002],[1382,5,1.619533661],[1382,6,3.2861601770000002],[1383,0,19.956274959999998],[1383,1,1.2580309789999999],[1383,2,13.01097848],[1383,3,28.863312690000001],[1383,4,24.04721992],[1383,6,23.620362969999999],[1383,8,68.262671710000006],[1383,9,19.78905305],[1383,10,4.9080975069999999],[1383,11,11.21212871],[1383,12,21.09424052],[1383,13,11.13269448],[1384,0,33.962090170000003],[1384,1,7.785268115],[1384,2,24.155356479999998],[1384,3,56.635391599999998],[1384,4,65.478660959999999],[1384,6,48.724517839999997],[1385,1,0.63695190499999998],[1385,2,1.097928384],[1385,3,18.415692969999998],[1385,4,34.699645650000001],[1385,5,17.636236960000002],[1385,6,34.179668650000004],[1386,0,8.8924966049999998],[1386,1,4.4846189929999998],[1386,2,3.0920956190000002],[1386,3,2.5095539329999998],[1386,4,8.5723341430000009],[1386,5,38.551698690000002],[1386,6,5.1976348830000001],[1386,7,16.62250002],[1386,8,26.1367589],[1386,9,37.346750190000002],[1386,10,71.929428979999997],[1386,11,81.841098799999997],[1386,12,1.089805559],[1386,13,13.22858072],[1387,0,4.5124455479999996],[1387,1,427.8304263],[1387,2,3.5303982550000002],[1387,3,9.5509388190000006],[1387,4,6.5249714599999997],[1387,5,0.68242446599999995],[1387,6,7.1212756840000004],[1387,8,5.4881155420000001],[1387,9,10.528550340000001],[1387,10,8.8784195589999992],[1387,11,8.6922812819999997],[1387,12,7.4657089250000004],[1387,13,23.49468152],[1388,0,9.8742926099999995],[1388,1,33.751661910000003],[1388,2,13.16169389],[1388,3,10.52725701],[1388,4,15.335815269999999],[1388,5,4.6458387180000003],[1388,6,10.003918430000001],[1389,0,1.516693541],[1389,1,4.5893473760000001],[1389,2,6.3286093819999998],[1389,3,17.121060190000001],[1389,4,14.620870160000001],[1389,6,15.95704254],[1389,8,40.581845199999997],[1389,9,12.73963372],[1389,10,7.9577494189999998],[1389,11,11.68636983],[1389,12,6.6915333810000002],[1389,13,13.537505039999999],[1390,0,451.8735623],[1390,1,242.7084859],[1390,2,0.95808114300000002],[1390,3,50.801990269999997],[1390,4,183.27260749999999],[1390,5,17.223290609999999],[1390,6,28.988627279999999],[1390,7,42.675210559999996],[1390,8,7.8191787599999998],[1390,9,36.001261210000003],[1390,10,14.456578110000001],[1390,11,9.4356615670000004],[1390,12,19.58512687],[1391,0,15.2602704],[1391,1,2.5653275080000002],[1391,2,22.55175612],[1391,3,24.4040958],[1391,4,9.8072298300000007],[1391,5,9.2313418679999995],[1391,6,16.947197490000001],[1391,7,14.26280247],[1391,8,22.426435779999998],[1391,9,21.956813159999999],[1391,10,8.3403335250000001],[1391,11,19.597143249999998],[1391,12,24.312571290000001],[1391,13,1.8917795509999999],[1392,0,13.78707775],[1392,1,10.42954417],[1392,4,0.66453462200000002],[1392,5,2.0850421520000002],[1392,6,2.4175504179999998],[1393,0,400.91924340000003],[1393,1,258.49552460000001],[1393,3,18.618555709999999],[1393,4,119.0438049],[1393,5,68.562392590000002],[1393,6,67.631141600000007],[1393,7,1399.9248620000001],[1393,8,19.03099787],[1393,9,5.5257749770000002],[1393,10,11.094583200000001],[1393,11,23.896361500000001],[1393,12,247.53590019999999],[1393,13,5.0330135030000003],[1394,0,18.51620282],[1394,1,43.011384380000003],[1394,2,21.07128165],[1394,3,54.154795589999999],[1394,4,63.825669609999998],[1394,5,7.8067169090000004],[1394,6,39.355124969999999],[1395,0,9.032362032],[1395,2,8.375278862],[1395,3,24.357353759999999],[1395,4,56.112834030000002],[1395,5,104.4214885],[1395,6,21.117543049999998],[1396,1,8.2128768710000006],[1396,3,5.3618305289999997],[1396,4,15.69888656],[1396,5,1.6418928939999999],[1396,6,7.6149229869999999],[1396,7,36.964683149999999],[1396,8,4.9515908140000002],[1396,9,8.8659822389999992],[1396,10,5.3403031079999996],[1396,11,6.9711230979999996],[1396,13,6.0565181150000003],[1397,0,8.7522139039999995],[1397,1,9.8086051760000004],[1397,2,15.21658285],[1397,3,32.932862839999999],[1397,4,33.748408529999999],[1397,5,7.0592614280000001],[1397,6,31.375926],[1397,8,235.36385139999999],[1397,9,134.32403339999999],[1397,10,77.810405709999998],[1397,11,186.0767965],[1397,13,28.93309902],[1398,0,25.048423629999998],[1398,1,8.4215296970000004],[1398,2,30.48439999],[1398,3,131.01069849999999],[1398,4,231.80725050000001],[1398,5,1.010163672],[1398,6,97.800015270000003],[1398,7,1.3377808950000001],[1398,8,77.176309840000002],[1398,9,70.132327040000007],[1398,10,60.235742129999998],[1398,11,50.395010640000002],[1398,12,12.27907641],[1398,13,12.420774829999999],[1399,0,3.2396357880000002],[1399,1,84.412832850000001],[1399,2,5.632424769],[1399,3,12.190113520000001],[1399,4,3.6434965340000001],[1399,6,12.497472330000001],[1400,0,2.9959070109999999],[1400,1,13.09429939],[1400,2,2.0834713479999998],[1400,4,0.96268112699999997],[1400,6,1.4008781990000001],[1400,8,1.2145582450000001],[1400,9,3.7280665879999999],[1400,11,1.2824416460000001],[1400,12,294.46115309999999],[1400,13,77.250262169999999],[1401,0,27.905609550000001],[1401,2,19.406656389999998],[1401,3,64.752053989999993],[1401,4,146.46048469999999],[1401,5,230.70484809999999],[1401,6,70.679858499999995],[1402,0,3.3801404380000002],[1402,1,42.616384009999997],[1402,2,1.7630117679999999],[1402,3,28.617311109999999],[1402,4,4.8876644950000001],[1402,6,22.522762459999999],[1402,8,9.2497188989999994],[1402,9,41.010464849999998],[1402,10,17.7348356],[1402,11,21.703775440000001],[1402,12,9.9419436490000006],[1402,13,20.113343929999999],[1403,1,12.170108219999999],[1403,2,5.3943146789999998],[1403,3,11.67477792],[1403,4,16.616515],[1403,5,211.67189819999999],[1403,6,10.88103924],[1403,7,55.235768520000001],[1403,8,183.43571019999999],[1403,9,199.48159899999999],[1403,10,180.8785129],[1403,11,274.48384220000003],[1403,12,41.826840650000001],[1403,13,20.513704329999999],[1404,1,1.1116419200000001],[1404,2,6.8981842259999997],[1404,3,3.7323911220000001],[1404,4,8.4995991859999993],[1404,5,84.005211000000003],[1404,6,11.59545091],[1404,7,22.956320160000001],[1404,8,48.2555032],[1404,9,66.859485109999994],[1404,10,98.304731149999995],[1404,11,103.3204942],[1404,12,5.6729333000000004],[1404,13,6.5581691099999997],[1405,0,37.680952959999999],[1405,1,23.13416969],[1405,3,2.7740744820000001],[1405,4,4.7379522490000001],[1405,5,8.9194722100000003],[1405,6,14.938283609999999],[1406,0,3.8172030979999998],[1406,1,0.770029038],[1406,3,1.7236063109999999],[1406,4,7.3595395979999996],[1406,5,48.02984756],[1406,6,3.212845341],[1406,7,11.008892149999999],[1406,8,26.926786880000002],[1406,9,39.18813068],[1406,10,54.075613330000003],[1406,11,65.687177969999993],[1406,12,14.595708200000001],[1406,13,10.221327799999999],[1407,0,97.754195879999997],[1407,1,10.14977405],[1407,2,58.484605389999999],[1407,3,53.551698700000003],[1407,4,178.76874380000001],[1407,5,2.6088574840000001],[1407,6,33.273902620000001],[1407,8,120.638758],[1407,9,135.50785279999999],[1407,10,135.76612489999999],[1407,11,238.14789300000001],[1407,12,2.1141366339999998],[1407,13,27.800934269999999],[1408,0,94.665047150000007],[1408,1,33.418699050000001],[1408,2,0.98750685199999999],[1408,3,2.1372359360000002],[1408,4,3.6502703429999999],[1408,5,2.2906158030000001],[1408,6,1.9919306619999999],[1408,8,0.57566646600000004],[1408,9,1.7669987659999999],[1408,10,2.483430909],[1408,11,1.215682581],[1408,12,54.295122759999998],[1408,13,19.71547455],[1409,0,10.216379529999999],[1409,1,2.3779721280000001],[1409,2,20.494821330000001],[1409,3,0.88712840000000004],[1409,6,0.55120985300000003],[1410,2,1039.3031530000001],[1410,3,24.705652390000001],[1410,4,0.47949735599999999],[1410,5,0.60178787700000003],[1410,6,153.15763799999999],[1411,2,12.7560083],[1411,3,7.8878582780000004],[1411,4,25.259975969999999],[1411,5,128.9225026],[1411,6,19.604220560000002],[1411,7,67.174335209999995],[1411,8,74.361066019999996],[1411,9,184.23041449999999],[1411,10,272.67522689999998],[1411,11,282.66196539999999],[1411,12,20.552413770000001],[1411,13,25.98698134],[1412,0,80.942828890000001],[1412,1,27.213785869999999],[1412,2,33.774492500000001],[1412,3,179.69746570000001],[1412,4,190.73655439999999],[1412,6,184.19677709999999],[1412,8,117.0390852],[1412,9,172.90983019999999],[1412,10,63.703318969999998],[1412,11,73.917348770000004],[1412,12,1.3226423549999999],[1413,0,4.5491320970000002],[1413,2,11.863668929999999],[1413,3,30.169578019999999],[1413,4,4.3853466719999998],[1413,5,2.0639178970000001],[1413,6,21.537516700000001],[1413,8,56.71052727],[1413,9,28.658200430000001],[1413,10,29.835339439999998],[1413,11,13.144425350000001],[1413,12,6.6901384400000001],[1413,13,33.836707420000003],[1414,0,1.0005587650000001],[1414,2,1.043741767],[1414,3,7.482751114],[1414,4,15.432559729999999],[1414,5,22.848735090000002],[1414,6,6.1406445679999999],[1415,0,10.839386620000001],[1415,1,7.5689511749999996],[1415,2,2.6093544180000001],[1415,3,0.47061327800000002],[1415,4,8.0377915279999996],[1415,5,48.421160460000003],[1415,6,4.6785863379999997],[1415,7,4.007822269],[1415,8,4.5633642989999998],[1415,9,3.1127048409999998],[1415,10,1.093688853],[1415,11,1.070759394],[1415,12,12.875295660000001],[1415,13,1.240368986],[1416,0,1566.995044],[1416,1,114.4977571],[1416,2,603.69666119999999],[1416,3,187.1906074],[1416,4,128.74239890000001],[1416,5,525.57319789999997],[1416,6,160.28309949999999],[1416,7,590.8210259],[1416,8,0.45118534500000002],[1416,11,2.8584164479999998],[1416,12,189.31269810000001],[1416,13,169.97457879999999],[1417,0,44.822566510000001],[1417,1,22.60469045],[1417,2,61.786113120000003],[1417,3,44.272861239999997],[1417,4,27.77707921],[1417,5,9.6836992889999998],[1417,6,38.175164090000003],[1417,7,25.648651319999999],[1417,8,42.832422880000003],[1417,9,35.856386919999998],[1417,10,25.197204809999999],[1417,11,24.668939129999998],[1417,12,28.250522969999999],[1418,0,3.373869306],[1418,1,144.6268824],[1418,2,1.759740874],[1418,3,3.8085623690000001],[1418,6,3.5496278299999999],[1419,0,21.451287000000001],[1419,1,5.5835895520000003],[1419,2,10.82762935],[1419,3,41.009434409999997],[1419,4,62.036886180000003],[1419,6,47.564292549999998],[1420,0,0.41952834999999999],[1420,1,154.8724751],[1420,3,0.78930141399999998],[1420,4,6.3359727479999997],[1420,5,1.43810828],[1420,6,1.0789369120000001],[1420,7,51.533986589999998],[1420,8,1.445673623],[1420,9,11.48522021],[1420,10,0.55029269199999997],[1420,11,6.4650680219999996],[1420,12,31.5685763],[1420,13,10.60961878],[1421,0,152.26994619999999],[1421,1,53.594424009999997],[1421,2,71.975166860000002],[1421,3,29.99097532],[1421,4,70.335758639999995],[1421,5,153.52020780000001],[1421,6,46.725672230000001],[1421,7,80.053322179999995],[1421,8,121.0508834],[1421,9,78.457673490000005],[1421,10,75.93959151],[1421,11,162.95342260000001],[1421,12,69.396327549999995],[1421,13,119.158186],[1422,0,0.61791218299999995],[1422,2,214.00075430000001],[1422,3,36.271283070000003],[1422,4,0.59566508100000004],[1422,5,377.15557369999999],[1422,6,227.53560659999999],[1422,7,419.77682600000003],[1422,8,967.57640179999999],[1422,9,348.89819920000002],[1422,10,286.92107629999998],[1422,11,376.12797710000001],[1422,12,269.89184640000002],[1422,13,263.81421870000003],[1423,0,143.66153170000001],[1423,1,310.33032009999999],[1423,2,126.1336846],[1423,3,52.705588910000003],[1423,4,195.0389428],[1423,5,25.34719445],[1423,6,58.778783420000003],[1423,7,3.8363223039999998],[1423,9,4.4692621839999997],[1423,10,1.570332711],[1423,11,1.5374102949999999],[1423,12,72.185448649999998],[1423,13,110.41815339999999],[1424,0,1.520497956],[1424,1,3.0672394110000001],[1424,2,4.7583628649999996],[1424,3,13.7312048],[1424,4,11.72603567],[1424,5,0.45989474899999999],[1424,6,17.063539800000001],[1424,8,79.518021930000003],[1424,9,69.534208530000001],[1424,10,56.841186090000001],[1424,11,104.4648442],[1424,13,1.1309551659999999],[1425,2,11.45425388],[1425,3,14.77874329],[1425,4,32.569295529999998],[1425,5,2.5547334859999999],[1425,6,17.18044051],[1425,8,19.51811459],[1425,9,6.3063718140000002],[1425,10,2.2158247919999998],[1425,11,10.846847370000001],[1425,12,6.2108287080000002],[1425,13,2.5130002400000002],[1426,0,6.3362911349999997],[1426,2,36.353671230000003],[1426,3,58.115410539999999],[1426,4,21.378565030000001],[1426,6,54.442056110000003],[1426,8,133.89711159999999],[1426,9,82.790356799999998],[1426,10,37.400729079999998],[1426,11,40.685126089999997],[1426,12,11.64800889],[1426,13,37.703759689999998],[1427,0,2095.1394340000002],[1427,1,520.05030409999995],[1427,2,923.74199659999999],[1427,3,710.44771600000001],[1427,4,924.64699069999995],[1427,5,803.0201098],[1427,6,722.13253699999996],[1427,7,941.50635239999997],[1427,8,391.18013120000001],[1427,9,270.39136780000001],[1427,10,176.0553572],[1427,11,424.60477049999997],[1427,12,581.33524409999995],[1427,13,511.34239350000001],[1428,0,65.233094190000003],[1428,1,13.85179988],[1428,2,2.3876660319999998],[1428,3,1.9378367999999999],[1428,4,4.4129448260000004],[1428,6,2.4081175589999999],[1428,7,1.8336606609999999],[1428,8,3.4797208359999998],[1428,9,2.136189194],[1428,10,3.0023101169999999],[1428,11,2.9393659379999999],[1428,12,28.612025360000001],[1428,13,10.21489525],[1429,0,5.7186023759999998],[1429,1,1.44198834],[1429,2,16.404879940000001],[1429,3,29.8561947],[1429,4,10.33633451],[1429,6,20.05502516],[1429,8,52.162984989999998],[1429,9,26.018431710000002],[1429,10,16.877373030000001],[1429,11,17.441508850000002],[1429,12,6.8331322600000002],[1429,13,17.014117970000001],[1430,0,25596.43808],[1430,1,1768.50198],[1430,2,9441.6267709999993],[1430,3,3391.3694860000001],[1430,4,2733.7840030000002],[1430,5,8580.8676529999993],[1430,6,2102.8244169999998],[1430,7,13802.258690000001],[1430,8,1.6857550029999999],[1430,9,1.293599325],[1430,10,1.8180909970000001],[1430,11,1.7799742670000001],[1430,12,3099.3895659999998],[1430,13,2643.3870270000002],[1431,0,1.647206119],[1431,2,3.436595402],[1431,3,9.2971699129999994],[1431,4,11.11530464],[1431,6,11.55343841],[1431,8,4.0067220350000001],[1431,9,6.1492837480000002],[1431,10,6.4818896419999996],[1431,11,670.56016069999998],[1431,13,9.8016114420000005],[1432,0,1.308284572],[1432,1,5.2782997639999998],[1432,2,4.0942460330000001],[1432,3,5.9073816309999998],[1432,4,6.3059076699999999],[1432,5,72.810271950000001],[1432,6,9.1762561169999994],[1432,7,10.480887729999999],[1432,8,58.872871109999998],[1432,9,79.365575849999999],[1432,10,101.2480489],[1432,11,142.80771960000001],[1432,12,18.278156110000001],[1432,13,7.7848770009999999],[1433,0,617.40820819999999],[1433,1,12.52630651],[1433,3,942.29220729999997],[1433,4,3560.813791],[1433,5,662.18741820000002],[1433,6,863.60655859999997],[1433,8,671.06535150000002],[1433,9,773.26193249999994],[1433,10,807.52329729999997],[1433,11,895.39825510000003],[1433,12,228.30097430000001],[1433,13,200.58400159999999],[1434,0,6078.3039799999997],[1434,1,425.76964800000002],[1434,2,2236.8869239999999],[1434,3,906.82609530000002],[1434,4,628.18639619999999],[1434,5,2076.827859],[1434,6,623.67765099999997],[1434,7,3852.3414039999998],[1434,8,1.9520834629999999],[1434,9,1.497972034],[1434,11,2.0611882060000002],[1434,12,701.05181279999999],[1434,13,735.406342],[1435,0,210.10171919999999],[1435,1,85.911436440000003],[1435,2,11.84699867],[1435,3,8.0125492460000007],[1435,4,20.52742778],[1435,5,2.5762722230000001],[1435,6,11.94847401],[1435,7,6.823622458],[1435,8,14.67567509],[1435,9,10.599233809999999],[1435,10,3.724177031],[1435,11,1.823049366],[1435,12,113.7813153],[1435,13,21.118226060000001],[1436,0,92.697944370000002],[1436,1,321.74283759999997],[1436,2,72.524013319999995],[1436,3,37.701626959999999],[1436,4,206.31757579999999],[1436,5,16.492777199999999],[1436,6,32.508985320000001],[1436,7,10.92086503],[1436,8,1.6579539459999999],[1436,11,3.501238737],[1436,12,72.172250590000004],[1436,13,133.84269420000001],[1437,0,16.47335872],[1437,1,14.44828017],[1437,2,38.851529909999996],[1437,3,52.553360609999999],[1437,4,21.403825250000001],[1437,5,14.731122539999999],[1437,6,28.634689730000002],[1437,7,13.770871],[1437,8,36.150448359999999],[1437,9,21.39049786],[1437,10,11.27373953],[1437,11,7.3582551799999996],[1437,12,38.972888990000001],[1437,13,6.3928588209999999],[1438,0,1.7502555879999999],[1438,1,236.5582565],[1438,2,3.6515893400000001],[1438,3,48.406131250000001],[1438,4,18.559639709999999],[1438,5,1.058775976],[1438,6,20.869579600000002],[1438,8,19.158224319999999],[1438,9,55.538863030000002],[1438,10,25.253791410000002],[1438,11,51.696345979999997],[1438,12,407.9785182],[1438,13,210.89973570000001],[1439,0,33.080626580000001],[1439,1,11.12203639],[1439,2,27.79839273],[1439,3,67.943097600000002],[1439,4,50.491871109999998],[1439,6,54.783964640000001],[1440,0,43.967483209999997],[1440,1,11.86022234],[1440,2,37.332034399999998],[1440,3,76.75693296],[1440,4,82.304770730000001],[1440,6,87.854203560000002],[1441,0,29.32314272],[1441,1,0.48485571500000002],[1441,3,41.512121710000002],[1441,4,177.94561340000001],[1441,5,33.150351379999996],[1441,6,53.609420159999999],[1441,8,36.83261049],[1441,9,39.031615479999999],[1441,10,45.39892888],[1441,11,63.584087359999998],[1441,12,10.95768809],[1441,13,7.8661623939999998],[1442,2,4.5932219419999996],[1442,3,22.367234929999999],[1442,4,58.01027895],[1442,5,88.786782830000007],[1442,6,24.707014050000002],[1443,0,1.7011370960000001],[1443,1,288.25738089999999],[1443,3,6.7210972020000002],[1443,4,1.639889927],[1443,6,13.12487896],[1444,0,0.52833107400000001],[1444,1,56.48639506],[1444,2,1.1022665089999999],[1444,3,3.578411011],[1444,4,1.0186184380000001],[1444,6,2.593985242],[1444,9,1.9723443510000001],[1444,10,0.69300853799999995],[1444,11,1.3569588829999999],[1444,12,76.533035990000002],[1444,13,14.1471254],[1445,0,1.754759301],[1445,1,1028.3134700000001],[1445,3,2.3109851749999999],[1445,4,31.576188680000001],[1445,5,7.4305027419999998],[1445,6,4.1026040540000004],[1445,7,30.926878120000001],[1445,8,7.1138969559999996],[1445,9,37.667082559999997],[1445,10,1.534471141],[1445,11,32.29946228],[1445,12,192.68631600000001],[1445,13,37.415736440000003],[1446,0,0.87135388400000002],[1446,2,114.52902899999999],[1446,3,15.24611131],[1446,5,214.00465030000001],[1446,6,129.56680180000001],[1446,7,149.3840376],[1446,8,381.51212399999997],[1446,9,172.40387670000001],[1446,10,98.293648009999998],[1446,11,137.63542269999999],[1446,12,144.80367089999999],[1446,13,133.51231920000001],[1447,0,59.799415410000002],[1447,1,9.2793043910000002],[1447,2,1.5994946560000001],[1447,3,0.43271819500000003],[1447,4,3.695283162],[1447,5,0.92754488999999996],[1447,6,1.075463407],[1447,7,1.2283671119999999],[1447,8,1.8648487039999999],[1447,9,2.1465459290000002],[1447,10,1.005622002],[1447,11,0.98453888599999995],[1447,12,26.49578279],[1447,13,11.404910449999999],[1448,0,25.673160790000001],[1448,1,14.38595426],[1448,2,28.26902948],[1448,3,37.031174659999998],[1448,4,78.371304260000002],[1448,6,57.022335069999997],[1449,0,366.45149739999999],[1449,1,124.74470410000001],[1449,2,238.91695999999999],[1449,3,725.63825710000003],[1449,4,716.81915679999997],[1449,5,0.92365091499999996],[1449,6,638.28527440000005],[1450,0,22.059324409999999],[1450,1,44.499388459999999],[1450,2,12.94390141],[1450,3,139.29261030000001],[1450,4,2232.8363290000002],[1450,6,6.7691411690000001],[1450,8,12.57606461],[1450,9,7.7204047659999997],[1450,10,5.4253268879999998],[1450,11,30.0989735],[1450,12,3.0413754829999999],[1451,0,45.462888890000002],[1451,1,15.84089736],[1451,2,30.179555990000001],[1451,3,113.8379292],[1451,4,151.39911050000001],[1451,6,90.444517110000007],[1452,1,4.170552906000
[truncated: 1,759,826 more chars]
